# Supplementary material for: Ancient herpes simplex 1 genomes reveal recent viral structure in Eurasia
Source: Sci Adv. 2022 Jul 27;8(30):eabo4435. doi: 10.1126/sciadv.abo4435 (PMC9328674; doi:10.1126/sciadv.abo4435)
Supplement: Supplementary file 2 — Data S1 to S10 [file sciadv.abo4435_data_s1_to_s10.zip]

Archive with 10 entries (10 files):
- sciadv.abo4435_data_s1.xlsx
- sciadv.abo4435_data_s2.xlsx
- sciadv.abo4435_data_s3.xlsx
- sciadv.abo4435_data_s4.xlsx
- sciadv.abo4435_data_s5.xlsx
- sciadv.abo4435_data_s6.xlsx
- sciadv.abo4435_data_s7.xlsx
- sciadv.abo4435_data_s8.xlsx
- sciadv.abo4435_data_s9.xlsx
- sciadv.abo4435_data_s10.xlsx
