# Supplementary material for: Ancient herpes simplex 1 genomes reveal recent viral structure in Eurasia
Source: Sci Adv. 2022 Jul 27;8(30):eabo4435. doi: 10.1126/sciadv.abo4435 (PMC9328674; doi:10.1126/sciadv.abo4435)
Supplement: Supplementary file 2 — Data S1 to S10 [file sciadv.abo4435_data_s1_to_s10.zip › sciadv.abo4435_data_s1.xlsx]

## Sheet: Sup. Table 1A
Data S1A. Summary of sequencing runs used to achieve coverages reported in this study
								Human
Sample ID	Run	Platform	Sequencing Center	Type	Kit used	Raw Reads	Library Duplicates	Unique Reads mapping hg19 >30bp	Average Fragment Length	Final average hg19 coverage	Average C > T misincorporation last 5 base pairs	Notes
JDS005	Run1	NextSeq500/550	University of Cambridge	Single-end	High Output 75 cycles	22538026	1569420	3992398	66	0.088	0.0908265
	Run2	NextSeq500/550	University of Cambridge	Single-end	High Output 75 cycles	10351017	556368	1505979	66	0.033
	Run3	Hiseq2500	Max Planck Institute (Jena)	Paired-end	High Output 150 cycles	358341265	n/a	44157978	66	0.971		Pooled with pathogen capture (Mycobateria, Yersinia and Salmonella); shotgun data not usable for metagenomics
	Run4	Hiseq2500	Max Planck Institute (Jena)	Paired-end	High Output 150 cycles	324560362	n/a	40020810	66	0.88		Pooled with pathogen capture (Mycobateria, Yersinia and Salmonella); shotgun data not usable for metagenomics
	Run5	Hiseq2500	Max Planck Institute (Jena)	Paired-end	High Output 150 cycles	189916223	n/a	24442114	66	0.538		Pooled with pathogen capture (Mycobateria, Yersinia and Salmonella); shotgun data not usable for metagenomics
	Run6	Hiseq2500	Max Planck Institute (Jena)	Paired-end	High Output 150 cycles	197416093	n/a	25514748	66	0.561		Pooled with pathogen capture (Mycobateria, Yersinia and Salmonella); shotgun data not usable for metagenomics
	Run7	Hiseq2500	Max Planck Institute (Jena)	Paired-end	High Output 150 cycles	192659949	n/a	24576858	66	0.541		Pooled with pathogen capture (Mycobateria, Yersinia and Salmonella); shotgun data not usable for metagenomics
	Run8	Hiseq2500	Max Planck Institute (Jena)	Paired-end	High Output 150 cycles	371164958	n/a	45619519	66	1.004		Pooled with pathogen capture (Mycobateria, Yersinia and Salmonella); shotgun data not usable for metagenomics
	Run9	Hiseq2500	Max Planck Institute (Jena)	Paired-end	High Output 150 cycles	276598925	n/a	34589459	66	0.761		Pooled with pathogen capture (Mycobateria, Yersinia and Salmonella); shotgun data not usable for metagenomics
	Run10	Hiseq2500	Max Planck Institute (Jena)	Paired-end	High Output 150 cycles	251810394	n/a	31306011	66	0.689		Pooled with pathogen capture (Mycobateria, Yersinia and Salmonella); shotgun data not usable for metagenomics
	Run11	Hiseq2500	Max Planck Institute (Jena)	Paired-end	High Output 150 cycles	344882102	n/a	45916889	66	1.01		Pooled with pathogen capture (Mycobateria, Yersinia and Salmonella); shotgun data not usable for metagenomics
	Run12	Hiseq2500	Max Planck Institute (Jena)	Paired-end	High Output 150 cycles	368144252	n/a	46391485	66	1.021		Pooled with pathogen capture (Mycobateria, Yersinia and Salmonella); shotgun data not usable for metagenomics
	Run13	Hiseq2500	Max Planck Institute (Jena)	Paired-end	High Output 150 cycles	371111809	n/a	48283873	66	1.062		Pooled with pathogen capture (Mycobateria, Yersinia and Salmonella); shotgun data not usable for metagenomics
	Merged	Merged	Merged	Merged	Merged	3279495375	n/a	380955710	80	10.1588
EDI111	Run1	NextSeq500/550	University of Tartu	Single-end	High Output 75 cycles	32359965	706362	10213495	45	0.1532	0.0644948
	Run2	NextSeq500/550	University of Tartu	Single-end	High Output 75 cycles	424016573	11215214	129050286	45	1.6678
	Run3	NextSeq500/550	University of Tartu	Single-end	High Output 75 cycles	456376538	11921576	136144880	45	1.8182
	Run4	NextSeq500/550	University of Cambridge	Single-end	High Output 75 cycles	330867827	n/a	98931951	45	1.48398
	Run5	NextSeq500/550	University of Cambridge	Single-end	High Output 75 cycles	429311804	n/a	128221228	45	1.92332
	Run6	NextSeq500/550	University of Cambridge	Single-end	High Output 75 cycles	403460967	n/a	121292850	45	1.81939
	Merged	Merged	Merged	Merged	Merged	2076393674	23843152	356687506	45	5.35031
BRO001	Run1	NextSeq500/550	University of Tartu	Single-end	High Output 75 cycles	41742025	904849	1861750	52	0.0322703	0.0564631
	Run2/Capture	NextSeq500/550	University of Tartu	Paired-end	Mid Output 150 cycles	20920295	35501	n/a	n/a	n/a	N/A	HSV-1 strain is captured, not shotgun
RIJ001	Run1	NextSeq500/550	University of Tartu	Single-end	High Output 75 cycles	21744220	562608	9882200	48	0.15	0.0322
	Run2/Capture	NextSeq500/550	University of Tartu	Paired-end	Mid Output 150 cycles	39150819		n/a	n/a	n/a	N/A	HSV-1 strain is captured, not shotgun
Note: For JDS005, the single-indexed library was pooled with a pathogen capture thus shotgun data is not usable for metagenomics.

## Sheet: Sup Table 1B
Data S1B. Summary of mapping statistics
Sample ID	Mapping	Data Type	# Raw Reads	# Mapped Reads	# Mapped Reads >MQ30 no Dupl	# MappedReads no Dupl	# Duplicates	Clonality	Endogenous	5pCtoT	3pGtoA	Mean Fragment Length	Mean Mapping Quality	Mean GC%	Mean Edit Distance	Mean Coverage	%1X	%2X	%5X	%10X	%15X
BRO001	Strain 17 n0.1	Capture	20920295	47149	8883	11648	35501	0.752953	0.00225374	0.107721	0.106286	65.57	28.3939	0.6274	0.96	5.017	81.59	68.69	40.83	17.26	6.77
JDS005	Strain 17 n0.1	Shotgun	3246606332	23009	12544	21283	1726	0.075014	7.08709e-06	0.316057	0.316163	63.83	26.6504	0.6561	1.57	8.9243	97.17	94.92	83.99	43.97	10.52
EDI111	Strain 17 n0.1	Shotgun	2112753076	22669	9406	13489	9180	0.404958	1.07296e-05	0.15768	0.167942	41.31	27.6162	0.6223	0.77	3.6607	89.45	75.6	32.32	4.03	0.39
RIJ001	Strain 17 n0.1	Capture	39150819	42069	2255	3342	38727	0.920559	0.00107454	0.151967	0.142382	55.55	27.724	0.6395	0.99	1.2195	57.46	32.33	3.97	0.01	0
Note: All Strain 17 HSV-1 mapping statistics are based on the MQ>0 filtering. For JDS005, the single-indexed library was pooled with a pathogen capture thus shotgun data is not usable for metagenomics.
