# Supplementary material for: Ancient herpes simplex 1 genomes reveal recent viral structure in Eurasia
Source: Sci Adv. 2022 Jul 27;8(30):eabo4435. doi: 10.1126/sciadv.abo4435 (PMC9328674; doi:10.1126/sciadv.abo4435)
Supplement: Supplementary file 2 — Data S1 to S10 [file sciadv.abo4435_data_s1_to_s10.zip › sciadv.abo4435_data_s4.xlsx]

## Sheet: Sheet1
Data S4. Metagenomic profiles of bacteria related to periodontal disease.
Taxon	Taxonomic ID	Sample	Abundance	Coverage	Duplication	Unique Kmers	Reads	E-Value
Aggregatibacter actinomycetemcomitans	714	BRO001	1.59e-05	4.46e-06	1	14	6	1.04e-05
Campylobacter concisus	199	BRO001	2.38e-05	1.35e-05	1.04	48	9	7.19e-05
Campylobacter gracilis	824	BRO001	0.000288	0.0004262	1.06	708	109	0.00276835
Campylobacter showae	204	BRO001	0.0001453	0.000224	1.05	329	55	0.00133993
Capnocytophaga gingivalis	1017	BRO001	2.38e-05	2.15e-05	1.02	42	9	0.0001001
Capnocytophaga ochracea	1018	BRO001	2.91e-05	7.09e-05	1.19	54	11	0.000347809
Capnocytophaga sputigena	1019	BRO001	2.38e-05	8.09e-06	1.14	29	9	2.61e-05
Eikenella corrodens	539	BRO001	0.0003699	0.0001567	1.48	394	140	0.000440999
Fusobacterium nucleatum	851	BRO001	0.0002563	8.05e-05	1.06	712	97	0.000591033
Fusobacterium periodonticum	860	BRO001	2.64e-06	3.81e-05	1	18	1	0.0006858
Parvimonas micra	33033	BRO001	0.000111	0.0001459	1.04	282	42	0.000979614
Porphyromonas gingivalis	837	BRO001	0.000111	9.96e-05	1.11	438	42	0.00103816
Prevotella intermedia	28131	BRO001	5.55e-05	2.07e-05	1.07	165	21	0.000162643
Schaalia odontolytica	1660	BRO001	0.0008586	9.01e-05	6.36	273	325	7.57e-05
Streptococcus constellatus	76860	BRO001	1.32e-05	2.69e-05	1	10	5	5.38e-05
Streptococcus gordonii	1302	BRO001	0.0001427	0.0001566	1	742	54	0.0021518
Streptococcus intermedius	1338	BRO001	3.17e-05	3.31e-05	1.02	63	12	0.000173513
Streptococcus oralis	1303	BRO001	1.59e-05	1.66e-05	1	58	6	0.000160177
Streptococcus sanguinis	1305	BRO001	8.98e-05	4.07e-05	1.04	205	34	0.000245276
Tannerella forsythia	28112	BRO001	0.001308	0.001716	1.01	5572	495	0.0193163
Treponema denticola	158	BRO001	0.0004623	0.0004394	1	1796	175	0.0045095
Veillonella parvula	29466	BRO001	2.64e-05	2.74e-05	1.23	83	10	0.000227337
Aggregatibacter actinomycetemcomitans	714	EDI111	0.0006375	0.002024	1.62	6358	2166	0.00594118
Campylobacter concisus	199	EDI111	7.09e-05	0.0002782	1.18	990	241	0.00114281
Campylobacter gracilis	824	EDI111	0.001119	0.01088	1.16	18070	3803	0.0516964
Campylobacter showae	204	EDI111	0.0007075	0.00767	1.12	11265	2404	0.0359412
Capnocytophaga gingivalis	1017	EDI111	0.001495	0.01931	1.1	37821	5079	0.143793
Capnocytophaga ochracea	1018	EDI111	5.95e-05	0.001355	1.09	1033	202	0.00692928
Capnocytophaga sputigena	1019	EDI111	0.0007202	0.004462	1.11	16004	2447	0.0291826
Eikenella corrodens	539	EDI111	0.001481	0.01095	1.16	27525	5032	0.0598964
Fusobacterium nucleatum	851	EDI111	0.01322	0.02064	1.67	182563	44900	0.0839221
Fusobacterium periodonticum	860	EDI111	0.0001027	0.002248	1.66	1062	349	0.00684062
Parvimonas micra	33033	EDI111	0.0736	0.4603	2.53	889474	250077	1.6372
Porphyromonas gingivalis	837	EDI111	0.00382	0.0105	1.97	46197	12979	0.0373733
Prevotella intermedia	28131	EDI111	0.01182	0.03009	1.29	239789	40164	0.179645
Schaalia odontolytica	1660	EDI111	0.0002955	0.001078	1.26	3265	1004	0.00350565
Streptococcus constellatus	76860	EDI111	0.001677	0.0236	4.26	8780	5698	0.036365
Streptococcus gordonii	1302	EDI111	0.001153	0.005246	1.11	24859	3916	0.0333019
Streptococcus intermedius	1338	EDI111	0.001153	0.004298	2.96	8192	3917	0.00898882
Streptococcus mitis	28037	EDI111	0.000191	0.0007846	1.12	2660	649	0.00321577
Streptococcus oralis	1303	EDI111	0.001721	0.007853	1.18	27493	5849	0.0369127
Streptococcus sanguinis	1305	EDI111	0.001637	0.006438	1.15	32440	5562	0.0375492
Tannerella forsythia	28112	EDI111	0.01442	0.08497	1.28	275931	49001	0.478477
Treponema denticola	158	EDI111	0.02636	0.09815	1.51	401204	89578	0.439596
Veillonella parvula	29466	EDI111	0.0001198	0.0006045	1.25	1832	407	0.00272099
Capnocytophaga gingivalis	1017	JDS005	1.25e-05	2.55e-06	1.4	5	3	4.26e-06
Aggregatibacter actinomycetemcomitans	714	JDS005	0.0001003	7.64e-06	2.25	24	24	7.64e-06
Campylobacter gracilis	824	JDS005	2.09e-05	6.02e-06	1.1	10	5	1.2e-05
Campylobacter showae	204	JDS005	4.18e-06	2.04e-06	1.33	3	1	6.13e-06
Capnocytophaga ochracea	1018	JDS005	4.18e-06	2.62e-06	1	2	1	5.25e-06
Capnocytophaga sputigena	1019	JDS005	4.18e-05	5.02e-06	1.61	18	10	9.03e-06
Eikenella corrodens	539	JDS005	0.0002591	2.67e-05	3.12	67	62	2.88e-05
Fusobacterium nucleatum	851	JDS005	0.0001296	1.1e-05	1.08	97	31	3.43e-05
Parvimonas micra	33033	JDS005	0.0001714	9.52e-05	1.34	184	41	0.000427374
Porphyromonas gingivalis	837	JDS005	4.18e-05	8.64e-06	1.18	38	10	3.28e-05
Prevotella intermedia	28131	JDS005	1.25e-05	3.01e-06	1.25	24	3	2.41e-05
Schaalia odontolytica	1660	JDS005	0.0002257	3.83e-05	2.19	116	54	8.23e-05
Streptococcus constellatus	76860	JDS005	8.36e-06	8.07e-06	2	3	2	1.21e-05
Streptococcus gordonii	1302	JDS005	1.67e-05	1.27e-06	1.33	6	4	1.9e-06
Streptococcus intermedius	1338	JDS005	1.67e-05	4.41e-05	1	84	4	0.00092547
Streptococcus mitis	28037	JDS005	4.18e-06	7.08e-06	1	24	1	0.000169896
Streptococcus oralis	1303	JDS005	4.18e-06	8.57e-07	1	3	1	2.57e-06
Streptococcus sanguinis	1305	JDS005	2.09e-05	4.17e-06	1	21	5	1.75e-05
Tannerella forsythia	28112	JDS005	3.76e-05	9.55e-06	1.06	31	9	3.29e-05
Treponema denticola	158	JDS005	2.93e-05	1e-05	1.32	41	7	5.87e-05
Veillonella parvula	29466	JDS005	1.25e-05	1.29e-05	1	39	3	0.00016731
Aggregatibacter actinomycetemcomitans	714	RIJ001	0.9108	0.3281	2.06	1030619	166182	2.03479
Campylobacter concisus	199	RIJ001	0.0002028	4.61e-05	1.03	164	37	0.000204246
Campylobacter gracilis	824	RIJ001	0.006122	0.004318	1.04	7173	1117	0.0277287
Campylobacter showae	204	RIJ001	0.004132	0.003122	1.04	4585	754	0.0189846
Capnocytophaga gingivalis	1017	RIJ001	0.0005535	0.0004703	1.04	921	101	0.00428858
Capnocytophaga ochracea	1018	RIJ001	7.67e-05	0.0001535	1	117	14	0.00128282
Capnocytophaga sputigena	1019	RIJ001	0.0002905	9.53e-05	1.02	342	53	0.000615213
Eikenella corrodens	539	RIJ001	0.001754	0.0008083	1.03	2032	320	0.00513271
Fusobacterium nucleatum	851	RIJ001	0.3432	0.02972	2.06	262828	62618	0.124744
Fusobacterium periodonticum	860	RIJ001	0.0006248	0.001149	1.28	543	114	0.00547287
Parvimonas micra	33033	RIJ001	0.006659	0.004721	1.2	9122	1215	0.0354444
Porphyromonas gingivalis	837	RIJ001	0.02512	0.00877	1.08	38590	4583	0.0738456
Prevotella intermedia	28131	RIJ001	0.002461	0.0004045	1.13	3224	449	0.00290447
Schaalia odontolytica	1660	RIJ001	0.0007618	0.0001855	1.07	562	139	0.000750007
Streptococcus constellatus	76860	RIJ001	0.001885	0.002524	2.29	939	344	0.00688964
Streptococcus gordonii	1302	RIJ001	0.0001589	3.67e-05	1.03	174	29	0.00022032
Streptococcus intermedius	1338	RIJ001	0.002373	0.001156	1.52	2203	433	0.00588145
Streptococcus mitis	28037	RIJ001	3.29e-05	4.72e-06	1	16	6	1.26e-05
Streptococcus oralis	1303	RIJ001	0.0004385	0.0001465	1.04	513	80	0.000939431
Streptococcus sanguinis	1305	RIJ001	0.0001589	3.91e-05	1	197	29	0.00026561
Tannerella forsythia	28112	RIJ001	0.1524	0.06927	1.13	224961	27814	0.560259
Treponema denticola	158	RIJ001	0.08957	0.03387	1.08	138432	16343	0.286893
Veillonella parvula	29466	RIJ001	4.93e-05	1.72e-05	1	52	9	9.91e-05
