# Supplementary material for: Ancient herpes simplex 1 genomes reveal recent viral structure in Eurasia
Source: Sci Adv. 2022 Jul 27;8(30):eabo4435. doi: 10.1126/sciadv.abo4435 (PMC9328674; doi:10.1126/sciadv.abo4435)
Supplement: Supplementary file 2 — Data S1 to S10 [file sciadv.abo4435_data_s1_to_s10.zip › sciadv.abo4435_data_s5.xlsx]

## Sheet: JDS005
Data S5A. snpEff results for JDS005
CHROM	POS	ID	REF	ALT	QUAL	FILTER	DP	DP4	MQ	ANN			Gene	Alternate Gene ID
NC_001806.2	134018	.	G	T	133	PASS	5	0,0,2,3	34	T	upstream_gene_variant	MODIFIER	RS1		gene-HHV1gp00p15	transcript	rna-HHV1gp00p15	protein_coding		c.-2887C>A					2587			T|upstream_gene_variant|MODIFIER|US3|gene-HHV1gp00p12|transcript|rna-HHV1gp00p12|protein_coding||c.-949G>T|||||949|WARNING_TRANSCRIPT_MULTIPLE_STOP_CODONS	T|upstream_gene_variant|MODIFIER|US4|gene-HHV1gp00p11|transcript|rna-HHV1gp00p11|protein_coding||c.-2729G>T|||||2714|	T|upstream_gene_variant|MODIFIER|US5|gene-HHV1gp00p10|transcript|rna-HHV1gp00p10|protein_coding||c.-3716G>T|||||3603|	T|upstream_gene_variant|MODIFIER|US6|gene-HHV1gp00p09|transcript|rna-HHV1gp00p09|protein_coding||c.-4405G>T|||||4319|	T|upstream_gene_variant|MODIFIER|US3|gene-HHV1gp00p12|transcript|rna-HHV1gp00p12-2|protein_coding||c.-1207G>T|||||1174|	T|downstream_gene_variant|MODIFIER|US1|gene-HHV1gp00p14|transcript|rna-HHV1gp00p14|protein_coding||c.*109G>T|||||58|	T|downstream_gene_variant|MODIFIER|US2|gene-HHV1gp00p13|transcript|rna-HHV1gp00p13|protein_coding||c.*38C>A|||||8|	T|intergenic_region|MODIFIER|US1-US2|gene-HHV1gp00p14-gene-HHV1gp00p13|intergenic_region|gene-HHV1gp00p14-gene-HHV1gp00p13|||n.134018G>T||||||
NC_001806.2	144025	.	G	T	156	PASS	6	0,0,4,2	31	T	upstream_gene_variant	MODIFIER	RS1		gene-HHV1gp00p01	transcript	rna-HHV1gp00p01	protein_coding		c.-3041G>T					2741			T|downstream_gene_variant|MODIFIER|US5|gene-HHV1gp00p10|transcript|rna-HHV1gp00p10|protein_coding||c.*6013G>T|||||2973|	T|downstream_gene_variant|MODIFIER|US6|gene-HHV1gp00p09|transcript|rna-HHV1gp00p09|protein_coding||c.*4418G>T|||||2973|	T|downstream_gene_variant|MODIFIER|US7|gene-HHV1gp00p08|transcript|rna-HHV1gp00p08|protein_coding||c.*3064G>T|||||2973|	T|downstream_gene_variant|MODIFIER|US8|gene-HHV1gp00p07|transcript|rna-HHV1gp00p07|protein_coding||c.*1126G>T|||||328|	T|downstream_gene_variant|MODIFIER|US8A|gene-HHV1gp00p06|transcript|TRANSCRIPT_gene-HHV1gp00p06|protein_coding||c.*798G>T|||||798|	T|downstream_gene_variant|MODIFIER|US9|gene-HHV1gp00p05|transcript|rna-HHV1gp00p05|protein_coding||c.*436G>T|||||328|	T|downstream_gene_variant|MODIFIER|US10|gene-HHV1gp00p02|transcript|rna-HHV1gp00p02|protein_coding||c.*137C>A|||||99|	T|downstream_gene_variant|MODIFIER|US11|gene-HHV1gp00p03|transcript|rna-HHV1gp00p03|protein_coding||c.*741C>A|||||99|	T|downstream_gene_variant|MODIFIER|US12|gene-HHV1gp00p04|transcript|rna-HHV1gp00p04|protein_coding||c.*1291C>A|||||99|	T|intergenic_region|MODIFIER|US8-US10|gene-HHV1gp00p07-gene-HHV1gp00p02|intergenic_region|gene-HHV1gp00p07-gene-HHV1gp00p02|||n.144025G>T||||||
NC_001806.2	23518	.	T	C	142	PASS	5	0,0,3,2	34	C	missense_variant	MODERATE	UL10		gene-HHV1gp00p66	transcript	TRANSCRIPT_gene-HHV1gp00p66	protein_coding	2021-01-01	c.314T>C	p.Val105Ala	314/1422	314/1422	105/473				C|upstream_gene_variant|MODIFIER|UL8|gene-HHV1gp00p67|transcript|TRANSCRIPT_gene-HHV1gp00p67|protein_coding||c.-3041A>G|||||3041|	C|upstream_gene_variant|MODIFIER|UL9|gene-HHV1gp00p68|transcript|TRANSCRIPT_gene-HHV1gp00p68|protein_coding||c.-258A>G|||||258|	C|downstream_gene_variant|MODIFIER|UL11|gene-HHV1gp00p62|transcript|TRANSCRIPT_gene-HHV1gp00p62|protein_coding||c.*1284A>G|||||1284|	C|downstream_gene_variant|MODIFIER|UL12|gene-HHV1gp00p63|transcript|TRANSCRIPT_gene-HHV1gp00p63|protein_coding||c.*1490A>G|||||1490|	C|downstream_gene_variant|MODIFIER|UL13|gene-HHV1gp00p64|transcript|TRANSCRIPT_gene-HHV1gp00p64|protein_coding||c.*3429A>G|||||3429|	C|downstream_gene_variant|MODIFIER|UL14|gene-HHV1gp00p65|transcript|TRANSCRIPT_gene-HHV1gp00p65|protein_coding||c.*4739A>G|||||4739|
NC_001806.2	23988	.	A	C	138	PASS	5	0,0,1,4	34	C	missense_variant	MODERATE	UL10		gene-HHV1gp00p66	transcript	TRANSCRIPT_gene-HHV1gp00p66	protein_coding	2021-01-01	c.784A>C	p.Ile262Leu	784/1422	784/1422	262/473				C|upstream_gene_variant|MODIFIER|UL8|gene-HHV1gp00p67|transcript|TRANSCRIPT_gene-HHV1gp00p67|protein_coding||c.-3511T>G|||||3511|	C|upstream_gene_variant|MODIFIER|UL9|gene-HHV1gp00p68|transcript|TRANSCRIPT_gene-HHV1gp00p68|protein_coding||c.-728T>G|||||728|	C|downstream_gene_variant|MODIFIER|UL11|gene-HHV1gp00p62|transcript|TRANSCRIPT_gene-HHV1gp00p62|protein_coding||c.*814T>G|||||814|	C|downstream_gene_variant|MODIFIER|UL12|gene-HHV1gp00p63|transcript|TRANSCRIPT_gene-HHV1gp00p63|protein_coding||c.*1020T>G|||||1020|	C|downstream_gene_variant|MODIFIER|UL13|gene-HHV1gp00p64|transcript|TRANSCRIPT_gene-HHV1gp00p64|protein_coding||c.*2959T>G|||||2959|	C|downstream_gene_variant|MODIFIER|UL14|gene-HHV1gp00p65|transcript|TRANSCRIPT_gene-HHV1gp00p65|protein_coding||c.*4269T>G|||||4269|
NC_001806.2	24158	.	T	C	192	PASS	8	0,0,3,5	32	C	synonymous_variant	LOW	UL10		gene-HHV1gp00p66	transcript	TRANSCRIPT_gene-HHV1gp00p66	protein_coding	2021-01-01	c.954T>C	p.Ala318Ala	954/1422	954/1422	318/473				C|upstream_gene_variant|MODIFIER|UL8|gene-HHV1gp00p67|transcript|TRANSCRIPT_gene-HHV1gp00p67|protein_coding||c.-3681A>G|||||3681|	C|upstream_gene_variant|MODIFIER|UL9|gene-HHV1gp00p68|transcript|TRANSCRIPT_gene-HHV1gp00p68|protein_coding||c.-898A>G|||||898|	C|upstream_gene_variant|MODIFIER|UL15|gene-HHV1gp00p61|transcript|TRANSCRIPT_gene-HHV1gp00p61|protein_coding||c.-4863T>C|||||4863|	C|downstream_gene_variant|MODIFIER|UL11|gene-HHV1gp00p62|transcript|TRANSCRIPT_gene-HHV1gp00p62|protein_coding||c.*644A>G|||||644|	C|downstream_gene_variant|MODIFIER|UL12|gene-HHV1gp00p63|transcript|TRANSCRIPT_gene-HHV1gp00p63|protein_coding||c.*850A>G|||||850|	C|downstream_gene_variant|MODIFIER|UL13|gene-HHV1gp00p64|transcript|TRANSCRIPT_gene-HHV1gp00p64|protein_coding||c.*2789A>G|||||2789|	C|downstream_gene_variant|MODIFIER|UL14|gene-HHV1gp00p65|transcript|TRANSCRIPT_gene-HHV1gp00p65|protein_coding||c.*4099A>G|||||4099|
NC_001806.2	24548	.	T	G	127	PASS	5	0,0,3,2	32	G	missense_variant	MODERATE	UL10		gene-HHV1gp00p66	transcript	TRANSCRIPT_gene-HHV1gp00p66	protein_coding	2021-01-01	c.1344T>G	p.Asp448Glu	1344/1422	1344/1422	448/473				G|upstream_gene_variant|MODIFIER|UL8|gene-HHV1gp00p67|transcript|TRANSCRIPT_gene-HHV1gp00p67|protein_coding||c.-4071A>C|||||4071|	G|upstream_gene_variant|MODIFIER|UL9|gene-HHV1gp00p68|transcript|TRANSCRIPT_gene-HHV1gp00p68|protein_coding||c.-1288A>C|||||1288|	G|upstream_gene_variant|MODIFIER|UL15|gene-HHV1gp00p61|transcript|TRANSCRIPT_gene-HHV1gp00p61|protein_coding||c.-4473T>G|||||4473|	G|downstream_gene_variant|MODIFIER|UL11|gene-HHV1gp00p62|transcript|TRANSCRIPT_gene-HHV1gp00p62|protein_coding||c.*254A>C|||||254|	G|downstream_gene_variant|MODIFIER|UL12|gene-HHV1gp00p63|transcript|TRANSCRIPT_gene-HHV1gp00p63|protein_coding||c.*460A>C|||||460|	G|downstream_gene_variant|MODIFIER|UL13|gene-HHV1gp00p64|transcript|TRANSCRIPT_gene-HHV1gp00p64|protein_coding||c.*2399A>C|||||2399|	G|downstream_gene_variant|MODIFIER|UL14|gene-HHV1gp00p65|transcript|TRANSCRIPT_gene-HHV1gp00p65|protein_coding||c.*3709A>C|||||3709|
NC_001806.2	24889	.	G	A	36.9316	PASS	4	0,0,1,1	31	A	synonymous_variant	LOW	UL11		gene-HHV1gp00p62	transcript	TRANSCRIPT_gene-HHV1gp00p62	protein_coding	2021-01-01	c.204C>T	p.Asp68Asp	204/291	204/291	68/96				A|upstream_gene_variant|MODIFIER|UL8|gene-HHV1gp00p67|transcript|TRANSCRIPT_gene-HHV1gp00p67|protein_coding||c.-4412C>T|||||4412|	A|upstream_gene_variant|MODIFIER|UL9|gene-HHV1gp00p68|transcript|TRANSCRIPT_gene-HHV1gp00p68|protein_coding||c.-1629C>T|||||1629|	A|upstream_gene_variant|MODIFIER|UL15|gene-HHV1gp00p61|transcript|TRANSCRIPT_gene-HHV1gp00p61|protein_coding||c.-4132G>A|||||4132|	A|downstream_gene_variant|MODIFIER|UL10|gene-HHV1gp00p66|transcript|TRANSCRIPT_gene-HHV1gp00p66|protein_coding||c.*263G>A|||||263|	A|downstream_gene_variant|MODIFIER|UL12|gene-HHV1gp00p63|transcript|TRANSCRIPT_gene-HHV1gp00p63|protein_coding||c.*119C>T|||||119|	A|downstream_gene_variant|MODIFIER|UL13|gene-HHV1gp00p64|transcript|TRANSCRIPT_gene-HHV1gp00p64|protein_coding||c.*2058C>T|||||2058|	A|downstream_gene_variant|MODIFIER|UL14|gene-HHV1gp00p65|transcript|TRANSCRIPT_gene-HHV1gp00p65|protein_coding||c.*3368C>T|||||3368|
NC_001806.2	24895	.	T	C	34.3944	PASS	5	2,0,2,1	32	C	synonymous_variant	LOW	UL11		gene-HHV1gp00p62	transcript	TRANSCRIPT_gene-HHV1gp00p62	protein_coding	2021-01-01	c.198A>G	p.Ser66Ser	198/291	198/291	66/96				C|upstream_gene_variant|MODIFIER|UL8|gene-HHV1gp00p67|transcript|TRANSCRIPT_gene-HHV1gp00p67|protein_coding||c.-4418A>G|||||4418|	C|upstream_gene_variant|MODIFIER|UL9|gene-HHV1gp00p68|transcript|TRANSCRIPT_gene-HHV1gp00p68|protein_coding||c.-1635A>G|||||1635|	C|upstream_gene_variant|MODIFIER|UL15|gene-HHV1gp00p61|transcript|TRANSCRIPT_gene-HHV1gp00p61|protein_coding||c.-4126T>C|||||4126|	C|downstream_gene_variant|MODIFIER|UL10|gene-HHV1gp00p66|transcript|TRANSCRIPT_gene-HHV1gp00p66|protein_coding||c.*269T>C|||||269|	C|downstream_gene_variant|MODIFIER|UL12|gene-HHV1gp00p63|transcript|TRANSCRIPT_gene-HHV1gp00p63|protein_coding||c.*113A>G|||||113|	C|downstream_gene_variant|MODIFIER|UL13|gene-HHV1gp00p64|transcript|TRANSCRIPT_gene-HHV1gp00p64|protein_coding||c.*2052A>G|||||2052|	C|downstream_gene_variant|MODIFIER|UL14|gene-HHV1gp00p65|transcript|TRANSCRIPT_gene-HHV1gp00p65|protein_coding||c.*3362A>G|||||3362|
NC_001806.2	25949	.	T	C	74	PASS	7	1,0,0,4	32	C	missense_variant	MODERATE	UL12		gene-HHV1gp00p63	transcript	TRANSCRIPT_gene-HHV1gp00p63	protein_coding	2021-01-01	c.940A>G	p.Ser314Gly	940/1881	940/1881	314/626				C|upstream_gene_variant|MODIFIER|UL9|gene-HHV1gp00p68|transcript|TRANSCRIPT_gene-HHV1gp00p68|protein_coding||c.-2689A>G|||||2689|	C|upstream_gene_variant|MODIFIER|UL11|gene-HHV1gp00p62|transcript|TRANSCRIPT_gene-HHV1gp00p62|protein_coding||c.-857A>G|||||857|	C|upstream_gene_variant|MODIFIER|UL15|gene-HHV1gp00p61|transcript|TRANSCRIPT_gene-HHV1gp00p61|protein_coding||c.-3072T>C|||||3072|	C|downstream_gene_variant|MODIFIER|UL10|gene-HHV1gp00p66|transcript|TRANSCRIPT_gene-HHV1gp00p66|protein_coding||c.*1323T>C|||||1323|	C|downstream_gene_variant|MODIFIER|UL13|gene-HHV1gp00p64|transcript|TRANSCRIPT_gene-HHV1gp00p64|protein_coding||c.*998A>G|||||998|	C|downstream_gene_variant|MODIFIER|UL14|gene-HHV1gp00p65|transcript|TRANSCRIPT_gene-HHV1gp00p65|protein_coding||c.*2308A>G|||||2308|	C|downstream_gene_variant|MODIFIER|UL16|gene-HHV1gp00p59|transcript|TRANSCRIPT_gene-HHV1gp00p59|protein_coding||c.*4226A>G|||||4226|
NC_001806.2	26316	.	A	G	234	PASS	13	0,1,8,2	33	G	synonymous_variant	LOW	UL12		gene-HHV1gp00p63	transcript	TRANSCRIPT_gene-HHV1gp00p63	protein_coding	2021-01-01	c.573T>C	p.Gly191Gly	573/1881	573/1881	191/626				G|upstream_gene_variant|MODIFIER|UL9|gene-HHV1gp00p68|transcript|TRANSCRIPT_gene-HHV1gp00p68|protein_coding||c.-3056T>C|||||3056|	G|upstream_gene_variant|MODIFIER|UL11|gene-HHV1gp00p62|transcript|TRANSCRIPT_gene-HHV1gp00p62|protein_coding||c.-1224T>C|||||1224|	G|upstream_gene_variant|MODIFIER|UL15|gene-HHV1gp00p61|transcript|TRANSCRIPT_gene-HHV1gp00p61|protein_coding||c.-2705A>G|||||2705|	G|downstream_gene_variant|MODIFIER|UL10|gene-HHV1gp00p66|transcript|TRANSCRIPT_gene-HHV1gp00p66|protein_coding||c.*1690A>G|||||1690|	G|downstream_gene_variant|MODIFIER|UL13|gene-HHV1gp00p64|transcript|TRANSCRIPT_gene-HHV1gp00p64|protein_coding||c.*631T>C|||||631|	G|downstream_gene_variant|MODIFIER|UL14|gene-HHV1gp00p65|transcript|TRANSCRIPT_gene-HHV1gp00p65|protein_coding||c.*1941T>C|||||1941|	G|downstream_gene_variant|MODIFIER|UL16|gene-HHV1gp00p59|transcript|TRANSCRIPT_gene-HHV1gp00p59|protein_coding||c.*3859T>C|||||3859|
NC_001806.2	26834	.	G	A	131	PASS	7	0,0,2,3	32	A	missense_variant	MODERATE	UL12		gene-HHV1gp00p63	transcript	TRANSCRIPT_gene-HHV1gp00p63	protein_coding	2021-01-01	c.55C>T	p.Pro19Ser	55/1881	55/1881	19/626				A|upstream_gene_variant|MODIFIER|UL9|gene-HHV1gp00p68|transcript|TRANSCRIPT_gene-HHV1gp00p68|protein_coding||c.-3574C>T|||||3574|	A|upstream_gene_variant|MODIFIER|UL11|gene-HHV1gp00p62|transcript|TRANSCRIPT_gene-HHV1gp00p62|protein_coding||c.-1742C>T|||||1742|	A|upstream_gene_variant|MODIFIER|UL15|gene-HHV1gp00p61|transcript|TRANSCRIPT_gene-HHV1gp00p61|protein_coding||c.-2187G>A|||||2187|	A|downstream_gene_variant|MODIFIER|UL10|gene-HHV1gp00p66|transcript|TRANSCRIPT_gene-HHV1gp00p66|protein_coding||c.*2208G>A|||||2208|	A|downstream_gene_variant|MODIFIER|UL13|gene-HHV1gp00p64|transcript|TRANSCRIPT_gene-HHV1gp00p64|protein_coding||c.*113C>T|||||113|	A|downstream_gene_variant|MODIFIER|UL14|gene-HHV1gp00p65|transcript|TRANSCRIPT_gene-HHV1gp00p65|protein_coding||c.*1423C>T|||||1423|	A|downstream_gene_variant|MODIFIER|UL16|gene-HHV1gp00p59|transcript|TRANSCRIPT_gene-HHV1gp00p59|protein_coding||c.*3341C>T|||||3341|	A|downstream_gene_variant|MODIFIER|UL17|gene-HHV1gp00p60|transcript|TRANSCRIPT_gene-HHV1gp00p60|protein_coding||c.*4553C>T|||||4553|
NC_001806.2	26875	.	A	C	145	PASS	6	0,0,2,3	34	C	missense_variant	MODERATE	UL12		gene-HHV1gp00p63	transcript	TRANSCRIPT_gene-HHV1gp00p63	protein_coding	2021-01-01	c.14T>G	p.Val5Gly	14/1881	14/1881	5/626				C|upstream_gene_variant|MODIFIER|UL9|gene-HHV1gp00p68|transcript|TRANSCRIPT_gene-HHV1gp00p68|protein_coding||c.-3615T>G|||||3615|	C|upstream_gene_variant|MODIFIER|UL11|gene-HHV1gp00p62|transcript|TRANSCRIPT_gene-HHV1gp00p62|protein_coding||c.-1783T>G|||||1783|	C|upstream_gene_variant|MODIFIER|UL15|gene-HHV1gp00p61|transcript|TRANSCRIPT_gene-HHV1gp00p61|protein_coding||c.-2146A>C|||||2146|	C|downstream_gene_variant|MODIFIER|UL10|gene-HHV1gp00p66|transcript|TRANSCRIPT_gene-HHV1gp00p66|protein_coding||c.*2249A>C|||||2249|	C|downstream_gene_variant|MODIFIER|UL13|gene-HHV1gp00p64|transcript|TRANSCRIPT_gene-HHV1gp00p64|protein_coding||c.*72T>G|||||72|	C|downstream_gene_variant|MODIFIER|UL14|gene-HHV1gp00p65|transcript|TRANSCRIPT_gene-HHV1gp00p65|protein_coding||c.*1382T>G|||||1382|	C|downstream_gene_variant|MODIFIER|UL16|gene-HHV1gp00p59|transcript|TRANSCRIPT_gene-HHV1gp00p59|protein_coding||c.*3300T>G|||||3300|	C|downstream_gene_variant|MODIFIER|UL17|gene-HHV1gp00p60|transcript|TRANSCRIPT_gene-HHV1gp00p60|protein_coding||c.*4512T>G|||||4512|
NC_001806.2	27256	.	A	G	65	PASS	5	1,0,2,1	31	G	synonymous_variant	LOW	UL13		gene-HHV1gp00p64	transcript	TRANSCRIPT_gene-HHV1gp00p64	protein_coding	2021-01-01	c.1248T>C	p.Phe416Phe	1248/1557	1248/1557	416/518				G|upstream_gene_variant|MODIFIER|UL9|gene-HHV1gp00p68|transcript|TRANSCRIPT_gene-HHV1gp00p68|protein_coding||c.-3996T>C|||||3996|	G|upstream_gene_variant|MODIFIER|UL11|gene-HHV1gp00p62|transcript|TRANSCRIPT_gene-HHV1gp00p62|protein_coding||c.-2164T>C|||||2164|	G|upstream_gene_variant|MODIFIER|UL12|gene-HHV1gp00p63|transcript|TRANSCRIPT_gene-HHV1gp00p63|protein_coding||c.-368T>C|||||368|	G|upstream_gene_variant|MODIFIER|UL15|gene-HHV1gp00p61|transcript|TRANSCRIPT_gene-HHV1gp00p61|protein_coding||c.-1765A>G|||||1765|	G|downstream_gene_variant|MODIFIER|UL10|gene-HHV1gp00p66|transcript|TRANSCRIPT_gene-HHV1gp00p66|protein_coding||c.*2630A>G|||||2630|	G|downstream_gene_variant|MODIFIER|UL14|gene-HHV1gp00p65|transcript|TRANSCRIPT_gene-HHV1gp00p65|protein_coding||c.*1001T>C|||||1001|	G|downstream_gene_variant|MODIFIER|UL16|gene-HHV1gp00p59|transcript|TRANSCRIPT_gene-HHV1gp00p59|protein_coding||c.*2919T>C|||||2919|	G|downstream_gene_variant|MODIFIER|UL17|gene-HHV1gp00p60|transcript|TRANSCRIPT_gene-HHV1gp00p60|protein_coding||c.*4131T>C|||||4131|
NC_001806.2	27343	.	G	A	64	PASS	4	0,0,2,2	31	A	synonymous_variant	LOW	UL13		gene-HHV1gp00p64	transcript	TRANSCRIPT_gene-HHV1gp00p64	protein_coding	2021-01-01	c.1161C>T	p.Gly387Gly	1161/1557	1161/1557	387/518				A|upstream_gene_variant|MODIFIER|UL9|gene-HHV1gp00p68|transcript|TRANSCRIPT_gene-HHV1gp00p68|protein_coding||c.-4083C>T|||||4083|	A|upstream_gene_variant|MODIFIER|UL11|gene-HHV1gp00p62|transcript|TRANSCRIPT_gene-HHV1gp00p62|protein_coding||c.-2251C>T|||||2251|	A|upstream_gene_variant|MODIFIER|UL12|gene-HHV1gp00p63|transcript|TRANSCRIPT_gene-HHV1gp00p63|protein_coding||c.-455C>T|||||455|	A|upstream_gene_variant|MODIFIER|UL15|gene-HHV1gp00p61|transcript|TRANSCRIPT_gene-HHV1gp00p61|protein_coding||c.-1678G>A|||||1678|	A|downstream_gene_variant|MODIFIER|UL10|gene-HHV1gp00p66|transcript|TRANSCRIPT_gene-HHV1gp00p66|protein_coding||c.*2717G>A|||||2717|	A|downstream_gene_variant|MODIFIER|UL14|gene-HHV1gp00p65|transcript|TRANSCRIPT_gene-HHV1gp00p65|protein_coding||c.*914C>T|||||914|	A|downstream_gene_variant|MODIFIER|UL16|gene-HHV1gp00p59|transcript|TRANSCRIPT_gene-HHV1gp00p59|protein_coding||c.*2832C>T|||||2832|	A|downstream_gene_variant|MODIFIER|UL17|gene-HHV1gp00p60|transcript|TRANSCRIPT_gene-HHV1gp00p60|protein_coding||c.*4044C>T|||||4044|
NC_001806.2	27911	.	A	G	296	PASS	12	0,0,6,6	31	G	missense_variant	MODERATE	UL13		gene-HHV1gp00p64	transcript	TRANSCRIPT_gene-HHV1gp00p64	protein_coding	2021-01-01	c.593T>C	p.Val198Ala	593/1557	593/1557	198/518				G|upstream_gene_variant|MODIFIER|UL9|gene-HHV1gp00p68|transcript|TRANSCRIPT_gene-HHV1gp00p68|protein_coding||c.-4651T>C|||||4651|	G|upstream_gene_variant|MODIFIER|UL11|gene-HHV1gp00p62|transcript|TRANSCRIPT_gene-HHV1gp00p62|protein_coding||c.-2819T>C|||||2819|	G|upstream_gene_variant|MODIFIER|UL12|gene-HHV1gp00p63|transcript|TRANSCRIPT_gene-HHV1gp00p63|protein_coding||c.-1023T>C|||||1023|	G|upstream_gene_variant|MODIFIER|UL15|gene-HHV1gp00p61|transcript|TRANSCRIPT_gene-HHV1gp00p61|protein_coding||c.-1110A>G|||||1110|	G|downstream_gene_variant|MODIFIER|UL10|gene-HHV1gp00p66|transcript|TRANSCRIPT_gene-HHV1gp00p66|protein_coding||c.*3285A>G|||||3285|	G|downstream_gene_variant|MODIFIER|UL14|gene-HHV1gp00p65|transcript|TRANSCRIPT_gene-HHV1gp00p65|protein_coding||c.*346T>C|||||346|	G|downstream_gene_variant|MODIFIER|UL16|gene-HHV1gp00p59|transcript|TRANSCRIPT_gene-HHV1gp00p59|protein_coding||c.*2264T>C|||||2264|	G|downstream_gene_variant|MODIFIER|UL17|gene-HHV1gp00p60|transcript|TRANSCRIPT_gene-HHV1gp00p60|protein_coding||c.*3476T>C|||||3476|
NC_001806.2	28015	.	A	G	157	PASS	7	0,0,6,1	31	G	synonymous_variant	LOW	UL13		gene-HHV1gp00p64	transcript	TRANSCRIPT_gene-HHV1gp00p64	protein_coding	2021-01-01	c.489T>C	p.Gly163Gly	489/1557	489/1557	163/518				G|upstream_gene_variant|MODIFIER|UL9|gene-HHV1gp00p68|transcript|TRANSCRIPT_gene-HHV1gp00p68|protein_coding||c.-4755T>C|||||4755|	G|upstream_gene_variant|MODIFIER|UL11|gene-HHV1gp00p62|transcript|TRANSCRIPT_gene-HHV1gp00p62|protein_coding||c.-2923T>C|||||2923|	G|upstream_gene_variant|MODIFIER|UL12|gene-HHV1gp00p63|transcript|TRANSCRIPT_gene-HHV1gp00p63|protein_coding||c.-1127T>C|||||1127|	G|upstream_gene_variant|MODIFIER|UL15|gene-HHV1gp00p61|transcript|TRANSCRIPT_gene-HHV1gp00p61|protein_coding||c.-1006A>G|||||1006|	G|downstream_gene_variant|MODIFIER|UL10|gene-HHV1gp00p66|transcript|TRANSCRIPT_gene-HHV1gp00p66|protein_coding||c.*3389A>G|||||3389|	G|downstream_gene_variant|MODIFIER|UL14|gene-HHV1gp00p65|transcript|TRANSCRIPT_gene-HHV1gp00p65|protein_coding||c.*242T>C|||||242|	G|downstream_gene_variant|MODIFIER|UL16|gene-HHV1gp00p59|transcript|TRANSCRIPT_gene-HHV1gp00p59|protein_coding||c.*2160T>C|||||2160|	G|downstream_gene_variant|MODIFIER|UL17|gene-HHV1gp00p60|transcript|TRANSCRIPT_gene-HHV1gp00p60|protein_coding||c.*3372T>C|||||3372|
NC_001806.2	28132	.	G	A	172	PASS	6	0,0,4,2	35	A	synonymous_variant	LOW	UL13		gene-HHV1gp00p64	transcript	TRANSCRIPT_gene-HHV1gp00p64	protein_coding	2021-01-01	c.372C>T	p.Leu124Leu	372/1557	372/1557	124/518				A|upstream_gene_variant|MODIFIER|UL9|gene-HHV1gp00p68|transcript|TRANSCRIPT_gene-HHV1gp00p68|protein_coding||c.-4872C>T|||||4872|	A|upstream_gene_variant|MODIFIER|UL11|gene-HHV1gp00p62|transcript|TRANSCRIPT_gene-HHV1gp00p62|protein_coding||c.-3040C>T|||||3040|	A|upstream_gene_variant|MODIFIER|UL12|gene-HHV1gp00p63|transcript|TRANSCRIPT_gene-HHV1gp00p63|protein_coding||c.-1244C>T|||||1244|	A|upstream_gene_variant|MODIFIER|UL15|gene-HHV1gp00p61|transcript|TRANSCRIPT_gene-HHV1gp00p61|protein_coding||c.-889G>A|||||889|	A|downstream_gene_variant|MODIFIER|UL10|gene-HHV1gp00p66|transcript|TRANSCRIPT_gene-HHV1gp00p66|protein_coding||c.*3506G>A|||||3506|	A|downstream_gene_variant|MODIFIER|UL14|gene-HHV1gp00p65|transcript|TRANSCRIPT_gene-HHV1gp00p65|protein_coding||c.*125C>T|||||125|	A|downstream_gene_variant|MODIFIER|UL16|gene-HHV1gp00p59|transcript|TRANSCRIPT_gene-HHV1gp00p59|protein_coding||c.*2043C>T|||||2043|	A|downstream_gene_variant|MODIFIER|UL17|gene-HHV1gp00p60|transcript|TRANSCRIPT_gene-HHV1gp00p60|protein_coding||c.*3255C>T|||||3255|
NC_001806.2	28337	.	A	C	173	PASS	8	0,0,6,2	31	C	missense_variant	MODERATE	UL13		gene-HHV1gp00p64	transcript	TRANSCRIPT_gene-HHV1gp00p64	protein_coding	2021-01-01	c.167T>G	p.Val56Gly	167/1557	167/1557	56/518				C|missense_variant|MODERATE|UL14|gene-HHV1gp00p65|transcript|TRANSCRIPT_gene-HHV1gp00p65|protein_coding|1/1|c.580T>G|p.Ser194Ala|580/660|580/660|194/219||	C|upstream_gene_variant|MODIFIER|UL11|gene-HHV1gp00p62|transcript|TRANSCRIPT_gene-HHV1gp00p62|protein_coding||c.-3245T>G|||||3245|	C|upstream_gene_variant|MODIFIER|UL12|gene-HHV1gp00p63|transcript|TRANSCRIPT_gene-HHV1gp00p63|protein_coding||c.-1449T>G|||||1449|	C|upstream_gene_variant|MODIFIER|UL15|gene-HHV1gp00p61|transcript|TRANSCRIPT_gene-HHV1gp00p61|protein_coding||c.-684A>C|||||684|	C|downstream_gene_variant|MODIFIER|UL10|gene-HHV1gp00p66|transcript|TRANSCRIPT_gene-HHV1gp00p66|protein_coding||c.*3711A>C|||||3711|	C|downstream_gene_variant|MODIFIER|UL16|gene-HHV1gp00p59|transcript|TRANSCRIPT_gene-HHV1gp00p59|protein_coding||c.*1838T>G|||||1838|	C|downstream_gene_variant|MODIFIER|UL17|gene-HHV1gp00p60|transcript|TRANSCRIPT_gene-HHV1gp00p60|protein_coding||c.*3050T>G|||||3050|
NC_001806.2	28401	.	C	T	85	PASS	6	0,0,1,3	31	T	missense_variant	MODERATE	UL13		gene-HHV1gp00p64	transcript	TRANSCRIPT_gene-HHV1gp00p64	protein_coding	2021-01-01	c.103G>A	p.Val35Ile	103/1557	103/1557	35/518				T|synonymous_variant|LOW|UL14|gene-HHV1gp00p65|transcript|TRANSCRIPT_gene-HHV1gp00p65|protein_coding|1/1|c.516G>A|p.Thr172Thr|516/660|516/660|172/219||	T|upstream_gene_variant|MODIFIER|UL11|gene-HHV1gp00p62|transcript|TRANSCRIPT_gene-HHV1gp00p62|protein_coding||c.-3309G>A|||||3309|	T|upstream_gene_variant|MODIFIER|UL12|gene-HHV1gp00p63|transcript|TRANSCRIPT_gene-HHV1gp00p63|protein_coding||c.-1513G>A|||||1513|	T|upstream_gene_variant|MODIFIER|UL15|gene-HHV1gp00p61|transcript|TRANSCRIPT_gene-HHV1gp00p61|protein_coding||c.-620C>T|||||620|	T|downstream_gene_variant|MODIFIER|UL10|gene-HHV1gp00p66|transcript|TRANSCRIPT_gene-HHV1gp00p66|protein_coding||c.*3775C>T|||||3775|	T|downstream_gene_variant|MODIFIER|UL16|gene-HHV1gp00p59|transcript|TRANSCRIPT_gene-HHV1gp00p59|protein_coding||c.*1774G>A|||||1774|	T|downstream_gene_variant|MODIFIER|UL17|gene-HHV1gp00p60|transcript|TRANSCRIPT_gene-HHV1gp00p60|protein_coding||c.*2986G>A|||||2986|
NC_001806.2	28525	.	C	T	166	PASS	8	0,0,2,5	31	T	missense_variant	MODERATE	UL14		gene-HHV1gp00p65	transcript	TRANSCRIPT_gene-HHV1gp00p65	protein_coding	2021-01-01	c.392G>A	p.Gly131Glu	392/660	392/660	131/219				T|upstream_gene_variant|MODIFIER|UL11|gene-HHV1gp00p62|transcript|TRANSCRIPT_gene-HHV1gp00p62|protein_coding||c.-3433G>A|||||3433|	T|upstream_gene_variant|MODIFIER|UL12|gene-HHV1gp00p63|transcript|TRANSCRIPT_gene-HHV1gp00p63|protein_coding||c.-1637G>A|||||1637|	T|upstream_gene_variant|MODIFIER|UL13|gene-HHV1gp00p64|transcript|TRANSCRIPT_gene-HHV1gp00p64|protein_coding||c.-22G>A|||||22|	T|upstream_gene_variant|MODIFIER|UL15|gene-HHV1gp00p61|transcript|TRANSCRIPT_gene-HHV1gp00p61|protein_coding||c.-496C>T|||||496|	T|downstream_gene_variant|MODIFIER|UL10|gene-HHV1gp00p66|transcript|TRANSCRIPT_gene-HHV1gp00p66|protein_coding||c.*3899C>T|||||3899|	T|downstream_gene_variant|MODIFIER|UL16|gene-HHV1gp00p59|transcript|TRANSCRIPT_gene-HHV1gp00p59|protein_coding||c.*1650G>A|||||1650|	T|downstream_gene_variant|MODIFIER|UL17|gene-HHV1gp00p60|transcript|TRANSCRIPT_gene-HHV1gp00p60|protein_coding||c.*2862G>A|||||2862|
NC_001806.2	28782	.	G	A	201	PASS	9	0,0,3,5	34	A	synonymous_variant	LOW	UL14		gene-HHV1gp00p65	transcript	TRANSCRIPT_gene-HHV1gp00p65	protein_coding	2021-01-01	c.135C>T	p.Gly45Gly	135/660	135/660	45/219				A|upstream_gene_variant|MODIFIER|UL11|gene-HHV1gp00p62|transcript|TRANSCRIPT_gene-HHV1gp00p62|protein_coding||c.-3690C>T|||||3690|	A|upstream_gene_variant|MODIFIER|UL12|gene-HHV1gp00p63|transcript|TRANSCRIPT_gene-HHV1gp00p63|protein_coding||c.-1894C>T|||||1894|	A|upstream_gene_variant|MODIFIER|UL13|gene-HHV1gp00p64|transcript|TRANSCRIPT_gene-HHV1gp00p64|protein_coding||c.-279C>T|||||279|	A|upstream_gene_variant|MODIFIER|UL15|gene-HHV1gp00p61|transcript|TRANSCRIPT_gene-HHV1gp00p61|protein_coding||c.-239G>A|||||239|	A|downstream_gene_variant|MODIFIER|UL10|gene-HHV1gp00p66|transcript|TRANSCRIPT_gene-HHV1gp00p66|protein_coding||c.*4156G>A|||||4156|	A|downstream_gene_variant|MODIFIER|UL16|gene-HHV1gp00p59|transcript|TRANSCRIPT_gene-HHV1gp00p59|protein_coding||c.*1393C>T|||||1393|	A|downstream_gene_variant|MODIFIER|UL17|gene-HHV1gp00p60|transcript|TRANSCRIPT_gene-HHV1gp00p60|protein_coding||c.*2605C>T|||||2605|
NC_001806.2	33560	.	T	C	97	PASS	7	0,2,3,2	33	C	upstream_gene_variant	MODIFIER	UL14		gene-HHV1gp00p65	transcript	TRANSCRIPT_gene-HHV1gp00p65	protein_coding		c.-4644A>G					4644			C|upstream_gene_variant|MODIFIER|UL16|gene-HHV1gp00p59|transcript|TRANSCRIPT_gene-HHV1gp00p59|protein_coding||c.-2264A>G|||||2264|	C|upstream_gene_variant|MODIFIER|UL17|gene-HHV1gp00p60|transcript|TRANSCRIPT_gene-HHV1gp00p60|protein_coding||c.-62A>G|||||62|	C|downstream_gene_variant|MODIFIER|UL18|gene-HHV1gp00p58|transcript|TRANSCRIPT_gene-HHV1gp00p58|protein_coding||c.*1536A>G|||||1536|	C|downstream_gene_variant|MODIFIER|UL19|gene-HHV1gp00p56|transcript|TRANSCRIPT_gene-HHV1gp00p56|protein_coding||c.*2845A>G|||||2845|	C|intron_variant|MODIFIER|UL15|gene-HHV1gp00p61|transcript|TRANSCRIPT_gene-HHV1gp00p61|protein_coding|1/1|c.1030-76T>C||||||
NC_001806.2	29125	.	C	A	244	PASS	10	0,0,5,4	33	A	synonymous_variant	LOW	UL15		gene-HHV1gp00p61	transcript	TRANSCRIPT_gene-HHV1gp00p61	protein_coding	2021-02-01	c.105C>A	p.Thr35Thr	105/2208	105/2208	35/735				A|upstream_gene_variant|MODIFIER|UL11|gene-HHV1gp00p62|transcript|TRANSCRIPT_gene-HHV1gp00p62|protein_coding||c.-4033G>T|||||4033|	A|upstream_gene_variant|MODIFIER|UL12|gene-HHV1gp00p63|transcript|TRANSCRIPT_gene-HHV1gp00p63|protein_coding||c.-2237G>T|||||2237|	A|upstream_gene_variant|MODIFIER|UL13|gene-HHV1gp00p64|transcript|TRANSCRIPT_gene-HHV1gp00p64|protein_coding||c.-622G>T|||||622|	A|upstream_gene_variant|MODIFIER|UL14|gene-HHV1gp00p65|transcript|TRANSCRIPT_gene-HHV1gp00p65|protein_coding||c.-209G>T|||||209|	A|downstream_gene_variant|MODIFIER|UL10|gene-HHV1gp00p66|transcript|TRANSCRIPT_gene-HHV1gp00p66|protein_coding||c.*4499C>A|||||4499|	A|downstream_gene_variant|MODIFIER|UL16|gene-HHV1gp00p59|transcript|TRANSCRIPT_gene-HHV1gp00p59|protein_coding||c.*1050G>T|||||1050|	A|downstream_gene_variant|MODIFIER|UL17|gene-HHV1gp00p60|transcript|TRANSCRIPT_gene-HHV1gp00p60|protein_coding||c.*2262G>T|||||2262|
NC_001806.2	29203	.	T	G	209	PASS	8	0,0,4,4	32	G	synonymous_variant	LOW	UL15		gene-HHV1gp00p61	transcript	TRANSCRIPT_gene-HHV1gp00p61	protein_coding	2021-02-01	c.183T>G	p.Pro61Pro	183/2208	183/2208	61/735				G|upstream_gene_variant|MODIFIER|UL11|gene-HHV1gp00p62|transcript|TRANSCRIPT_gene-HHV1gp00p62|protein_coding||c.-4111A>C|||||4111|	G|upstream_gene_variant|MODIFIER|UL12|gene-HHV1gp00p63|transcript|TRANSCRIPT_gene-HHV1gp00p63|protein_coding||c.-2315A>C|||||2315|	G|upstream_gene_variant|MODIFIER|UL13|gene-HHV1gp00p64|transcript|TRANSCRIPT_gene-HHV1gp00p64|protein_coding||c.-700A>C|||||700|	G|upstream_gene_variant|MODIFIER|UL14|gene-HHV1gp00p65|transcript|TRANSCRIPT_gene-HHV1gp00p65|protein_coding||c.-287A>C|||||287|	G|downstream_gene_variant|MODIFIER|UL10|gene-HHV1gp00p66|transcript|TRANSCRIPT_gene-HHV1gp00p66|protein_coding||c.*4577T>G|||||4577|	G|downstream_gene_variant|MODIFIER|UL16|gene-HHV1gp00p59|transcript|TRANSCRIPT_gene-HHV1gp00p59|protein_coding||c.*972A>C|||||972|	G|downstream_gene_variant|MODIFIER|UL17|gene-HHV1gp00p60|transcript|TRANSCRIPT_gene-HHV1gp00p60|protein_coding||c.*2184A>C|||||2184|
NC_001806.2	29446	.	T	C	132	PASS	7	1,0,2,3	35	C	synonymous_variant	LOW	UL15		gene-HHV1gp00p61	transcript	TRANSCRIPT_gene-HHV1gp00p61	protein_coding	2021-02-01	c.426T>C	p.Asn142Asn	426/2208	426/2208	142/735				C|upstream_gene_variant|MODIFIER|UL11|gene-HHV1gp00p62|transcript|TRANSCRIPT_gene-HHV1gp00p62|protein_coding||c.-4354A>G|||||4354|	C|upstream_gene_variant|MODIFIER|UL12|gene-HHV1gp00p63|transcript|TRANSCRIPT_gene-HHV1gp00p63|protein_coding||c.-2558A>G|||||2558|	C|upstream_gene_variant|MODIFIER|UL13|gene-HHV1gp00p64|transcript|TRANSCRIPT_gene-HHV1gp00p64|protein_coding||c.-943A>G|||||943|	C|upstream_gene_variant|MODIFIER|UL14|gene-HHV1gp00p65|transcript|TRANSCRIPT_gene-HHV1gp00p65|protein_coding||c.-530A>G|||||530|	C|downstream_gene_variant|MODIFIER|UL10|gene-HHV1gp00p66|transcript|TRANSCRIPT_gene-HHV1gp00p66|protein_coding||c.*4820T>C|||||4820|	C|downstream_gene_variant|MODIFIER|UL16|gene-HHV1gp00p59|transcript|TRANSCRIPT_gene-HHV1gp00p59|protein_coding||c.*729A>G|||||729|	C|downstream_gene_variant|MODIFIER|UL17|gene-HHV1gp00p60|transcript|TRANSCRIPT_gene-HHV1gp00p60|protein_coding||c.*1941A>G|||||1941|
NC_001806.2	29824	.	G	A	250	PASS	10	0,0,5,4	31	A	synonymous_variant	LOW	UL15		gene-HHV1gp00p61	transcript	TRANSCRIPT_gene-HHV1gp00p61	protein_coding	2021-02-01	c.804G>A	p.Leu268Leu	804/2208	804/2208	268/735				A|upstream_gene_variant|MODIFIER|UL11|gene-HHV1gp00p62|transcript|TRANSCRIPT_gene-HHV1gp00p62|protein_coding||c.-4732C>T|||||4732|	A|upstream_gene_variant|MODIFIER|UL12|gene-HHV1gp00p63|transcript|TRANSCRIPT_gene-HHV1gp00p63|protein_coding||c.-2936C>T|||||2936|	A|upstream_gene_variant|MODIFIER|UL13|gene-HHV1gp00p64|transcript|TRANSCRIPT_gene-HHV1gp00p64|protein_coding||c.-1321C>T|||||1321|	A|upstream_gene_variant|MODIFIER|UL14|gene-HHV1gp00p65|transcript|TRANSCRIPT_gene-HHV1gp00p65|protein_coding||c.-908C>T|||||908|	A|downstream_gene_variant|MODIFIER|UL16|gene-HHV1gp00p59|transcript|TRANSCRIPT_gene-HHV1gp00p59|protein_coding||c.*351C>T|||||351|	A|downstream_gene_variant|MODIFIER|UL17|gene-HHV1gp00p60|transcript|TRANSCRIPT_gene-HHV1gp00p60|protein_coding||c.*1563C>T|||||1563|
NC_001806.2	33633	.	T	C	251	PASS	12	0,0,6,3	33	C	splice_region_variant&intron_variant	LOW	UL15		gene-HHV1gp00p61	transcript	TRANSCRIPT_gene-HHV1gp00p61	protein_coding	2021-01-01	c.1030-3T>C								C|upstream_gene_variant|MODIFIER|UL14|gene-HHV1gp00p65|transcript|TRANSCRIPT_gene-HHV1gp00p65|protein_coding||c.-4717A>G|||||4717|	C|upstream_gene_variant|MODIFIER|UL16|gene-HHV1gp00p59|transcript|TRANSCRIPT_gene-HHV1gp00p59|protein_coding||c.-2337A>G|||||2337|	C|upstream_gene_variant|MODIFIER|UL17|gene-HHV1gp00p60|transcript|TRANSCRIPT_gene-HHV1gp00p60|protein_coding||c.-135A>G|||||135|	C|downstream_gene_variant|MODIFIER|UL18|gene-HHV1gp00p58|transcript|TRANSCRIPT_gene-HHV1gp00p58|protein_coding||c.*1463A>G|||||1463|	C|downstream_gene_variant|MODIFIER|UL19|gene-HHV1gp00p56|transcript|TRANSCRIPT_gene-HHV1gp00p56|protein_coding||c.*2772A>G|||||2772|
NC_001806.2	33815	.	A	C	136	PASS	5	0,0,3,2	32	C	synonymous_variant	LOW	UL15		gene-HHV1gp00p61	transcript	TRANSCRIPT_gene-HHV1gp00p61	protein_coding	2021-02-02	c.1209A>C	p.Ala403Ala	1209/2208	1209/2208	403/735				C|upstream_gene_variant|MODIFIER|UL14|gene-HHV1gp00p65|transcript|TRANSCRIPT_gene-HHV1gp00p65|protein_coding||c.-4899T>G|||||4899|	C|upstream_gene_variant|MODIFIER|UL16|gene-HHV1gp00p59|transcript|TRANSCRIPT_gene-HHV1gp00p59|protein_coding||c.-2519T>G|||||2519|	C|upstream_gene_variant|MODIFIER|UL17|gene-HHV1gp00p60|transcript|TRANSCRIPT_gene-HHV1gp00p60|protein_coding||c.-317T>G|||||317|	C|downstream_gene_variant|MODIFIER|UL18|gene-HHV1gp00p58|transcript|TRANSCRIPT_gene-HHV1gp00p58|protein_coding||c.*1281T>G|||||1281|	C|downstream_gene_variant|MODIFIER|UL19|gene-HHV1gp00p56|transcript|TRANSCRIPT_gene-HHV1gp00p56|protein_coding||c.*2590T>G|||||2590|
NC_001806.2	34649	.	A	G	124	PASS	6	0,0,3,2	32	G	synonymous_variant	LOW	UL15		gene-HHV1gp00p61	transcript	TRANSCRIPT_gene-HHV1gp00p61	protein_coding	2021-02-02	c.2043A>G	p.Leu681Leu	2043/2208	2043/2208	681/735				G|upstream_gene_variant|MODIFIER|UL16|gene-HHV1gp00p59|transcript|TRANSCRIPT_gene-HHV1gp00p59|protein_coding||c.-3353T>C|||||3353|	G|upstream_gene_variant|MODIFIER|UL17|gene-HHV1gp00p60|transcript|TRANSCRIPT_gene-HHV1gp00p60|protein_coding||c.-1151T>C|||||1151|	G|downstream_gene_variant|MODIFIER|UL18|gene-HHV1gp00p58|transcript|TRANSCRIPT_gene-HHV1gp00p58|protein_coding||c.*447T>C|||||447|	G|downstream_gene_variant|MODIFIER|UL19|gene-HHV1gp00p56|transcript|TRANSCRIPT_gene-HHV1gp00p56|protein_coding||c.*1756T>C|||||1756|
NC_001806.2	34682	.	T	G	70	PASS	4	0,0,2,2	31	G	synonymous_variant	LOW	UL15		gene-HHV1gp00p61	transcript	TRANSCRIPT_gene-HHV1gp00p61	protein_coding	2021-02-02	c.2076T>G	p.Thr692Thr	2076/2208	2076/2208	692/735				G|upstream_gene_variant|MODIFIER|UL16|gene-HHV1gp00p59|transcript|TRANSCRIPT_gene-HHV1gp00p59|protein_coding||c.-3386A>C|||||3386|	G|upstream_gene_variant|MODIFIER|UL17|gene-HHV1gp00p60|transcript|TRANSCRIPT_gene-HHV1gp00p60|protein_coding||c.-1184A>C|||||1184|	G|downstream_gene_variant|MODIFIER|UL18|gene-HHV1gp00p58|transcript|TRANSCRIPT_gene-HHV1gp00p58|protein_coding||c.*414A>C|||||414|	G|downstream_gene_variant|MODIFIER|UL19|gene-HHV1gp00p56|transcript|TRANSCRIPT_gene-HHV1gp00p56|protein_coding||c.*1723A>C|||||1723|
NC_001806.2	34760	.	C	T	281	PASS	12	0,0,4,7	31	T	synonymous_variant	LOW	UL15		gene-HHV1gp00p61	transcript	TRANSCRIPT_gene-HHV1gp00p61	protein_coding	2021-02-02	c.2154C>T	p.Leu718Leu	2154/2208	2154/2208	718/735				T|upstream_gene_variant|MODIFIER|UL16|gene-HHV1gp00p59|transcript|TRANSCRIPT_gene-HHV1gp00p59|protein_coding||c.-3464G>A|||||3464|	T|upstream_gene_variant|MODIFIER|UL17|gene-HHV1gp00p60|transcript|TRANSCRIPT_gene-HHV1gp00p60|protein_coding||c.-1262G>A|||||1262|	T|downstream_gene_variant|MODIFIER|UL18|gene-HHV1gp00p58|transcript|TRANSCRIPT_gene-HHV1gp00p58|protein_coding||c.*336G>A|||||336|	T|downstream_gene_variant|MODIFIER|UL19|gene-HHV1gp00p56|transcript|TRANSCRIPT_gene-HHV1gp00p56|protein_coding||c.*1645G>A|||||1645|
NC_001806.2	30721	.	G	A	243	PASS	10	0,0,6,4	31	A	synonymous_variant	LOW	UL16		gene-HHV1gp00p59	transcript	TRANSCRIPT_gene-HHV1gp00p59	protein_coding	2021-01-01	c.576C>T	p.Cys192Cys	576/1122	576/1122	192/373				A|upstream_gene_variant|MODIFIER|UL12|gene-HHV1gp00p63|transcript|TRANSCRIPT_gene-HHV1gp00p63|protein_coding||c.-3833C>T|||||3833|	A|upstream_gene_variant|MODIFIER|UL13|gene-HHV1gp00p64|transcript|TRANSCRIPT_gene-HHV1gp00p64|protein_coding||c.-2218C>T|||||2218|	A|upstream_gene_variant|MODIFIER|UL14|gene-HHV1gp00p65|transcript|TRANSCRIPT_gene-HHV1gp00p65|protein_coding||c.-1805C>T|||||1805|	A|downstream_gene_variant|MODIFIER|UL17|gene-HHV1gp00p60|transcript|TRANSCRIPT_gene-HHV1gp00p60|protein_coding||c.*666C>T|||||666|	A|downstream_gene_variant|MODIFIER|UL18|gene-HHV1gp00p58|transcript|TRANSCRIPT_gene-HHV1gp00p58|protein_coding||c.*4375C>T|||||4375|	A|intron_variant|MODIFIER|UL15|gene-HHV1gp00p61|transcript|TRANSCRIPT_gene-HHV1gp00p61|protein_coding|1/1|c.1029+672G>A||||||
NC_001806.2	30856	.	T	G	139	PASS	6	0,0,4,2	35	G	synonymous_variant	LOW	UL16		gene-HHV1gp00p59	transcript	TRANSCRIPT_gene-HHV1gp00p59	protein_coding	2021-01-01	c.441A>C	p.Ala147Ala	441/1122	441/1122	147/373				G|upstream_gene_variant|MODIFIER|UL12|gene-HHV1gp00p63|transcript|TRANSCRIPT_gene-HHV1gp00p63|protein_coding||c.-3968A>C|||||3968|	G|upstream_gene_variant|MODIFIER|UL13|gene-HHV1gp00p64|transcript|TRANSCRIPT_gene-HHV1gp00p64|protein_coding||c.-2353A>C|||||2353|	G|upstream_gene_variant|MODIFIER|UL14|gene-HHV1gp00p65|transcript|TRANSCRIPT_gene-HHV1gp00p65|protein_coding||c.-1940A>C|||||1940|	G|downstream_gene_variant|MODIFIER|UL17|gene-HHV1gp00p60|transcript|TRANSCRIPT_gene-HHV1gp00p60|protein_coding||c.*531A>C|||||531|	G|downstream_gene_variant|MODIFIER|UL18|gene-HHV1gp00p58|transcript|TRANSCRIPT_gene-HHV1gp00p58|protein_coding||c.*4240A>C|||||4240|	G|intron_variant|MODIFIER|UL15|gene-HHV1gp00p61|transcript|TRANSCRIPT_gene-HHV1gp00p61|protein_coding|1/1|c.1029+807T>G||||||
NC_001806.2	31198	.	A	G	111	PASS	6	0,0,3,1	34	G	synonymous_variant	LOW	UL16		gene-HHV1gp00p59	transcript	TRANSCRIPT_gene-HHV1gp00p59	protein_coding	2021-01-01	c.99T>C	p.Asp33Asp	99/1122	99/1122	33/373				G|upstream_gene_variant|MODIFIER|UL12|gene-HHV1gp00p63|transcript|TRANSCRIPT_gene-HHV1gp00p63|protein_coding||c.-4310T>C|||||4310|	G|upstream_gene_variant|MODIFIER|UL13|gene-HHV1gp00p64|transcript|TRANSCRIPT_gene-HHV1gp00p64|protein_coding||c.-2695T>C|||||2695|	G|upstream_gene_variant|MODIFIER|UL14|gene-HHV1gp00p65|transcript|TRANSCRIPT_gene-HHV1gp00p65|protein_coding||c.-2282T>C|||||2282|	G|downstream_gene_variant|MODIFIER|UL17|gene-HHV1gp00p60|transcript|TRANSCRIPT_gene-HHV1gp00p60|protein_coding||c.*189T>C|||||189|	G|downstream_gene_variant|MODIFIER|UL18|gene-HHV1gp00p58|transcript|TRANSCRIPT_gene-HHV1gp00p58|protein_coding||c.*3898T>C|||||3898|	G|intron_variant|MODIFIER|UL15|gene-HHV1gp00p61|transcript|TRANSCRIPT_gene-HHV1gp00p61|protein_coding|1/1|c.1029+1149A>G||||||
NC_001806.2	36255	.	G	A	36.9316	PASS	5	0,0,1,1	31	A	upstream_gene_variant	MODIFIER	UL16		gene-HHV1gp00p59	transcript	TRANSCRIPT_gene-HHV1gp00p59	protein_coding		c.-4959C>T					4959			A|upstream_gene_variant|MODIFIER|UL17|gene-HHV1gp00p60|transcript|TRANSCRIPT_gene-HHV1gp00p60|protein_coding||c.-2757C>T|||||2757|	A|upstream_gene_variant|MODIFIER|UL18|gene-HHV1gp00p58|transcript|TRANSCRIPT_gene-HHV1gp00p58|protein_coding||c.-203C>T|||||203|	A|downstream_gene_variant|MODIFIER|UL15|gene-HHV1gp00p61|transcript|TRANSCRIPT_gene-HHV1gp00p61|protein_coding||c.*1441G>A|||||1441|	A|downstream_gene_variant|MODIFIER|UL19|gene-HHV1gp00p56|transcript|TRANSCRIPT_gene-HHV1gp00p56|protein_coding||c.*150C>T|||||150|	A|downstream_gene_variant|MODIFIER|UL20|gene-HHV1gp00p57|transcript|TRANSCRIPT_gene-HHV1gp00p57|protein_coding||c.*4566C>T|||||4566|	A|intergenic_region|MODIFIER|UL18-UL19|gene-HHV1gp00p58-gene-HHV1gp00p56|intergenic_region|gene-HHV1gp00p58-gene-HHV1gp00p56|||n.36255G>A||||||
NC_001806.2	31396	.	C	A	249	PASS	11	0,0,5,5	31	A	synonymous_variant	LOW	UL17		gene-HHV1gp00p60	transcript	TRANSCRIPT_gene-HHV1gp00p60	protein_coding	2021-01-01	c.2103G>T	p.Arg701Arg	2103/2112	2103/2112	701/703				A|upstream_gene_variant|MODIFIER|UL12|gene-HHV1gp00p63|transcript|TRANSCRIPT_gene-HHV1gp00p63|protein_coding||c.-4508G>T|||||4508|	A|upstream_gene_variant|MODIFIER|UL13|gene-HHV1gp00p64|transcript|TRANSCRIPT_gene-HHV1gp00p64|protein_coding||c.-2893G>T|||||2893|	A|upstream_gene_variant|MODIFIER|UL14|gene-HHV1gp00p65|transcript|TRANSCRIPT_gene-HHV1gp00p65|protein_coding||c.-2480G>T|||||2480|	A|upstream_gene_variant|MODIFIER|UL16|gene-HHV1gp00p59|transcript|TRANSCRIPT_gene-HHV1gp00p59|protein_coding||c.-100G>T|||||100|	A|downstream_gene_variant|MODIFIER|UL18|gene-HHV1gp00p58|transcript|TRANSCRIPT_gene-HHV1gp00p58|protein_coding||c.*3700G>T|||||3700|	A|intron_variant|MODIFIER|UL15|gene-HHV1gp00p61|transcript|TRANSCRIPT_gene-HHV1gp00p61|protein_coding|1/1|c.1029+1347C>A||||||
NC_001806.2	31941	.	A	G	95	PASS	8	2,0,2,2	35	G	synonymous_variant	LOW	UL17		gene-HHV1gp00p60	transcript	TRANSCRIPT_gene-HHV1gp00p60	protein_coding	2021-01-01	c.1558T>C	p.Leu520Leu	1558/2112	1558/2112	520/703				G|upstream_gene_variant|MODIFIER|UL13|gene-HHV1gp00p64|transcript|TRANSCRIPT_gene-HHV1gp00p64|protein_coding||c.-3438T>C|||||3438|	G|upstream_gene_variant|MODIFIER|UL14|gene-HHV1gp00p65|transcript|TRANSCRIPT_gene-HHV1gp00p65|protein_coding||c.-3025T>C|||||3025|	G|upstream_gene_variant|MODIFIER|UL16|gene-HHV1gp00p59|transcript|TRANSCRIPT_gene-HHV1gp00p59|protein_coding||c.-645T>C|||||645|	G|downstream_gene_variant|MODIFIER|UL18|gene-HHV1gp00p58|transcript|TRANSCRIPT_gene-HHV1gp00p58|protein_coding||c.*3155T>C|||||3155|	G|downstream_gene_variant|MODIFIER|UL19|gene-HHV1gp00p56|transcript|TRANSCRIPT_gene-HHV1gp00p56|protein_coding||c.*4464T>C|||||4464|	G|intron_variant|MODIFIER|UL15|gene-HHV1gp00p61|transcript|TRANSCRIPT_gene-HHV1gp00p61|protein_coding|1/1|c.1030-1695A>G||||||
NC_001806.2	31993	.	C	A	177	PASS	7	0,0,3,4	30	A	synonymous_variant	LOW	UL17		gene-HHV1gp00p60	transcript	TRANSCRIPT_gene-HHV1gp00p60	protein_coding	2021-01-01	c.1506G>T	p.Pro502Pro	1506/2112	1506/2112	502/703				A|upstream_gene_variant|MODIFIER|UL13|gene-HHV1gp00p64|transcript|TRANSCRIPT_gene-HHV1gp00p64|protein_coding||c.-3490G>T|||||3490|	A|upstream_gene_variant|MODIFIER|UL14|gene-HHV1gp00p65|transcript|TRANSCRIPT_gene-HHV1gp00p65|protein_coding||c.-3077G>T|||||3077|	A|upstream_gene_variant|MODIFIER|UL16|gene-HHV1gp00p59|transcript|TRANSCRIPT_gene-HHV1gp00p59|protein_coding||c.-697G>T|||||697|	A|downstream_gene_variant|MODIFIER|UL18|gene-HHV1gp00p58|transcript|TRANSCRIPT_gene-HHV1gp00p58|protein_coding||c.*3103G>T|||||3103|	A|downstream_gene_variant|MODIFIER|UL19|gene-HHV1gp00p56|transcript|TRANSCRIPT_gene-HHV1gp00p56|protein_coding||c.*4412G>T|||||4412|	A|intron_variant|MODIFIER|UL15|gene-HHV1gp00p61|transcript|TRANSCRIPT_gene-HHV1gp00p61|protein_coding|1/1|c.1030-1643C>A||||||
NC_001806.2	32507	.	G	A	221	PASS	9	0,0,3,5	34	A	missense_variant	MODERATE	UL17		gene-HHV1gp00p60	transcript	TRANSCRIPT_gene-HHV1gp00p60	protein_coding	2021-01-01	c.992C>T	p.Ala331Val	992/2112	992/2112	331/703				A|upstream_gene_variant|MODIFIER|UL13|gene-HHV1gp00p64|transcript|TRANSCRIPT_gene-HHV1gp00p64|protein_coding||c.-4004C>T|||||4004|	A|upstream_gene_variant|MODIFIER|UL14|gene-HHV1gp00p65|transcript|TRANSCRIPT_gene-HHV1gp00p65|protein_coding||c.-3591C>T|||||3591|	A|upstream_gene_variant|MODIFIER|UL16|gene-HHV1gp00p59|transcript|TRANSCRIPT_gene-HHV1gp00p59|protein_coding||c.-1211C>T|||||1211|	A|downstream_gene_variant|MODIFIER|UL18|gene-HHV1gp00p58|transcript|TRANSCRIPT_gene-HHV1gp00p58|protein_coding||c.*2589C>T|||||2589|	A|downstream_gene_variant|MODIFIER|UL19|gene-HHV1gp00p56|transcript|TRANSCRIPT_gene-HHV1gp00p56|protein_coding||c.*3898C>T|||||3898|	A|intron_variant|MODIFIER|UL15|gene-HHV1gp00p61|transcript|TRANSCRIPT_gene-HHV1gp00p61|protein_coding|1/1|c.1030-1129G>A||||||
NC_001806.2	32553	.	G	A	148	PASS	5	0,0,2,3	34	A	synonymous_variant	LOW	UL17		gene-HHV1gp00p60	transcript	TRANSCRIPT_gene-HHV1gp00p60	protein_coding	2021-01-01	c.946C>T	p.Leu316Leu	946/2112	946/2112	316/703				A|upstream_gene_variant|MODIFIER|UL13|gene-HHV1gp00p64|transcript|TRANSCRIPT_gene-HHV1gp00p64|protein_coding||c.-4050C>T|||||4050|	A|upstream_gene_variant|MODIFIER|UL14|gene-HHV1gp00p65|transcript|TRANSCRIPT_gene-HHV1gp00p65|protein_coding||c.-3637C>T|||||3637|	A|upstream_gene_variant|MODIFIER|UL16|gene-HHV1gp00p59|transcript|TRANSCRIPT_gene-HHV1gp00p59|protein_coding||c.-1257C>T|||||1257|	A|downstream_gene_variant|MODIFIER|UL18|gene-HHV1gp00p58|transcript|TRANSCRIPT_gene-HHV1gp00p58|protein_coding||c.*2543C>T|||||2543|	A|downstream_gene_variant|MODIFIER|UL19|gene-HHV1gp00p56|transcript|TRANSCRIPT_gene-HHV1gp00p56|protein_coding||c.*3852C>T|||||3852|	A|intron_variant|MODIFIER|UL15|gene-HHV1gp00p61|transcript|TRANSCRIPT_gene-HHV1gp00p61|protein_coding|1/1|c.1030-1083G>A||||||
NC_001806.2	33452	.	C	A	185	PASS	8	0,0,2,6	31	A	missense_variant	MODERATE	UL17		gene-HHV1gp00p60	transcript	TRANSCRIPT_gene-HHV1gp00p60	protein_coding	2021-01-01	c.47G>T	p.Gly16Val	47/2112	47/2112	16/703				A|upstream_gene_variant|MODIFIER|UL13|gene-HHV1gp00p64|transcript|TRANSCRIPT_gene-HHV1gp00p64|protein_coding||c.-4949G>T|||||4949|	A|upstream_gene_variant|MODIFIER|UL14|gene-HHV1gp00p65|transcript|TRANSCRIPT_gene-HHV1gp00p65|protein_coding||c.-4536G>T|||||4536|	A|upstream_gene_variant|MODIFIER|UL16|gene-HHV1gp00p59|transcript|TRANSCRIPT_gene-HHV1gp00p59|protein_coding||c.-2156G>T|||||2156|	A|downstream_gene_variant|MODIFIER|UL18|gene-HHV1gp00p58|transcript|TRANSCRIPT_gene-HHV1gp00p58|protein_coding||c.*1644G>T|||||1644|	A|downstream_gene_variant|MODIFIER|UL19|gene-HHV1gp00p56|transcript|TRANSCRIPT_gene-HHV1gp00p56|protein_coding||c.*2953G>T|||||2953|	A|intron_variant|MODIFIER|UL15|gene-HHV1gp00p61|transcript|TRANSCRIPT_gene-HHV1gp00p61|protein_coding|1/1|c.1030-184C>A||||||
NC_001806.2	35240	.	A	G	58	PASS	5	0,2,2,1	37	G	synonymous_variant	LOW	UL18		gene-HHV1gp00p58	transcript	TRANSCRIPT_gene-HHV1gp00p58	protein_coding	2021-01-01	c.813T>C	p.Leu271Leu	813/957	813/957	271/318				G|upstream_gene_variant|MODIFIER|UL16|gene-HHV1gp00p59|transcript|TRANSCRIPT_gene-HHV1gp00p59|protein_coding||c.-3944T>C|||||3944|	G|upstream_gene_variant|MODIFIER|UL17|gene-HHV1gp00p60|transcript|TRANSCRIPT_gene-HHV1gp00p60|protein_coding||c.-1742T>C|||||1742|	G|downstream_gene_variant|MODIFIER|UL15|gene-HHV1gp00p61|transcript|TRANSCRIPT_gene-HHV1gp00p61|protein_coding||c.*426A>G|||||426|	G|downstream_gene_variant|MODIFIER|UL19|gene-HHV1gp00p56|transcript|TRANSCRIPT_gene-HHV1gp00p56|protein_coding||c.*1165T>C|||||1165|
NC_001806.2	35333	.	T	G	210	PASS	10	0,0,1,8	31	G	synonymous_variant	LOW	UL18		gene-HHV1gp00p58	transcript	TRANSCRIPT_gene-HHV1gp00p58	protein_coding	2021-01-01	c.720A>C	p.Leu240Leu	720/957	720/957	240/318				G|upstream_gene_variant|MODIFIER|UL16|gene-HHV1gp00p59|transcript|TRANSCRIPT_gene-HHV1gp00p59|protein_coding||c.-4037A>C|||||4037|	G|upstream_gene_variant|MODIFIER|UL17|gene-HHV1gp00p60|transcript|TRANSCRIPT_gene-HHV1gp00p60|protein_coding||c.-1835A>C|||||1835|	G|downstream_gene_variant|MODIFIER|UL15|gene-HHV1gp00p61|transcript|TRANSCRIPT_gene-HHV1gp00p61|protein_coding||c.*519T>G|||||519|	G|downstream_gene_variant|MODIFIER|UL19|gene-HHV1gp00p56|transcript|TRANSCRIPT_gene-HHV1gp00p56|protein_coding||c.*1072A>C|||||1072|
NC_001806.2	35465	.	A	G	265	PASS	14	1,0,4,8	32	G	synonymous_variant	LOW	UL18		gene-HHV1gp00p58	transcript	TRANSCRIPT_gene-HHV1gp00p58	protein_coding	2021-01-01	c.588T>C	p.Gly196Gly	588/957	588/957	196/318				G|upstream_gene_variant|MODIFIER|UL16|gene-HHV1gp00p59|transcript|TRANSCRIPT_gene-HHV1gp00p59|protein_coding||c.-4169T>C|||||4169|	G|upstream_gene_variant|MODIFIER|UL17|gene-HHV1gp00p60|transcript|TRANSCRIPT_gene-HHV1gp00p60|protein_coding||c.-1967T>C|||||1967|	G|downstream_gene_variant|MODIFIER|UL15|gene-HHV1gp00p61|transcript|TRANSCRIPT_gene-HHV1gp00p61|protein_coding||c.*651A>G|||||651|	G|downstream_gene_variant|MODIFIER|UL19|gene-HHV1gp00p56|transcript|TRANSCRIPT_gene-HHV1gp00p56|protein_coding||c.*940T>C|||||940|
NC_001806.2	35866	.	A	G	208	PASS	11	0,1,4,5	33	G	synonymous_variant	LOW	UL18		gene-HHV1gp00p58	transcript	TRANSCRIPT_gene-HHV1gp00p58	protein_coding	2021-01-01	c.187T>C	p.Leu63Leu	187/957	187/957	63/318				G|upstream_gene_variant|MODIFIER|UL16|gene-HHV1gp00p59|transcript|TRANSCRIPT_gene-HHV1gp00p59|protein_coding||c.-4570T>C|||||4570|	G|upstream_gene_variant|MODIFIER|UL17|gene-HHV1gp00p60|transcript|TRANSCRIPT_gene-HHV1gp00p60|protein_coding||c.-2368T>C|||||2368|	G|downstream_gene_variant|MODIFIER|UL15|gene-HHV1gp00p61|transcript|TRANSCRIPT_gene-HHV1gp00p61|protein_coding||c.*1052A>G|||||1052|	G|downstream_gene_variant|MODIFIER|UL19|gene-HHV1gp00p56|transcript|TRANSCRIPT_gene-HHV1gp00p56|protein_coding||c.*539T>C|||||539|	G|downstream_gene_variant|MODIFIER|UL20|gene-HHV1gp00p57|transcript|TRANSCRIPT_gene-HHV1gp00p57|protein_coding||c.*4955T>C|||||4955|
NC_001806.2	40696	.	C	T	188	PASS	7	0,0,1,6	33	T	upstream_gene_variant	MODIFIER	UL18		gene-HHV1gp00p58	transcript	TRANSCRIPT_gene-HHV1gp00p58	protein_coding		c.-4644G>A					4644			T|upstream_gene_variant|MODIFIER|UL19|gene-HHV1gp00p56|transcript|TRANSCRIPT_gene-HHV1gp00p56|protein_coding||c.-167G>A|||||167|	T|upstream_gene_variant|MODIFIER|UL21|gene-HHV1gp00p55|transcript|TRANSCRIPT_gene-HHV1gp00p55|protein_coding||c.-1379C>T|||||1379|	T|downstream_gene_variant|MODIFIER|UL20|gene-HHV1gp00p57|transcript|TRANSCRIPT_gene-HHV1gp00p57|protein_coding||c.*125G>A|||||125|	T|downstream_gene_variant|MODIFIER|UL22|gene-HHV1gp00p54|transcript|TRANSCRIPT_gene-HHV1gp00p54|protein_coding||c.*3171G>A|||||3171|	T|intergenic_region|MODIFIER|UL19-UL20|gene-HHV1gp00p56-gene-HHV1gp00p57|intergenic_region|gene-HHV1gp00p56-gene-HHV1gp00p57|||n.40696C>T||||||
NC_001806.2	36495	.	A	G	152	PASS	7	0,0,2,4	31	G	synonymous_variant	LOW	UL19		gene-HHV1gp00p56	transcript	TRANSCRIPT_gene-HHV1gp00p56	protein_coding	2021-01-01	c.4035T>C	p.Ser1345Ser	4035/4125	4035/4125	1345/1374				G|upstream_gene_variant|MODIFIER|UL17|gene-HHV1gp00p60|transcript|TRANSCRIPT_gene-HHV1gp00p60|protein_coding||c.-2997T>C|||||2997|	G|upstream_gene_variant|MODIFIER|UL18|gene-HHV1gp00p58|transcript|TRANSCRIPT_gene-HHV1gp00p58|protein_coding||c.-443T>C|||||443|	G|downstream_gene_variant|MODIFIER|UL15|gene-HHV1gp00p61|transcript|TRANSCRIPT_gene-HHV1gp00p61|protein_coding||c.*1681A>G|||||1681|	G|downstream_gene_variant|MODIFIER|UL20|gene-HHV1gp00p57|transcript|TRANSCRIPT_gene-HHV1gp00p57|protein_coding||c.*4326T>C|||||4326|
NC_001806.2	37281	.	G	A	93	PASS	5	0,0,1,3	34	A	synonymous_variant	LOW	UL19		gene-HHV1gp00p56	transcript	TRANSCRIPT_gene-HHV1gp00p56	protein_coding	2021-01-01	c.3249C>T	p.His1083His	3249/4125	3249/4125	1083/1374				A|upstream_gene_variant|MODIFIER|UL17|gene-HHV1gp00p60|transcript|TRANSCRIPT_gene-HHV1gp00p60|protein_coding||c.-3783C>T|||||3783|	A|upstream_gene_variant|MODIFIER|UL18|gene-HHV1gp00p58|transcript|TRANSCRIPT_gene-HHV1gp00p58|protein_coding||c.-1229C>T|||||1229|	A|upstream_gene_variant|MODIFIER|UL21|gene-HHV1gp00p55|transcript|TRANSCRIPT_gene-HHV1gp00p55|protein_coding||c.-4794G>A|||||4794|	A|downstream_gene_variant|MODIFIER|UL15|gene-HHV1gp00p61|transcript|TRANSCRIPT_gene-HHV1gp00p61|protein_coding||c.*2467G>A|||||2467|	A|downstream_gene_variant|MODIFIER|UL20|gene-HHV1gp00p57|transcript|TRANSCRIPT_gene-HHV1gp00p57|protein_coding||c.*3540C>T|||||3540|
NC_001806.2	37974	.	C	A	182	PASS	8	0,0,6,1	33	A	missense_variant	MODERATE	UL19		gene-HHV1gp00p56	transcript	TRANSCRIPT_gene-HHV1gp00p56	protein_coding	2021-01-01	c.2556G>T	p.Glu852Asp	2556/4125	2556/4125	852/1374				A|upstream_gene_variant|MODIFIER|UL17|gene-HHV1gp00p60|transcript|TRANSCRIPT_gene-HHV1gp00p60|protein_coding||c.-4476G>T|||||4476|	A|upstream_gene_variant|MODIFIER|UL18|gene-HHV1gp00p58|transcript|TRANSCRIPT_gene-HHV1gp00p58|protein_coding||c.-1922G>T|||||1922|	A|upstream_gene_variant|MODIFIER|UL21|gene-HHV1gp00p55|transcript|TRANSCRIPT_gene-HHV1gp00p55|protein_coding||c.-4101C>A|||||4101|	A|downstream_gene_variant|MODIFIER|UL15|gene-HHV1gp00p61|transcript|TRANSCRIPT_gene-HHV1gp00p61|protein_coding||c.*3160C>A|||||3160|	A|downstream_gene_variant|MODIFIER|UL20|gene-HHV1gp00p57|transcript|TRANSCRIPT_gene-HHV1gp00p57|protein_coding||c.*2847G>T|||||2847|
NC_001806.2	38142	.	A	G	280	PASS	13	0,1,8,4	30	G	synonymous_variant	LOW	UL19		gene-HHV1gp00p56	transcript	TRANSCRIPT_gene-HHV1gp00p56	protein_coding	2021-01-01	c.2388T>C	p.Asp796Asp	2388/4125	2388/4125	796/1374				G|upstream_gene_variant|MODIFIER|UL17|gene-HHV1gp00p60|transcript|TRANSCRIPT_gene-HHV1gp00p60|protein_coding||c.-4644T>C|||||4644|	G|upstream_gene_variant|MODIFIER|UL18|gene-HHV1gp00p58|transcript|TRANSCRIPT_gene-HHV1gp00p58|protein_coding||c.-2090T>C|||||2090|	G|upstream_gene_variant|MODIFIER|UL21|gene-HHV1gp00p55|transcript|TRANSCRIPT_gene-HHV1gp00p55|protein_coding||c.-3933A>G|||||3933|	G|downstream_gene_variant|MODIFIER|UL15|gene-HHV1gp00p61|transcript|TRANSCRIPT_gene-HHV1gp00p61|protein_coding||c.*3328A>G|||||3328|	G|downstream_gene_variant|MODIFIER|UL20|gene-HHV1gp00p57|transcript|TRANSCRIPT_gene-HHV1gp00p57|protein_coding||c.*2679T>C|||||2679|
NC_001806.2	38313	.	A	G	294	PASS	13	1,0,4,8	33	G	synonymous_variant	LOW	UL19		gene-HHV1gp00p56	transcript	TRANSCRIPT_gene-HHV1gp00p56	protein_coding	2021-01-01	c.2217T>C	p.Cys739Cys	2217/4125	2217/4125	739/1374				G|upstream_gene_variant|MODIFIER|UL17|gene-HHV1gp00p60|transcript|TRANSCRIPT_gene-HHV1gp00p60|protein_coding||c.-4815T>C|||||4815|	G|upstream_gene_variant|MODIFIER|UL18|gene-HHV1gp00p58|transcript|TRANSCRIPT_gene-HHV1gp00p58|protein_coding||c.-2261T>C|||||2261|	G|upstream_gene_variant|MODIFIER|UL21|gene-HHV1gp00p55|transcript|TRANSCRIPT_gene-HHV1gp00p55|protein_coding||c.-3762A>G|||||3762|	G|downstream_gene_variant|MODIFIER|UL15|gene-HHV1gp00p61|transcript|TRANSCRIPT_gene-HHV1gp00p61|protein_coding||c.*3499A>G|||||3499|	G|downstream_gene_variant|MODIFIER|UL20|gene-HHV1gp00p57|transcript|TRANSCRIPT_gene-HHV1gp00p57|protein_coding||c.*2508T>C|||||2508|
NC_001806.2	38367	.	C	T	74	PASS	4	0,0,2,1	33	T	synonymous_variant	LOW	UL19		gene-HHV1gp00p56	transcript	TRANSCRIPT_gene-HHV1gp00p56	protein_coding	2021-01-01	c.2163G>A	p.Glu721Glu	2163/4125	2163/4125	721/1374				T|upstream_gene_variant|MODIFIER|UL17|gene-HHV1gp00p60|transcript|TRANSCRIPT_gene-HHV1gp00p60|protein_coding||c.-4869G>A|||||4869|	T|upstream_gene_variant|MODIFIER|UL18|gene-HHV1gp00p58|transcript|TRANSCRIPT_gene-HHV1gp00p58|protein_coding||c.-2315G>A|||||2315|	T|upstream_gene_variant|MODIFIER|UL21|gene-HHV1gp00p55|transcript|TRANSCRIPT_gene-HHV1gp00p55|protein_coding||c.-3708C>T|||||3708|	T|downstream_gene_variant|MODIFIER|UL15|gene-HHV1gp00p61|transcript|TRANSCRIPT_gene-HHV1gp00p61|protein_coding||c.*3553C>T|||||3553|	T|downstream_gene_variant|MODIFIER|UL20|gene-HHV1gp00p57|transcript|TRANSCRIPT_gene-HHV1gp00p57|protein_coding||c.*2454G>A|||||2454|
NC_001806.2	38673	.	G	T	106	PASS	5	0,0,3,1	34	T	missense_variant	MODERATE	UL19		gene-HHV1gp00p56	transcript	TRANSCRIPT_gene-HHV1gp00p56	protein_coding	2021-01-01	c.1857C>A	p.Asp619Glu	1857/4125	1857/4125	619/1374				T|upstream_gene_variant|MODIFIER|UL18|gene-HHV1gp00p58|transcript|TRANSCRIPT_gene-HHV1gp00p58|protein_coding||c.-2621C>A|||||2621|	T|upstream_gene_variant|MODIFIER|UL21|gene-HHV1gp00p55|transcript|TRANSCRIPT_gene-HHV1gp00p55|protein_coding||c.-3402G>T|||||3402|	T|downstream_gene_variant|MODIFIER|UL15|gene-HHV1gp00p61|transcript|TRANSCRIPT_gene-HHV1gp00p61|protein_coding||c.*3859G>T|||||3859|	T|downstream_gene_variant|MODIFIER|UL20|gene-HHV1gp00p57|transcript|TRANSCRIPT_gene-HHV1gp00p57|protein_coding||c.*2148C>A|||||2148|
NC_001806.2	38880	.	A	G	35.1136	PASS	4	0,1,2,1	31	G	synonymous_variant	LOW	UL19		gene-HHV1gp00p56	transcript	TRANSCRIPT_gene-HHV1gp00p56	protein_coding	2021-01-01	c.1650T>C	p.Phe550Phe	1650/4125	1650/4125	550/1374				G|upstream_gene_variant|MODIFIER|UL18|gene-HHV1gp00p58|transcript|TRANSCRIPT_gene-HHV1gp00p58|protein_coding||c.-2828T>C|||||2828|	G|upstream_gene_variant|MODIFIER|UL21|gene-HHV1gp00p55|transcript|TRANSCRIPT_gene-HHV1gp00p55|protein_coding||c.-3195A>G|||||3195|	G|downstream_gene_variant|MODIFIER|UL15|gene-HHV1gp00p61|transcript|TRANSCRIPT_gene-HHV1gp00p61|protein_coding||c.*4066A>G|||||4066|	G|downstream_gene_variant|MODIFIER|UL20|gene-HHV1gp00p57|transcript|TRANSCRIPT_gene-HHV1gp00p57|protein_coding||c.*1941T>C|||||1941|	G|downstream_gene_variant|MODIFIER|UL22|gene-HHV1gp00p54|transcript|TRANSCRIPT_gene-HHV1gp00p54|protein_coding||c.*4987T>C|||||4987|
NC_001806.2	39401	.	G	A	220	PASS	10	0,0,1,7	34	A	synonymous_variant	LOW	UL19		gene-HHV1gp00p56	transcript	TRANSCRIPT_gene-HHV1gp00p56	protein_coding	2021-01-01	c.1129C>T	p.Leu377Leu	1129/4125	1129/4125	377/1374				A|upstream_gene_variant|MODIFIER|UL18|gene-HHV1gp00p58|transcript|TRANSCRIPT_gene-HHV1gp00p58|protein_coding||c.-3349C>T|||||3349|	A|upstream_gene_variant|MODIFIER|UL21|gene-HHV1gp00p55|transcript|TRANSCRIPT_gene-HHV1gp00p55|protein_coding||c.-2674G>A|||||2674|	A|downstream_gene_variant|MODIFIER|UL15|gene-HHV1gp00p61|transcript|TRANSCRIPT_gene-HHV1gp00p61|protein_coding||c.*4587G>A|||||4587|	A|downstream_gene_variant|MODIFIER|UL20|gene-HHV1gp00p57|transcript|TRANSCRIPT_gene-HHV1gp00p57|protein_coding||c.*1420C>T|||||1420|	A|downstream_gene_variant|MODIFIER|UL22|gene-HHV1gp00p54|transcript|TRANSCRIPT_gene-HHV1gp00p54|protein_coding||c.*4466C>T|||||4466|
NC_001806.2	39407	.	C	T	218	PASS	9	0,0,1,7	34	T	missense_variant	MODERATE	UL19		gene-HHV1gp00p56	transcript	TRANSCRIPT_gene-HHV1gp00p56	protein_coding	2021-01-01	c.1123G>A	p.Val375Ile	1123/4125	1123/4125	375/1374				T|upstream_gene_variant|MODIFIER|UL18|gene-HHV1gp00p58|transcript|TRANSCRIPT_gene-HHV1gp00p58|protein_coding||c.-3355G>A|||||3355|	T|upstream_gene_variant|MODIFIER|UL21|gene-HHV1gp00p55|transcript|TRANSCRIPT_gene-HHV1gp00p55|protein_coding||c.-2668C>T|||||2668|	T|downstream_gene_variant|MODIFIER|UL15|gene-HHV1gp00p61|transcript|TRANSCRIPT_gene-HHV1gp00p61|protein_coding||c.*4593C>T|||||4593|	T|downstream_gene_variant|MODIFIER|UL20|gene-HHV1gp00p57|transcript|TRANSCRIPT_gene-HHV1gp00p57|protein_coding||c.*1414G>A|||||1414|	T|downstream_gene_variant|MODIFIER|UL22|gene-HHV1gp00p54|transcript|TRANSCRIPT_gene-HHV1gp00p54|protein_coding||c.*4460G>A|||||4460|
NC_001806.2	39714	.	C	A	283	PASS	12	0,0,5,7	32	A	synonymous_variant	LOW	UL19		gene-HHV1gp00p56	transcript	TRANSCRIPT_gene-HHV1gp00p56	protein_coding	2021-01-01	c.816G>T	p.Arg272Arg	816/4125	816/4125	272/1374				A|upstream_gene_variant|MODIFIER|UL18|gene-HHV1gp00p58|transcript|TRANSCRIPT_gene-HHV1gp00p58|protein_coding||c.-3662G>T|||||3662|	A|upstream_gene_variant|MODIFIER|UL21|gene-HHV1gp00p55|transcript|TRANSCRIPT_gene-HHV1gp00p55|protein_coding||c.-2361C>A|||||2361|	A|downstream_gene_variant|MODIFIER|UL15|gene-HHV1gp00p61|transcript|TRANSCRIPT_gene-HHV1gp00p61|protein_coding||c.*4900C>A|||||4900|	A|downstream_gene_variant|MODIFIER|UL20|gene-HHV1gp00p57|transcript|TRANSCRIPT_gene-HHV1gp00p57|protein_coding||c.*1107G>T|||||1107|	A|downstream_gene_variant|MODIFIER|UL22|gene-HHV1gp00p54|transcript|TRANSCRIPT_gene-HHV1gp00p54|protein_coding||c.*4153G>T|||||4153|
NC_001806.2	40070	.	C	T	255	PASS	10	0,0,4,5	35	T	missense_variant	MODERATE	UL19		gene-HHV1gp00p56	transcript	TRANSCRIPT_gene-HHV1gp00p56	protein_coding	2021-01-01	c.460G>A	p.Gly154Ser	460/4125	460/4125	154/1374				T|upstream_gene_variant|MODIFIER|UL18|gene-HHV1gp00p58|transcript|TRANSCRIPT_gene-HHV1gp00p58|protein_coding||c.-4018G>A|||||4018|	T|upstream_gene_variant|MODIFIER|UL21|gene-HHV1gp00p55|transcript|TRANSCRIPT_gene-HHV1gp00p55|protein_coding||c.-2005C>T|||||2005|	T|downstream_gene_variant|MODIFIER|UL20|gene-HHV1gp00p57|transcript|TRANSCRIPT_gene-HHV1gp00p57|protein_coding||c.*751G>A|||||751|	T|downstream_gene_variant|MODIFIER|UL22|gene-HHV1gp00p54|transcript|TRANSCRIPT_gene-HHV1gp00p54|protein_coding||c.*3797G>A|||||3797|
NC_001806.2	40422	.	A	G	299	PASS	12	1,0,4,7	36	G	synonymous_variant	LOW	UL19		gene-HHV1gp00p56	transcript	TRANSCRIPT_gene-HHV1gp00p56	protein_coding	2021-01-01	c.108T>C	p.Phe36Phe	108/4125	108/4125	36/1374				G|upstream_gene_variant|MODIFIER|UL18|gene-HHV1gp00p58|transcript|TRANSCRIPT_gene-HHV1gp00p58|protein_coding||c.-4370T>C|||||4370|	G|upstream_gene_variant|MODIFIER|UL21|gene-HHV1gp00p55|transcript|TRANSCRIPT_gene-HHV1gp00p55|protein_coding||c.-1653A>G|||||1653|	G|downstream_gene_variant|MODIFIER|UL20|gene-HHV1gp00p57|transcript|TRANSCRIPT_gene-HHV1gp00p57|protein_coding||c.*399T>C|||||399|	G|downstream_gene_variant|MODIFIER|UL22|gene-HHV1gp00p54|transcript|TRANSCRIPT_gene-HHV1gp00p54|protein_coding||c.*3445T>C|||||3445|
NC_001806.2	41890	.	A	G	113	PASS	6	0,0,2,3	32	G	upstream_gene_variant	MODIFIER	UL19		gene-HHV1gp00p56	transcript	TRANSCRIPT_gene-HHV1gp00p56	protein_coding		c.-1361T>C					1361			G|upstream_gene_variant|MODIFIER|UL20|gene-HHV1gp00p57|transcript|TRANSCRIPT_gene-HHV1gp00p57|protein_coding||c.-401T>C|||||401|	G|upstream_gene_variant|MODIFIER|UL21|gene-HHV1gp00p55|transcript|TRANSCRIPT_gene-HHV1gp00p55|protein_coding||c.-185A>G|||||185|	G|downstream_gene_variant|MODIFIER|UL22|gene-HHV1gp00p54|transcript|TRANSCRIPT_gene-HHV1gp00p54|protein_coding||c.*1977T>C|||||1977|	G|downstream_gene_variant|MODIFIER|UL23|gene-HHV1gp00p53|transcript|TRANSCRIPT_gene-HHV1gp00p53|protein_coding||c.*4783T>C|||||4783|	G|intergenic_region|MODIFIER|UL20-UL21|gene-HHV1gp00p57-gene-HHV1gp00p55|intergenic_region|gene-HHV1gp00p57-gene-HHV1gp00p55|||n.41890A>G||||||
NC_001806.2	42059	.	T	C	144	PASS	9	0,1,2,5	31	C	upstream_gene_variant	MODIFIER	UL19		gene-HHV1gp00p56	transcript	TRANSCRIPT_gene-HHV1gp00p56	protein_coding		c.-1530A>G					1530			C|upstream_gene_variant|MODIFIER|UL20|gene-HHV1gp00p57|transcript|TRANSCRIPT_gene-HHV1gp00p57|protein_coding||c.-570A>G|||||570|	C|upstream_gene_variant|MODIFIER|UL21|gene-HHV1gp00p55|transcript|TRANSCRIPT_gene-HHV1gp00p55|protein_coding||c.-16T>C|||||16|	C|downstream_gene_variant|MODIFIER|UL22|gene-HHV1gp00p54|transcript|TRANSCRIPT_gene-HHV1gp00p54|protein_coding||c.*1808A>G|||||1808|	C|downstream_gene_variant|MODIFIER|UL23|gene-HHV1gp00p53|transcript|TRANSCRIPT_gene-HHV1gp00p53|protein_coding||c.*4614A>G|||||4614|	C|intergenic_region|MODIFIER|UL20-UL21|gene-HHV1gp00p57-gene-HHV1gp00p55|intergenic_region|gene-HHV1gp00p57-gene-HHV1gp00p55|||n.42059T>C||||||
NC_001806.2	43864	.	A	C	231	PASS	12	0,0,4,7	31	C	upstream_gene_variant	MODIFIER	UL19		gene-HHV1gp00p56	transcript	TRANSCRIPT_gene-HHV1gp00p56	protein_coding		c.-3335T>G					3335			C|upstream_gene_variant|MODIFIER|UL20|gene-HHV1gp00p57|transcript|TRANSCRIPT_gene-HHV1gp00p57|protein_coding||c.-2375T>G|||||2375|	C|upstream_gene_variant|MODIFIER|UL24|gene-HHV1gp00p52|transcript|TRANSCRIPT_gene-HHV1gp00p52|protein_coding||c.-3874A>C|||||3874|	C|upstream_gene_variant|MODIFIER|UL25|gene-HHV1gp00p51|transcript|TRANSCRIPT_gene-HHV1gp00p51|protein_coding||c.-4950A>C|||||4950|	C|downstream_gene_variant|MODIFIER|UL21|gene-HHV1gp00p55|transcript|TRANSCRIPT_gene-HHV1gp00p55|protein_coding||c.*182A>C|||||182|	C|downstream_gene_variant|MODIFIER|UL22|gene-HHV1gp00p54|transcript|TRANSCRIPT_gene-HHV1gp00p54|protein_coding||c.*3T>G|||||3|	C|downstream_gene_variant|MODIFIER|UL23|gene-HHV1gp00p53|transcript|TRANSCRIPT_gene-HHV1gp00p53|protein_coding||c.*2809T>G|||||2809|	C|intergenic_region|MODIFIER|UL21-UL22|gene-HHV1gp00p55-gene-HHV1gp00p54|intergenic_region|gene-HHV1gp00p55-gene-HHV1gp00p54|||n.43864A>C||||||
NC_001806.2	10722	.	A	G	202	PASS	11	0,0,5,3	31	G	missense_variant	MODERATE	UL2		gene-HHV1gp00p74	transcript	TRANSCRIPT_gene-HHV1gp00p74	protein_coding	2021-01-01	c.838A>G	p.Thr280Ala	838/1005	838/1005	280/334				G|upstream_gene_variant|MODIFIER|LAT|gene-HHV1gp00s01|transcript|rna-HHV1gp00s01|lincRNA||n.-3153T>C|||||3153|	G|upstream_gene_variant|MODIFIER|UL3|gene-HHV1gp00p73|transcript|TRANSCRIPT_gene-HHV1gp00p73|protein_coding||c.-269A>G|||||269|	G|upstream_gene_variant|MODIFIER|UL6|gene-HHV1gp00p70|transcript|TRANSCRIPT_gene-HHV1gp00p70|protein_coding||c.-4409A>G|||||4409|	G|downstream_gene_variant|MODIFIER|UL1|gene-HHV1gp00p75|transcript|TRANSCRIPT_gene-HHV1gp00p75|protein_coding||c.*710A>G|||||710|	G|downstream_gene_variant|MODIFIER|UL4|gene-HHV1gp00p71|transcript|TRANSCRIPT_gene-HHV1gp00p71|protein_coding||c.*1102T>C|||||1102|	G|downstream_gene_variant|MODIFIER|UL5|gene-HHV1gp00p72|transcript|TRANSCRIPT_gene-HHV1gp00p72|protein_coding||c.*1762T>C|||||1762|
NC_001806.2	41406	.	C	T	99	PASS	5	0,0,2,2	34	T	synonymous_variant	LOW	UL20		gene-HHV1gp00p57	transcript	TRANSCRIPT_gene-HHV1gp00p57	protein_coding	2021-01-01	c.84G>A	p.Pro28Pro	84/669	84/669	28/222				T|upstream_gene_variant|MODIFIER|UL19|gene-HHV1gp00p56|transcript|TRANSCRIPT_gene-HHV1gp00p56|protein_coding||c.-877G>A|||||877|	T|upstream_gene_variant|MODIFIER|UL21|gene-HHV1gp00p55|transcript|TRANSCRIPT_gene-HHV1gp00p55|protein_coding||c.-669C>T|||||669|	T|downstream_gene_variant|MODIFIER|UL22|gene-HHV1gp00p54|transcript|TRANSCRIPT_gene-HHV1gp00p54|protein_coding||c.*2461G>A|||||2461|
NC_001806.2	42875	.	G	A	142	PASS	6	0,0,3,2	34	A	synonymous_variant	LOW	UL21		gene-HHV1gp00p55	transcript	TRANSCRIPT_gene-HHV1gp00p55	protein_coding	2021-01-01	c.801G>A	p.Ser267Ser	801/1608	801/1608	267/535				A|upstream_gene_variant|MODIFIER|UL19|gene-HHV1gp00p56|transcript|TRANSCRIPT_gene-HHV1gp00p56|protein_coding||c.-2346C>T|||||2346|	A|upstream_gene_variant|MODIFIER|UL20|gene-HHV1gp00p57|transcript|TRANSCRIPT_gene-HHV1gp00p57|protein_coding||c.-1386C>T|||||1386|	A|upstream_gene_variant|MODIFIER|UL24|gene-HHV1gp00p52|transcript|TRANSCRIPT_gene-HHV1gp00p52|protein_coding||c.-4863G>A|||||4863|	A|downstream_gene_variant|MODIFIER|UL22|gene-HHV1gp00p54|transcript|TRANSCRIPT_gene-HHV1gp00p54|protein_coding||c.*992C>T|||||992|	A|downstream_gene_variant|MODIFIER|UL23|gene-HHV1gp00p53|transcript|TRANSCRIPT_gene-HHV1gp00p53|protein_coding||c.*3798C>T|||||3798|
NC_001806.2	44485	.	A	G	155	PASS	7	0,0,3,3	33	G	synonymous_variant	LOW	UL22	gH	gene-HHV1gp00p54	transcript	TRANSCRIPT_gene-HHV1gp00p54	protein_coding	2021-01-01	c.1899T>C	p.Arg633Arg	1899/2517	1899/2517	633/838				G|upstream_gene_variant|MODIFIER|UL19|gene-HHV1gp00p56|transcript|TRANSCRIPT_gene-HHV1gp00p56|protein_coding||c.-3956T>C|||||3956|	G|upstream_gene_variant|MODIFIER|UL20|gene-HHV1gp00p57|transcript|TRANSCRIPT_gene-HHV1gp00p57|protein_coding||c.-2996T>C|||||2996|	G|upstream_gene_variant|MODIFIER|UL24|gene-HHV1gp00p52|transcript|TRANSCRIPT_gene-HHV1gp00p52|protein_coding||c.-3253A>G|||||3253|	G|upstream_gene_variant|MODIFIER|UL25|gene-HHV1gp00p51|transcript|TRANSCRIPT_gene-HHV1gp00p51|protein_coding||c.-4329A>G|||||4329|	G|downstream_gene_variant|MODIFIER|UL21|gene-HHV1gp00p55|transcript|TRANSCRIPT_gene-HHV1gp00p55|protein_coding||c.*803A>G|||||803|	G|downstream_gene_variant|MODIFIER|UL23|gene-HHV1gp00p53|transcript|TRANSCRIPT_gene-HHV1gp00p53|protein_coding||c.*2188T>C|||||2188|
NC_001806.2	44788	.	A	C	159	PASS	8	0,0,2,5	30	C	synonymous_variant	LOW	UL22	gH	gene-HHV1gp00p54	transcript	TRANSCRIPT_gene-HHV1gp00p54	protein_coding	2021-01-01	c.1596T>G	p.Ala532Ala	1596/2517	1596/2517	532/838				C|upstream_gene_variant|MODIFIER|UL19|gene-HHV1gp00p56|transcript|TRANSCRIPT_gene-HHV1gp00p56|protein_coding||c.-4259T>G|||||4259|	C|upstream_gene_variant|MODIFIER|UL20|gene-HHV1gp00p57|transcript|TRANSCRIPT_gene-HHV1gp00p57|protein_coding||c.-3299T>G|||||3299|	C|upstream_gene_variant|MODIFIER|UL24|gene-HHV1gp00p52|transcript|TRANSCRIPT_gene-HHV1gp00p52|protein_coding||c.-2950A>C|||||2950|	C|upstream_gene_variant|MODIFIER|UL25|gene-HHV1gp00p51|transcript|TRANSCRIPT_gene-HHV1gp00p51|protein_coding||c.-4026A>C|||||4026|	C|downstream_gene_variant|MODIFIER|UL21|gene-HHV1gp00p55|transcript|TRANSCRIPT_gene-HHV1gp00p55|protein_coding||c.*1106A>C|||||1106|	C|downstream_gene_variant|MODIFIER|UL23|gene-HHV1gp00p53|transcript|TRANSCRIPT_gene-HHV1gp00p53|protein_coding||c.*1885T>G|||||1885|
NC_001806.2	45259	.	G	A	142	PASS	7	0,0,4,2	33	A	synonymous_variant	LOW	UL22	gH	gene-HHV1gp00p54	transcript	TRANSCRIPT_gene-HHV1gp00p54	protein_coding	2021-01-01	c.1125C>T	p.Arg375Arg	1125/2517	1125/2517	375/838				A|upstream_gene_variant|MODIFIER|UL19|gene-HHV1gp00p56|transcript|TRANSCRIPT_gene-HHV1gp00p56|protein_coding||c.-4730C>T|||||4730|	A|upstream_gene_variant|MODIFIER|UL20|gene-HHV1gp00p57|transcript|TRANSCRIPT_gene-HHV1gp00p57|protein_coding||c.-3770C>T|||||3770|	A|upstream_gene_variant|MODIFIER|UL24|gene-HHV1gp00p52|transcript|TRANSCRIPT_gene-HHV1gp00p52|protein_coding||c.-2479G>A|||||2479|	A|upstream_gene_variant|MODIFIER|UL25|gene-HHV1gp00p51|transcript|TRANSCRIPT_gene-HHV1gp00p51|protein_coding||c.-3555G>A|||||3555|	A|downstream_gene_variant|MODIFIER|UL21|gene-HHV1gp00p55|transcript|TRANSCRIPT_gene-HHV1gp00p55|protein_coding||c.*1577G>A|||||1577|	A|downstream_gene_variant|MODIFIER|UL23|gene-HHV1gp00p53|transcript|TRANSCRIPT_gene-HHV1gp00p53|protein_coding||c.*1414C>T|||||1414|
NC_001806.2	45936	.	C	T	200	PASS	7	0,0,5,2	33	T	missense_variant	MODERATE	UL22	gH	gene-HHV1gp00p54	transcript	TRANSCRIPT_gene-HHV1gp00p54	protein_coding	2021-01-01	c.448G>A	p.Ala150Thr	448/2517	448/2517	150/838				T|upstream_gene_variant|MODIFIER|UL20|gene-HHV1gp00p57|transcript|TRANSCRIPT_gene-HHV1gp00p57|protein_coding||c.-4447G>A|||||4447|	T|upstream_gene_variant|MODIFIER|UL24|gene-HHV1gp00p52|transcript|TRANSCRIPT_gene-HHV1gp00p52|protein_coding||c.-1802C>T|||||1802|	T|upstream_gene_variant|MODIFIER|UL25|gene-HHV1gp00p51|transcript|TRANSCRIPT_gene-HHV1gp00p51|protein_coding||c.-2878C>T|||||2878|	T|upstream_gene_variant|MODIFIER|UL26|gene-HHV1gp00p50|transcript|TRANSCRIPT_gene-HHV1gp00p50|protein_coding||c.-4874C>T|||||4874|	T|downstream_gene_variant|MODIFIER|UL21|gene-HHV1gp00p55|transcript|TRANSCRIPT_gene-HHV1gp00p55|protein_coding||c.*2254C>T|||||2254|	T|downstream_gene_variant|MODIFIER|UL23|gene-HHV1gp00p53|transcript|TRANSCRIPT_gene-HHV1gp00p53|protein_coding||c.*737G>A|||||737|
NC_001806.2	45972	.	A	C	106	PASS	4	0,0,3,1	34	C	missense_variant	MODERATE	UL22	gH	gene-HHV1gp00p54	transcript	TRANSCRIPT_gene-HHV1gp00p54	protein_coding	2021-01-01	c.412T>G	p.Ser138Ala	412/2517	412/2517	138/838				C|upstream_gene_variant|MODIFIER|UL20|gene-HHV1gp00p57|transcript|TRANSCRIPT_gene-HHV1gp00p57|protein_coding||c.-4483T>G|||||4483|	C|upstream_gene_variant|MODIFIER|UL24|gene-HHV1gp00p52|transcript|TRANSCRIPT_gene-HHV1gp00p52|protein_coding||c.-1766A>C|||||1766|	C|upstream_gene_variant|MODIFIER|UL25|gene-HHV1gp00p51|transcript|TRANSCRIPT_gene-HHV1gp00p51|protein_coding||c.-2842A>C|||||2842|	C|upstream_gene_variant|MODIFIER|UL26|gene-HHV1gp00p50|transcript|TRANSCRIPT_gene-HHV1gp00p50|protein_coding||c.-4838A>C|||||4838|	C|downstream_gene_variant|MODIFIER|UL21|gene-HHV1gp00p55|transcript|TRANSCRIPT_gene-HHV1gp00p55|protein_coding||c.*2290A>C|||||2290|	C|downstream_gene_variant|MODIFIER|UL23|gene-HHV1gp00p53|transcript|TRANSCRIPT_gene-HHV1gp00p53|protein_coding||c.*701T>G|||||701|
NC_001806.2	46004	.	G	A	128	PASS	5	0,0,3,2	32	A	missense_variant	MODERATE	UL22	gH	gene-HHV1gp00p54	transcript	TRANSCRIPT_gene-HHV1gp00p54	protein_coding	2021-01-01	c.380C>T	p.Thr127Ile	380/2517	380/2517	127/838				A|upstream_gene_variant|MODIFIER|UL20|gene-HHV1gp00p57|transcript|TRANSCRIPT_gene-HHV1gp00p57|protein_coding||c.-4515C>T|||||4515|	A|upstream_gene_variant|MODIFIER|UL24|gene-HHV1gp00p52|transcript|TRANSCRIPT_gene-HHV1gp00p52|protein_coding||c.-1734G>A|||||1734|	A|upstream_gene_variant|MODIFIER|UL25|gene-HHV1gp00p51|transcript|TRANSCRIPT_gene-HHV1gp00p51|protein_coding||c.-2810G>A|||||2810|	A|upstream_gene_variant|MODIFIER|UL26|gene-HHV1gp00p50|transcript|TRANSCRIPT_gene-HHV1gp00p50|protein_coding||c.-4806G>A|||||4806|	A|downstream_gene_variant|MODIFIER|UL21|gene-HHV1gp00p55|transcript|TRANSCRIPT_gene-HHV1gp00p55|protein_coding||c.*2322G>A|||||2322|	A|downstream_gene_variant|MODIFIER|UL23|gene-HHV1gp00p53|transcript|TRANSCRIPT_gene-HHV1gp00p53|protein_coding||c.*669C>T|||||669|
NC_001806.2	46056	.	G	A	94	PASS	4	0,0,1,3	31	A	missense_variant	MODERATE	UL22	gH	gene-HHV1gp00p54	transcript	TRANSCRIPT_gene-HHV1gp00p54	protein_coding	2021-01-01	c.328C>T	p.Pro110Ser	328/2517	328/2517	110/838				A|upstream_gene_variant|MODIFIER|UL20|gene-HHV1gp00p57|transcript|TRANSCRIPT_gene-HHV1gp00p57|protein_coding||c.-4567C>T|||||4567|	A|upstream_gene_variant|MODIFIER|UL24|gene-HHV1gp00p52|transcript|TRANSCRIPT_gene-HHV1gp00p52|protein_coding||c.-1682G>A|||||1682|	A|upstream_gene_variant|MODIFIER|UL25|gene-HHV1gp00p51|transcript|TRANSCRIPT_gene-HHV1gp00p51|protein_coding||c.-2758G>A|||||2758|	A|upstream_gene_variant|MODIFIER|UL26|gene-HHV1gp00p50|transcript|TRANSCRIPT_gene-HHV1gp00p50|protein_coding||c.-4754G>A|||||4754|	A|downstream_gene_variant|MODIFIER|UL21|gene-HHV1gp00p55|transcript|TRANSCRIPT_gene-HHV1gp00p55|protein_coding||c.*2374G>A|||||2374|	A|downstream_gene_variant|MODIFIER|UL23|gene-HHV1gp00p53|transcript|TRANSCRIPT_gene-HHV1gp00p53|protein_coding||c.*617C>T|||||617|
NC_001806.2	46350	.	T	G	169	PASS	8	0,0,3,5	31	G	missense_variant	MODERATE	UL22	gH	gene-HHV1gp00p54	transcript	TRANSCRIPT_gene-HHV1gp00p54	protein_coding	2021-01-01	c.34A>C	p.Ile12Leu	34/2517	34/2517	12/838				G|upstream_gene_variant|MODIFIER|UL20|gene-HHV1gp00p57|transcript|TRANSCRIPT_gene-HHV1gp00p57|protein_coding||c.-4861A>C|||||4861|	G|upstream_gene_variant|MODIFIER|UL24|gene-HHV1gp00p52|transcript|TRANSCRIPT_gene-HHV1gp00p52|protein_coding||c.-1388T>G|||||1388|	G|upstream_gene_variant|MODIFIER|UL25|gene-HHV1gp00p51|transcript|TRANSCRIPT_gene-HHV1gp00p51|protein_coding||c.-2464T>G|||||2464|	G|upstream_gene_variant|MODIFIER|UL26|gene-HHV1gp00p50|transcript|TRANSCRIPT_gene-HHV1gp00p50|protein_coding||c.-4460T>G|||||4460|	G|downstream_gene_variant|MODIFIER|UL21|gene-HHV1gp00p55|transcript|TRANSCRIPT_gene-HHV1gp00p55|protein_coding||c.*2668T>G|||||2668|	G|downstream_gene_variant|MODIFIER|UL23|gene-HHV1gp00p53|transcript|TRANSCRIPT_gene-HHV1gp00p53|protein_coding||c.*323A>C|||||323|
NC_001806.2	46519	.	T	C	109	PASS	11	2,2,4,2	32	C	upstream_gene_variant	MODIFIER	UL22	gH	gene-HHV1gp00p54	transcript	TRANSCRIPT_gene-HHV1gp00p54	protein_coding		c.-136A>G					136			C|upstream_gene_variant|MODIFIER|UL24|gene-HHV1gp00p52|transcript|TRANSCRIPT_gene-HHV1gp00p52|protein_coding||c.-1219T>C|||||1219|	C|upstream_gene_variant|MODIFIER|UL25|gene-HHV1gp00p51|transcript|TRANSCRIPT_gene-HHV1gp00p51|protein_coding||c.-2295T>C|||||2295|	C|upstream_gene_variant|MODIFIER|UL26|gene-HHV1gp00p50|transcript|TRANSCRIPT_gene-HHV1gp00p50|protein_coding||c.-4291T>C|||||4291|	C|downstream_gene_variant|MODIFIER|UL21|gene-HHV1gp00p55|transcript|TRANSCRIPT_gene-HHV1gp00p55|protein_coding||c.*2837T>C|||||2837|	C|downstream_gene_variant|MODIFIER|UL23|gene-HHV1gp00p53|transcript|TRANSCRIPT_gene-HHV1gp00p53|protein_coding||c.*154A>G|||||154|	C|intergenic_region|MODIFIER|UL22-UL23|gene-HHV1gp00p54-gene-HHV1gp00p53|intergenic_region|gene-HHV1gp00p54-gene-HHV1gp00p53|||n.46519T>C||||||
NC_001806.2	48654	.	C	T	79	PASS	4	0,0,4,0	31	T	upstream_gene_variant	MODIFIER	UL22	gH	gene-HHV1gp00p54	transcript	TRANSCRIPT_gene-HHV1gp00p54	protein_coding		c.-2271G>A					2271			T|upstream_gene_variant|MODIFIER|UL23|gene-HHV1gp00p53|transcript|TRANSCRIPT_gene-HHV1gp00p53|protein_coding||c.-851G>A|||||851|	T|upstream_gene_variant|MODIFIER|UL25|gene-HHV1gp00p51|transcript|TRANSCRIPT_gene-HHV1gp00p51|protein_coding||c.-160C>T|||||160|	T|upstream_gene_variant|MODIFIER|UL26|gene-HHV1gp00p50|transcript|TRANSCRIPT_gene-HHV1gp00p50|protein_coding||c.-2156C>T|||||2156|	T|upstream_gene_variant|MODIFIER|UL26.5|gene-HHV1gp00p49|transcript|TRANSCRIPT_gene-HHV1gp00p49|protein_coding||c.-3074C>T|||||3074|	T|downstream_gene_variant|MODIFIER|UL21|gene-HHV1gp00p55|transcript|TRANSCRIPT_gene-HHV1gp00p55|protein_coding||c.*4972C>T|||||4972|	T|downstream_gene_variant|MODIFIER|UL24|gene-HHV1gp00p52|transcript|TRANSCRIPT_gene-HHV1gp00p52|protein_coding||c.*107C>T|||||107|	T|downstream_gene_variant|MODIFIER|UL27|gene-HHV1gp00p48|transcript|TRANSCRIPT_gene-HHV1gp00p48|protein_coding||c.*4427G>A|||||4427|	T|intergenic_region|MODIFIER|UL24-UL25|gene-HHV1gp00p52-gene-HHV1gp00p51|intergenic_region|gene-HHV1gp00p52-gene-HHV1gp00p51|||n.48654C>T||||||
NC_001806.2	48674	.	T	C	67	PASS	5	0,0,3,0	33	C	upstream_gene_variant	MODIFIER	UL22	gH	gene-HHV1gp00p54	transcript	TRANSCRIPT_gene-HHV1gp00p54	protein_coding		c.-2291A>G					2291			C|upstream_gene_variant|MODIFIER|UL23|gene-HHV1gp00p53|transcript|TRANSCRIPT_gene-HHV1gp00p53|protein_coding||c.-871A>G|||||871|	C|upstream_gene_variant|MODIFIER|UL25|gene-HHV1gp00p51|transcript|TRANSCRIPT_gene-HHV1gp00p51|protein_coding||c.-140T>C|||||140|	C|upstream_gene_variant|MODIFIER|UL26|gene-HHV1gp00p50|transcript|TRANSCRIPT_gene-HHV1gp00p50|protein_coding||c.-2136T>C|||||2136|	C|upstream_gene_variant|MODIFIER|UL26.5|gene-HHV1gp00p49|transcript|TRANSCRIPT_gene-HHV1gp00p49|protein_coding||c.-3054T>C|||||3054|	C|downstream_gene_variant|MODIFIER|UL21|gene-HHV1gp00p55|transcript|TRANSCRIPT_gene-HHV1gp00p55|protein_coding||c.*4992T>C|||||4992|	C|downstream_gene_variant|MODIFIER|UL24|gene-HHV1gp00p52|transcript|TRANSCRIPT_gene-HHV1gp00p52|protein_coding||c.*127T>C|||||127|	C|downstream_gene_variant|MODIFIER|UL27|gene-HHV1gp00p48|transcript|TRANSCRIPT_gene-HHV1gp00p48|protein_coding||c.*4407A>G|||||4407|	C|intergenic_region|MODIFIER|UL24-UL25|gene-HHV1gp00p52-gene-HHV1gp00p51|intergenic_region|gene-HHV1gp00p52-gene-HHV1gp00p51|||n.48674T>C||||||
NC_001806.2	46871	.	A	G	206	PASS	14	1,2,3,7	32	G	synonymous_variant	LOW	UL23		gene-HHV1gp00p53	transcript	TRANSCRIPT_gene-HHV1gp00p53	protein_coding	2021-01-01	c.933T>C	p.Ala311Ala	933/1131	933/1131	311/376				G|upstream_gene_variant|MODIFIER|UL22|gene-HHV1gp00p54|transcript|TRANSCRIPT_gene-HHV1gp00p54|protein_coding||c.-488T>C|||||488|	G|upstream_gene_variant|MODIFIER|UL24|gene-HHV1gp00p52|transcript|TRANSCRIPT_gene-HHV1gp00p52|protein_coding||c.-867A>G|||||867|	G|upstream_gene_variant|MODIFIER|UL25|gene-HHV1gp00p51|transcript|TRANSCRIPT_gene-HHV1gp00p51|protein_coding||c.-1943A>G|||||1943|	G|upstream_gene_variant|MODIFIER|UL26|gene-HHV1gp00p50|transcript|TRANSCRIPT_gene-HHV1gp00p50|protein_coding||c.-3939A>G|||||3939|	G|upstream_gene_variant|MODIFIER|UL26.5|gene-HHV1gp00p49|transcript|TRANSCRIPT_gene-HHV1gp00p49|protein_coding||c.-4857A>G|||||4857|	G|downstream_gene_variant|MODIFIER|UL21|gene-HHV1gp00p55|transcript|TRANSCRIPT_gene-HHV1gp00p55|protein_coding||c.*3189A>G|||||3189|
NC_001806.2	47633	.	G	A	131	PASS	5	0,0,2,3	32	A	synonymous_variant	LOW	UL23		gene-HHV1gp00p53	transcript	TRANSCRIPT_gene-HHV1gp00p53	protein_coding	2021-01-01	c.171C>T	p.Pro57Pro	171/1131	171/1131	57/376				A|upstream_gene_variant|MODIFIER|UL22|gene-HHV1gp00p54|transcript|TRANSCRIPT_gene-HHV1gp00p54|protein_coding||c.-1250C>T|||||1250|	A|upstream_gene_variant|MODIFIER|UL24|gene-HHV1gp00p52|transcript|TRANSCRIPT_gene-HHV1gp00p52|protein_coding||c.-105G>A|||||105|	A|upstream_gene_variant|MODIFIER|UL25|gene-HHV1gp00p51|transcript|TRANSCRIPT_gene-HHV1gp00p51|protein_coding||c.-1181G>A|||||1181|	A|upstream_gene_variant|MODIFIER|UL26|gene-HHV1gp00p50|transcript|TRANSCRIPT_gene-HHV1gp00p50|protein_coding||c.-3177G>A|||||3177|	A|upstream_gene_variant|MODIFIER|UL26.5|gene-HHV1gp00p49|transcript|TRANSCRIPT_gene-HHV1gp00p49|protein_coding||c.-4095G>A|||||4095|	A|downstream_gene_variant|MODIFIER|UL21|gene-HHV1gp00p55|transcript|TRANSCRIPT_gene-HHV1gp00p55|protein_coding||c.*3951G>A|||||3951|
NC_001806.2	47698	.	T	C	105	PASS	10	0,1,3,2	31	C	missense_variant	MODERATE	UL23		gene-HHV1gp00p53	transcript	TRANSCRIPT_gene-HHV1gp00p53	protein_coding	2021-01-01	c.106A>G	p.Lys36Glu	106/1131	106/1131	36/376				C|upstream_gene_variant|MODIFIER|UL22|gene-HHV1gp00p54|transcript|TRANSCRIPT_gene-HHV1gp00p54|protein_coding||c.-1315A>G|||||1315|	C|upstream_gene_variant|MODIFIER|UL24|gene-HHV1gp00p52|transcript|TRANSCRIPT_gene-HHV1gp00p52|protein_coding||c.-40T>C|||||40|	C|upstream_gene_variant|MODIFIER|UL25|gene-HHV1gp00p51|transcript|TRANSCRIPT_gene-HHV1gp00p51|protein_coding||c.-1116T>C|||||1116|	C|upstream_gene_variant|MODIFIER|UL26|gene-HHV1gp00p50|transcript|TRANSCRIPT_gene-HHV1gp00p50|protein_coding||c.-3112T>C|||||3112|	C|upstream_gene_variant|MODIFIER|UL26.5|gene-HHV1gp00p49|transcript|TRANSCRIPT_gene-HHV1gp00p49|protein_coding||c.-4030T>C|||||4030|	C|downstream_gene_variant|MODIFIER|UL21|gene-HHV1gp00p55|transcript|TRANSCRIPT_gene-HHV1gp00p55|protein_coding||c.*4016T>C|||||4016|
NC_001806.2	47736	.	T	C	289	PASS	12	0,0,6,5	33	C	missense_variant	MODERATE	UL23		gene-HHV1gp00p53	transcript	TRANSCRIPT_gene-HHV1gp00p53	protein_coding	2021-01-01	c.68A>G	p.Asn23Ser	68/1131	68/1131	23/376				C|upstream_gene_variant|MODIFIER|UL22|gene-HHV1gp00p54|transcript|TRANSCRIPT_gene-HHV1gp00p54|protein_coding||c.-1353A>G|||||1353|	C|upstream_gene_variant|MODIFIER|UL24|gene-HHV1gp00p52|transcript|TRANSCRIPT_gene-HHV1gp00p52|protein_coding||c.-2T>C|||||2|	C|upstream_gene_variant|MODIFIER|UL25|gene-HHV1gp00p51|transcript|TRANSCRIPT_gene-HHV1gp00p51|protein_coding||c.-1078T>C|||||1078|	C|upstream_gene_variant|MODIFIER|UL26|gene-HHV1gp00p50|transcript|TRANSCRIPT_gene-HHV1gp00p50|protein_coding||c.-3074T>C|||||3074|	C|upstream_gene_variant|MODIFIER|UL26.5|gene-HHV1gp00p49|transcript|TRANSCRIPT_gene-HHV1gp00p49|protein_coding||c.-3992T>C|||||3992|	C|downstream_gene_variant|MODIFIER|UL21|gene-HHV1gp00p55|transcript|TRANSCRIPT_gene-HHV1gp00p55|protein_coding||c.*4054T>C|||||4054|
NC_001806.2	47911	.	A	G	231	PASS	13	0,1,7,4	30	G	synonymous_variant	LOW	UL24		gene-HHV1gp00p52	transcript	TRANSCRIPT_gene-HHV1gp00p52	protein_coding	2021-01-01	c.174A>G	p.Val58Val	174/810	174/810	58/269				G|upstream_gene_variant|MODIFIER|UL22|gene-HHV1gp00p54|transcript|TRANSCRIPT_gene-HHV1gp00p54|protein_coding||c.-1528T>C|||||1528|	G|upstream_gene_variant|MODIFIER|UL23|gene-HHV1gp00p53|transcript|TRANSCRIPT_gene-HHV1gp00p53|protein_coding||c.-108T>C|||||108|	G|upstream_gene_variant|MODIFIER|UL25|gene-HHV1gp00p51|transcript|TRANSCRIPT_gene-HHV1gp00p51|protein_coding||c.-903A>G|||||903|	G|upstream_gene_variant|MODIFIER|UL26|gene-HHV1gp00p50|transcript|TRANSCRIPT_gene-HHV1gp00p50|protein_coding||c.-2899A>G|||||2899|	G|upstream_gene_variant|MODIFIER|UL26.5|gene-HHV1gp00p49|transcript|TRANSCRIPT_gene-HHV1gp00p49|protein_coding||c.-3817A>G|||||3817|	G|downstream_gene_variant|MODIFIER|UL21|gene-HHV1gp00p55|transcript|TRANSCRIPT_gene-HHV1gp00p55|protein_coding||c.*4229A>G|||||4229|
NC_001806.2	48310	.	T	G	128	PASS	7	0,0,3,3	31	G	missense_variant	MODERATE	UL24		gene-HHV1gp00p52	transcript	TRANSCRIPT_gene-HHV1gp00p52	protein_coding	2021-01-01	c.573T>G	p.Ile191Met	573/810	573/810	191/269				G|upstream_gene_variant|MODIFIER|UL22|gene-HHV1gp00p54|transcript|TRANSCRIPT_gene-HHV1gp00p54|protein_coding||c.-1927A>C|||||1927|	G|upstream_gene_variant|MODIFIER|UL23|gene-HHV1gp00p53|transcript|TRANSCRIPT_gene-HHV1gp00p53|protein_coding||c.-507A>C|||||507|	G|upstream_gene_variant|MODIFIER|UL25|gene-HHV1gp00p51|transcript|TRANSCRIPT_gene-HHV1gp00p51|protein_coding||c.-504T>G|||||504|	G|upstream_gene_variant|MODIFIER|UL26|gene-HHV1gp00p50|transcript|TRANSCRIPT_gene-HHV1gp00p50|protein_coding||c.-2500T>G|||||2500|	G|upstream_gene_variant|MODIFIER|UL26.5|gene-HHV1gp00p49|transcript|TRANSCRIPT_gene-HHV1gp00p49|protein_coding||c.-3418T>G|||||3418|	G|downstream_gene_variant|MODIFIER|UL21|gene-HHV1gp00p55|transcript|TRANSCRIPT_gene-HHV1gp00p55|protein_coding||c.*4628T>G|||||4628|	G|downstream_gene_variant|MODIFIER|UL27|gene-HHV1gp00p48|transcript|TRANSCRIPT_gene-HHV1gp00p48|protein_coding||c.*4771A>C|||||4771|
NC_001806.2	48352	.	C	T	130	PASS	6	0,0,2,3	32	T	synonymous_variant	LOW	UL24		gene-HHV1gp00p52	transcript	TRANSCRIPT_gene-HHV1gp00p52	protein_coding	2021-01-01	c.615C>T	p.Ala205Ala	615/810	615/810	205/269				T|upstream_gene_variant|MODIFIER|UL22|gene-HHV1gp00p54|transcript|TRANSCRIPT_gene-HHV1gp00p54|protein_coding||c.-1969G>A|||||1969|	T|upstream_gene_variant|MODIFIER|UL23|gene-HHV1gp00p53|transcript|TRANSCRIPT_gene-HHV1gp00p53|protein_coding||c.-549G>A|||||549|	T|upstream_gene_variant|MODIFIER|UL25|gene-HHV1gp00p51|transcript|TRANSCRIPT_gene-HHV1gp00p51|protein_coding||c.-462C>T|||||462|	T|upstream_gene_variant|MODIFIER|UL26|gene-HHV1gp00p50|transcript|TRANSCRIPT_gene-HHV1gp00p50|protein_coding||c.-2458C>T|||||2458|	T|upstream_gene_variant|MODIFIER|UL26.5|gene-HHV1gp00p49|transcript|TRANSCRIPT_gene-HHV1gp00p49|protein_coding||c.-3376C>T|||||3376|	T|downstream_gene_variant|MODIFIER|UL21|gene-HHV1gp00p55|transcript|TRANSCRIPT_gene-HHV1gp00p55|protein_coding||c.*4670C>T|||||4670|	T|downstream_gene_variant|MODIFIER|UL27|gene-HHV1gp00p48|transcript|TRANSCRIPT_gene-HHV1gp00p48|protein_coding||c.*4729G>A|||||4729|
NC_001806.2	48978	.	A	G	106	PASS	5	0,0,2,2	34	G	synonymous_variant	LOW	UL25		gene-HHV1gp00p51	transcript	TRANSCRIPT_gene-HHV1gp00p51	protein_coding	2021-01-01	c.165A>G	p.Leu55Leu	165/1743	165/1743	55/580				G|upstream_gene_variant|MODIFIER|UL22|gene-HHV1gp00p54|transcript|TRANSCRIPT_gene-HHV1gp00p54|protein_coding||c.-2595T>C|||||2595|	G|upstream_gene_variant|MODIFIER|UL23|gene-HHV1gp00p53|transcript|TRANSCRIPT_gene-HHV1gp00p53|protein_coding||c.-1175T>C|||||1175|	G|upstream_gene_variant|MODIFIER|UL26|gene-HHV1gp00p50|transcript|TRANSCRIPT_gene-HHV1gp00p50|protein_coding||c.-1832A>G|||||1832|	G|upstream_gene_variant|MODIFIER|UL26.5|gene-HHV1gp00p49|transcript|TRANSCRIPT_gene-HHV1gp00p49|protein_coding||c.-2750A>G|||||2750|	G|downstream_gene_variant|MODIFIER|UL24|gene-HHV1gp00p52|transcript|TRANSCRIPT_gene-HHV1gp00p52|protein_coding||c.*431A>G|||||431|	G|downstream_gene_variant|MODIFIER|UL27|gene-HHV1gp00p48|transcript|TRANSCRIPT_gene-HHV1gp00p48|protein_coding||c.*4103T>C|||||4103|
NC_001806.2	49290	.	C	T	151	PASS	6	0,0,1,5	35	T	synonymous_variant	LOW	UL25		gene-HHV1gp00p51	transcript	TRANSCRIPT_gene-HHV1gp00p51	protein_coding	2021-01-01	c.477C>T	p.His159His	477/1743	477/1743	159/580				T|upstream_gene_variant|MODIFIER|UL22|gene-HHV1gp00p54|transcript|TRANSCRIPT_gene-HHV1gp00p54|protein_coding||c.-2907G>A|||||2907|	T|upstream_gene_variant|MODIFIER|UL23|gene-HHV1gp00p53|transcript|TRANSCRIPT_gene-HHV1gp00p53|protein_coding||c.-1487G>A|||||1487|	T|upstream_gene_variant|MODIFIER|UL26|gene-HHV1gp00p50|transcript|TRANSCRIPT_gene-HHV1gp00p50|protein_coding||c.-1520C>T|||||1520|	T|upstream_gene_variant|MODIFIER|UL26.5|gene-HHV1gp00p49|transcript|TRANSCRIPT_gene-HHV1gp00p49|protein_coding||c.-2438C>T|||||2438|	T|downstream_gene_variant|MODIFIER|UL24|gene-HHV1gp00p52|transcript|TRANSCRIPT_gene-HHV1gp00p52|protein_coding||c.*743C>T|||||743|	T|downstream_gene_variant|MODIFIER|UL27|gene-HHV1gp00p48|transcript|TRANSCRIPT_gene-HHV1gp00p48|protein_coding||c.*3791G>A|||||3791|
NC_001806.2	49827	.	T	C	160	PASS	7	0,0,3,4	30	C	synonymous_variant	LOW	UL25		gene-HHV1gp00p51	transcript	TRANSCRIPT_gene-HHV1gp00p51	protein_coding	2021-01-01	c.1014T>C	p.Ser338Ser	1014/1743	1014/1743	338/580				C|upstream_gene_variant|MODIFIER|UL22|gene-HHV1gp00p54|transcript|TRANSCRIPT_gene-HHV1gp00p54|protein_coding||c.-3444A>G|||||3444|	C|upstream_gene_variant|MODIFIER|UL23|gene-HHV1gp00p53|transcript|TRANSCRIPT_gene-HHV1gp00p53|protein_coding||c.-2024A>G|||||2024|	C|upstream_gene_variant|MODIFIER|UL26|gene-HHV1gp00p50|transcript|TRANSCRIPT_gene-HHV1gp00p50|protein_coding||c.-983T>C|||||983|	C|upstream_gene_variant|MODIFIER|UL26.5|gene-HHV1gp00p49|transcript|TRANSCRIPT_gene-HHV1gp00p49|protein_coding||c.-1901T>C|||||1901|	C|downstream_gene_variant|MODIFIER|UL24|gene-HHV1gp00p52|transcript|TRANSCRIPT_gene-HHV1gp00p52|protein_coding||c.*1280T>C|||||1280|	C|downstream_gene_variant|MODIFIER|UL27|gene-HHV1gp00p48|transcript|TRANSCRIPT_gene-HHV1gp00p48|protein_coding||c.*3254A>G|||||3254|
NC_001806.2	50361	.	T	C	174	PASS	8	0,0,4,3	33	C	synonymous_variant	LOW	UL25		gene-HHV1gp00p51	transcript	TRANSCRIPT_gene-HHV1gp00p51	protein_coding	2021-01-01	c.1548T>C	p.Pro516Pro	1548/1743	1548/1743	516/580				C|upstream_gene_variant|MODIFIER|UL22|gene-HHV1gp00p54|transcript|TRANSCRIPT_gene-HHV1gp00p54|protein_coding||c.-3978A>G|||||3978|	C|upstream_gene_variant|MODIFIER|UL23|gene-HHV1gp00p53|transcript|TRANSCRIPT_gene-HHV1gp00p53|protein_coding||c.-2558A>G|||||2558|	C|upstream_gene_variant|MODIFIER|UL26|gene-HHV1gp00p50|transcript|TRANSCRIPT_gene-HHV1gp00p50|protein_coding||c.-449T>C|||||449|	C|upstream_gene_variant|MODIFIER|UL26.5|gene-HHV1gp00p49|transcript|TRANSCRIPT_gene-HHV1gp00p49|protein_coding||c.-1367T>C|||||1367|	C|downstream_gene_variant|MODIFIER|UL24|gene-HHV1gp00p52|transcript|TRANSCRIPT_gene-HHV1gp00p52|protein_coding||c.*1814T>C|||||1814|	C|downstream_gene_variant|MODIFIER|UL27|gene-HHV1gp00p48|transcript|TRANSCRIPT_gene-HHV1gp00p48|protein_coding||c.*2720A>G|||||2720|
NC_001806.2	51061	.	G	A	108	PASS	6	0,0,1,4	32	A	synonymous_variant	LOW	UL26		gene-HHV1gp00p50	transcript	TRANSCRIPT_gene-HHV1gp00p50	protein_coding	2021-01-01	c.252G>A	p.Gly84Gly	252/1908	252/1908	84/635				A|upstream_gene_variant|MODIFIER|UL22|gene-HHV1gp00p54|transcript|TRANSCRIPT_gene-HHV1gp00p54|protein_coding||c.-4678C>T|||||4678|	A|upstream_gene_variant|MODIFIER|UL23|gene-HHV1gp00p53|transcript|TRANSCRIPT_gene-HHV1gp00p53|protein_coding||c.-3258C>T|||||3258|	A|upstream_gene_variant|MODIFIER|UL26.5|gene-HHV1gp00p49|transcript|TRANSCRIPT_gene-HHV1gp00p49|protein_coding||c.-667G>A|||||667|	A|downstream_gene_variant|MODIFIER|UL24|gene-HHV1gp00p52|transcript|TRANSCRIPT_gene-HHV1gp00p52|protein_coding||c.*2514G>A|||||2514|	A|downstream_gene_variant|MODIFIER|UL25|gene-HHV1gp00p51|transcript|TRANSCRIPT_gene-HHV1gp00p51|protein_coding||c.*505G>A|||||505|	A|downstream_gene_variant|MODIFIER|UL27|gene-HHV1gp00p48|transcript|TRANSCRIPT_gene-HHV1gp00p48|protein_coding||c.*2020C>T|||||2020|	A|downstream_gene_variant|MODIFIER|UL28|gene-HHV1gp00p47|transcript|TRANSCRIPT_gene-HHV1gp00p47|protein_coding||c.*4742C>T|||||4742|
NC_001806.2	51079	.	G	A	196	PASS	9	0,0,3,5	32	A	synonymous_variant	LOW	UL26		gene-HHV1gp00p50	transcript	TRANSCRIPT_gene-HHV1gp00p50	protein_coding	2021-01-01	c.270G>A	p.Gln90Gln	270/1908	270/1908	90/635				A|upstream_gene_variant|MODIFIER|UL22|gene-HHV1gp00p54|transcript|TRANSCRIPT_gene-HHV1gp00p54|protein_coding||c.-4696C>T|||||4696|	A|upstream_gene_variant|MODIFIER|UL23|gene-HHV1gp00p53|transcript|TRANSCRIPT_gene-HHV1gp00p53|protein_coding||c.-3276C>T|||||3276|	A|upstream_gene_variant|MODIFIER|UL26.5|gene-HHV1gp00p49|transcript|TRANSCRIPT_gene-HHV1gp00p49|protein_coding||c.-649G>A|||||649|	A|downstream_gene_variant|MODIFIER|UL24|gene-HHV1gp00p52|transcript|TRANSCRIPT_gene-HHV1gp00p52|protein_coding||c.*2532G>A|||||2532|	A|downstream_gene_variant|MODIFIER|UL25|gene-HHV1gp00p51|transcript|TRANSCRIPT_gene-HHV1gp00p51|protein_coding||c.*523G>A|||||523|	A|downstream_gene_variant|MODIFIER|UL27|gene-HHV1gp00p48|transcript|TRANSCRIPT_gene-HHV1gp00p48|protein_coding||c.*2002C>T|||||2002|	A|downstream_gene_variant|MODIFIER|UL28|gene-HHV1gp00p47|transcript|TRANSCRIPT_gene-HHV1gp00p47|protein_coding||c.*4724C>T|||||4724|
NC_001806.2	51256	.	C	A	168	PASS	7	0,0,3,3	33	A	synonymous_variant	LOW	UL26		gene-HHV1gp00p50	transcript	TRANSCRIPT_gene-HHV1gp00p50	protein_coding	2021-01-01	c.447C>A	p.Val149Val	447/1908	447/1908	149/635				A|upstream_gene_variant|MODIFIER|UL22|gene-HHV1gp00p54|transcript|TRANSCRIPT_gene-HHV1gp00p54|protein_coding||c.-4873G>T|||||4873|	A|upstream_gene_variant|MODIFIER|UL23|gene-HHV1gp00p53|transcript|TRANSCRIPT_gene-HHV1gp00p53|protein_coding||c.-3453G>T|||||3453|	A|upstream_gene_variant|MODIFIER|UL26.5|gene-HHV1gp00p49|transcript|TRANSCRIPT_gene-HHV1gp00p49|protein_coding||c.-472C>A|||||472|	A|downstream_gene_variant|MODIFIER|UL24|gene-HHV1gp00p52|transcript|TRANSCRIPT_gene-HHV1gp00p52|protein_coding||c.*2709C>A|||||2709|	A|downstream_gene_variant|MODIFIER|UL25|gene-HHV1gp00p51|transcript|TRANSCRIPT_gene-HHV1gp00p51|protein_coding||c.*700C>A|||||700|	A|downstream_gene_variant|MODIFIER|UL27|gene-HHV1gp00p48|transcript|TRANSCRIPT_gene-HHV1gp00p48|protein_coding||c.*1825G>T|||||1825|	A|downstream_gene_variant|MODIFIER|UL28|gene-HHV1gp00p47|transcript|TRANSCRIPT_gene-HHV1gp00p47|protein_coding||c.*4547G>T|||||4547|
NC_001806.2	51283	.	C	T	185	PASS	6	0,0,3,3	35	T	synonymous_variant	LOW	UL26		gene-HHV1gp00p50	transcript	TRANSCRIPT_gene-HHV1gp00p50	protein_coding	2021-01-01	c.474C>T	p.Leu158Leu	474/1908	474/1908	158/635				T|upstream_gene_variant|MODIFIER|UL22|gene-HHV1gp00p54|transcript|TRANSCRIPT_gene-HHV1gp00p54|protein_coding||c.-4900G>A|||||4900|	T|upstream_gene_variant|MODIFIER|UL23|gene-HHV1gp00p53|transcript|TRANSCRIPT_gene-HHV1gp00p53|protein_coding||c.-3480G>A|||||3480|	T|upstream_gene_variant|MODIFIER|UL26.5|gene-HHV1gp00p49|transcript|TRANSCRIPT_gene-HHV1gp00p49|protein_coding||c.-445C>T|||||445|	T|downstream_gene_variant|MODIFIER|UL24|gene-HHV1gp00p52|transcript|TRANSCRIPT_gene-HHV1gp00p52|protein_coding||c.*2736C>T|||||2736|	T|downstream_gene_variant|MODIFIER|UL25|gene-HHV1gp00p51|transcript|TRANSCRIPT_gene-HHV1gp00p51|protein_coding||c.*727C>T|||||727|	T|downstream_gene_variant|MODIFIER|UL27|gene-HHV1gp00p48|transcript|TRANSCRIPT_gene-HHV1gp00p48|protein_coding||c.*1798G>A|||||1798|	T|downstream_gene_variant|MODIFIER|UL28|gene-HHV1gp00p47|transcript|TRANSCRIPT_gene-HHV1gp00p47|protein_coding||c.*4520G>A|||||4520|
NC_001806.2	51832	.	T	C	183	PASS	8	0,0,5,2	33	C	synonymous_variant	LOW	UL26		gene-HHV1gp00p50	transcript	TRANSCRIPT_gene-HHV1gp00p50	protein_coding	2021-01-01	c.1023T>C	p.His341His	1023/1908	1023/1908	341/635				C|synonymous_variant|LOW|UL26.5|gene-HHV1gp00p49|transcript|TRANSCRIPT_gene-HHV1gp00p49|protein_coding|1/1|c.105T>C|p.His35His|105/990|105/990|35/329||	C|upstream_gene_variant|MODIFIER|UL23|gene-HHV1gp00p53|transcript|TRANSCRIPT_gene-HHV1gp00p53|protein_coding||c.-4029A>G|||||4029|	C|downstream_gene_variant|MODIFIER|UL24|gene-HHV1gp00p52|transcript|TRANSCRIPT_gene-HHV1gp00p52|protein_coding||c.*3285T>C|||||3285|	C|downstream_gene_variant|MODIFIER|UL25|gene-HHV1gp00p51|transcript|TRANSCRIPT_gene-HHV1gp00p51|protein_coding||c.*1276T>C|||||1276|	C|downstream_gene_variant|MODIFIER|UL27|gene-HHV1gp00p48|transcript|TRANSCRIPT_gene-HHV1gp00p48|protein_coding||c.*1249A>G|||||1249|	C|downstream_gene_variant|MODIFIER|UL28|gene-HHV1gp00p47|transcript|TRANSCRIPT_gene-HHV1gp00p47|protein_coding||c.*3971A>G|||||3971|
NC_001806.2	51910	.	T	C	48.8153	PASS	4	0,1,2,1	31	C	synonymous_variant	LOW	UL26		gene-HHV1gp00p50	transcript	TRANSCRIPT_gene-HHV1gp00p50	protein_coding	2021-01-01	c.1101T>C	p.Gly367Gly	1101/1908	1101/1908	367/635				C|synonymous_variant|LOW|UL26.5|gene-HHV1gp00p49|transcript|TRANSCRIPT_gene-HHV1gp00p49|protein_coding|1/1|c.183T>C|p.Gly61Gly|183/990|183/990|61/329||	C|upstream_gene_variant|MODIFIER|UL23|gene-HHV1gp00p53|transcript|TRANSCRIPT_gene-HHV1gp00p53|protein_coding||c.-4107A>G|||||4107|	C|downstream_gene_variant|MODIFIER|UL24|gene-HHV1gp00p52|transcript|TRANSCRIPT_gene-HHV1gp00p52|protein_coding||c.*3363T>C|||||3363|	C|downstream_gene_variant|MODIFIER|UL25|gene-HHV1gp00p51|transcript|TRANSCRIPT_gene-HHV1gp00p51|protein_coding||c.*1354T>C|||||1354|	C|downstream_gene_variant|MODIFIER|UL27|gene-HHV1gp00p48|transcript|TRANSCRIPT_gene-HHV1gp00p48|protein_coding||c.*1171A>G|||||1171|	C|downstream_gene_variant|MODIFIER|UL28|gene-HHV1gp00p47|transcript|TRANSCRIPT_gene-HHV1gp00p47|protein_coding||c.*3893A>G|||||3893|
NC_001806.2	52219	.	T	G	131	PASS	5	0,0,4,1	32	G	missense_variant	MODERATE	UL26		gene-HHV1gp00p50	transcript	TRANSCRIPT_gene-HHV1gp00p50	protein_coding	2021-01-01	c.1410T>G	p.His470Gln	1410/1908	1410/1908	470/635				G|missense_variant|MODERATE|UL26.5|gene-HHV1gp00p49|transcript|TRANSCRIPT_gene-HHV1gp00p49|protein_coding|1/1|c.492T>G|p.His164Gln|492/990|492/990|164/329||	G|upstream_gene_variant|MODIFIER|UL23|gene-HHV1gp00p53|transcript|TRANSCRIPT_gene-HHV1gp00p53|protein_coding||c.-4416A>C|||||4416|	G|downstream_gene_variant|MODIFIER|UL24|gene-HHV1gp00p52|transcript|TRANSCRIPT_gene-HHV1gp00p52|protein_coding||c.*3672T>G|||||3672|	G|downstream_gene_variant|MODIFIER|UL25|gene-HHV1gp00p51|transcript|TRANSCRIPT_gene-HHV1gp00p51|protein_coding||c.*1663T>G|||||1663|	G|downstream_gene_variant|MODIFIER|UL27|gene-HHV1gp00p48|transcript|TRANSCRIPT_gene-HHV1gp00p48|protein_coding||c.*862A>C|||||862|	G|downstream_gene_variant|MODIFIER|UL28|gene-HHV1gp00p47|transcript|TRANSCRIPT_gene-HHV1gp00p47|protein_coding||c.*3584A>C|||||3584|
NC_001806.2	53266	.	G	T	182	PASS	9	0,0,1,7	34	T	synonymous_variant	LOW	UL27	gB	gene-HHV1gp00p48	transcript	TRANSCRIPT_gene-HHV1gp00p48	protein_coding	2021-01-01	c.2530C>A	p.Arg844Arg	2530/2715	2530/2715	844/904				T|downstream_gene_variant|MODIFIER|UL24|gene-HHV1gp00p52|transcript|TRANSCRIPT_gene-HHV1gp00p52|protein_coding||c.*4719G>T|||||4719|	T|downstream_gene_variant|MODIFIER|UL25|gene-HHV1gp00p51|transcript|TRANSCRIPT_gene-HHV1gp00p51|protein_coding||c.*2710G>T|||||2710|	T|downstream_gene_variant|MODIFIER|UL26|gene-HHV1gp00p50|transcript|TRANSCRIPT_gene-HHV1gp00p50|protein_coding||c.*549G>T|||||549|	T|downstream_gene_variant|MODIFIER|UL26.5|gene-HHV1gp00p49|transcript|TRANSCRIPT_gene-HHV1gp00p49|protein_coding||c.*549G>T|||||549|	T|downstream_gene_variant|MODIFIER|UL28|gene-HHV1gp00p47|transcript|TRANSCRIPT_gene-HHV1gp00p47|protein_coding||c.*2537C>A|||||2537|
NC_001806.2	53363	.	C	A	147	PASS	5	0,0,2,3	37	A	synonymous_variant	LOW	UL27	gB	gene-HHV1gp00p48	transcript	TRANSCRIPT_gene-HHV1gp00p48	protein_coding	2021-01-01	c.2433G>T	p.Pro811Pro	2433/2715	2433/2715	811/904				A|downstream_gene_variant|MODIFIER|UL24|gene-HHV1gp00p52|transcript|TRANSCRIPT_gene-HHV1gp00p52|protein_coding||c.*4816C>A|||||4816|	A|downstream_gene_variant|MODIFIER|UL25|gene-HHV1gp00p51|transcript|TRANSCRIPT_gene-HHV1gp00p51|protein_coding||c.*2807C>A|||||2807|	A|downstream_gene_variant|MODIFIER|UL26|gene-HHV1gp00p50|transcript|TRANSCRIPT_gene-HHV1gp00p50|protein_coding||c.*646C>A|||||646|	A|downstream_gene_variant|MODIFIER|UL26.5|gene-HHV1gp00p49|transcript|TRANSCRIPT_gene-HHV1gp00p49|protein_coding||c.*646C>A|||||646|	A|downstream_gene_variant|MODIFIER|UL28|gene-HHV1gp00p47|transcript|TRANSCRIPT_gene-HHV1gp00p47|protein_coding||c.*2440G>T|||||2440|
NC_001806.2	53408	.	G	A	96	PASS	5	0,0,2,3	34	A	synonymous_variant	LOW	UL27	gB	gene-HHV1gp00p48	transcript	TRANSCRIPT_gene-HHV1gp00p48	protein_coding	2021-01-01	c.2388C>T	p.Arg796Arg	2388/2715	2388/2715	796/904				A|downstream_gene_variant|MODIFIER|UL24|gene-HHV1gp00p52|transcript|TRANSCRIPT_gene-HHV1gp00p52|protein_coding||c.*4861G>A|||||4861|	A|downstream_gene_variant|MODIFIER|UL25|gene-HHV1gp00p51|transcript|TRANSCRIPT_gene-HHV1gp00p51|protein_coding||c.*2852G>A|||||2852|	A|downstream_gene_variant|MODIFIER|UL26|gene-HHV1gp00p50|transcript|TRANSCRIPT_gene-HHV1gp00p50|protein_coding||c.*691G>A|||||691|	A|downstream_gene_variant|MODIFIER|UL26.5|gene-HHV1gp00p49|transcript|TRANSCRIPT_gene-HHV1gp00p49|protein_coding||c.*691G>A|||||691|	A|downstream_gene_variant|MODIFIER|UL28|gene-HHV1gp00p47|transcript|TRANSCRIPT_gene-HHV1gp00p47|protein_coding||c.*2395C>T|||||2395|
NC_001806.2	53600	.	A	G	154	PASS	7	1,0,2,4	33	G	synonymous_variant	LOW	UL27	gB	gene-HHV1gp00p48	transcript	TRANSCRIPT_gene-HHV1gp00p48	protein_coding	2021-01-01	c.2196T>C	p.Phe732Phe	2196/2715	2196/2715	732/904				G|downstream_gene_variant|MODIFIER|UL25|gene-HHV1gp00p51|transcript|TRANSCRIPT_gene-HHV1gp00p51|protein_coding||c.*3044A>G|||||3044|	G|downstream_gene_variant|MODIFIER|UL26|gene-HHV1gp00p50|transcript|TRANSCRIPT_gene-HHV1gp00p50|protein_coding||c.*883A>G|||||883|	G|downstream_gene_variant|MODIFIER|UL26.5|gene-HHV1gp00p49|transcript|TRANSCRIPT_gene-HHV1gp00p49|protein_coding||c.*883A>G|||||883|	G|downstream_gene_variant|MODIFIER|UL28|gene-HHV1gp00p47|transcript|TRANSCRIPT_gene-HHV1gp00p47|protein_coding||c.*2203T>C|||||2203|	G|downstream_gene_variant|MODIFIER|UL29|gene-HHV1gp00p46|transcript|TRANSCRIPT_gene-HHV1gp00p46|protein_coding||c.*4864T>C|||||4864|
NC_001806.2	54203	.	C	T	395	PASS	17	0,0,6,10	33	T	synonymous_variant	LOW	UL27	gB	gene-HHV1gp00p48	transcript	TRANSCRIPT_gene-HHV1gp00p48	protein_coding	2021-01-01	c.1593G>A	p.Leu531Leu	1593/2715	1593/2715	531/904				T|downstream_gene_variant|MODIFIER|UL25|gene-HHV1gp00p51|transcript|TRANSCRIPT_gene-HHV1gp00p51|protein_coding||c.*3647C>T|||||3647|	T|downstream_gene_variant|MODIFIER|UL26|gene-HHV1gp00p50|transcript|TRANSCRIPT_gene-HHV1gp00p50|protein_coding||c.*1486C>T|||||1486|	T|downstream_gene_variant|MODIFIER|UL26.5|gene-HHV1gp00p49|transcript|TRANSCRIPT_gene-HHV1gp00p49|protein_coding||c.*1486C>T|||||1486|	T|downstream_gene_variant|MODIFIER|UL28|gene-HHV1gp00p47|transcript|TRANSCRIPT_gene-HHV1gp00p47|protein_coding||c.*1600G>A|||||1600|	T|downstream_gene_variant|MODIFIER|UL29|gene-HHV1gp00p46|transcript|TRANSCRIPT_gene-HHV1gp00p46|protein_coding||c.*4261G>A|||||4261|
NC_001806.2	54283	.	T	G	166	PASS	9	0,0,4,3	31	G	synonymous_variant	LOW	UL27	gB	gene-HHV1gp00p48	transcript	TRANSCRIPT_gene-HHV1gp00p48	protein_coding	2021-01-01	c.1513A>C	p.Arg505Arg	1513/2715	1513/2715	505/904				G|downstream_gene_variant|MODIFIER|UL25|gene-HHV1gp00p51|transcript|TRANSCRIPT_gene-HHV1gp00p51|protein_coding||c.*3727T>G|||||3727|	G|downstream_gene_variant|MODIFIER|UL26|gene-HHV1gp00p50|transcript|TRANSCRIPT_gene-HHV1gp00p50|protein_coding||c.*1566T>G|||||1566|	G|downstream_gene_variant|MODIFIER|UL26.5|gene-HHV1gp00p49|transcript|TRANSCRIPT_gene-HHV1gp00p49|protein_coding||c.*1566T>G|||||1566|	G|downstream_gene_variant|MODIFIER|UL28|gene-HHV1gp00p47|transcript|TRANSCRIPT_gene-HHV1gp00p47|protein_coding||c.*1520A>C|||||1520|	G|downstream_gene_variant|MODIFIER|UL29|gene-HHV1gp00p46|transcript|TRANSCRIPT_gene-HHV1gp00p46|protein_coding||c.*4181A>C|||||4181|
NC_001806.2	54635	.	A	G	271	PASS	11	0,0,5,6	31	G	synonymous_variant	LOW	UL27	gB	gene-HHV1gp00p48	transcript	TRANSCRIPT_gene-HHV1gp00p48	protein_coding	2021-01-01	c.1161T>C	p.Ser387Ser	1161/2715	1161/2715	387/904				G|downstream_gene_variant|MODIFIER|UL25|gene-HHV1gp00p51|transcript|TRANSCRIPT_gene-HHV1gp00p51|protein_coding||c.*4079A>G|||||4079|	G|downstream_gene_variant|MODIFIER|UL26|gene-HHV1gp00p50|transcript|TRANSCRIPT_gene-HHV1gp00p50|protein_coding||c.*1918A>G|||||1918|	G|downstream_gene_variant|MODIFIER|UL26.5|gene-HHV1gp00p49|transcript|TRANSCRIPT_gene-HHV1gp00p49|protein_coding||c.*1918A>G|||||1918|	G|downstream_gene_variant|MODIFIER|UL28|gene-HHV1gp00p47|transcript|TRANSCRIPT_gene-HHV1gp00p47|protein_coding||c.*1168T>C|||||1168|	G|downstream_gene_variant|MODIFIER|UL29|gene-HHV1gp00p46|transcript|TRANSCRIPT_gene-HHV1gp00p46|protein_coding||c.*3829T>C|||||3829|
NC_001806.2	54931	.	A	G	212	PASS	10	0,0,3,5	32	G	synonymous_variant	LOW	UL27	gB	gene-HHV1gp00p48	transcript	TRANSCRIPT_gene-HHV1gp00p48	protein_coding	2021-01-01	c.865T>C	p.Leu289Leu	865/2715	865/2715	289/904				G|downstream_gene_variant|MODIFIER|UL25|gene-HHV1gp00p51|transcript|TRANSCRIPT_gene-HHV1gp00p51|protein_coding||c.*4375A>G|||||4375|	G|downstream_gene_variant|MODIFIER|UL26|gene-HHV1gp00p50|transcript|TRANSCRIPT_gene-HHV1gp00p50|protein_coding||c.*2214A>G|||||2214|	G|downstream_gene_variant|MODIFIER|UL26.5|gene-HHV1gp00p49|transcript|TRANSCRIPT_gene-HHV1gp00p49|protein_coding||c.*2214A>G|||||2214|	G|downstream_gene_variant|MODIFIER|UL28|gene-HHV1gp00p47|transcript|TRANSCRIPT_gene-HHV1gp00p47|protein_coding||c.*872T>C|||||872|	G|downstream_gene_variant|MODIFIER|UL29|gene-HHV1gp00p46|transcript|TRANSCRIPT_gene-HHV1gp00p46|protein_coding||c.*3533T>C|||||3533|
NC_001806.2	58228	.	C	T	132	PASS	5	0,0,0,5	34	T	upstream_gene_variant	MODIFIER	UL27	gB	gene-HHV1gp00p48	transcript	TRANSCRIPT_gene-HHV1gp00p48	protein_coding		c.-2433G>A					2433			T|upstream_gene_variant|MODIFIER|UL28|gene-HHV1gp00p47|transcript|TRANSCRIPT_gene-HHV1gp00p47|protein_coding||c.-68G>A|||||68|	T|upstream_gene_variant|MODIFIER|UL30|gene-HHV1gp00p45|transcript|TRANSCRIPT_gene-HHV1gp00p45|protein_coding||c.-4579C>T|||||4579|	T|downstream_gene_variant|MODIFIER|UL29|gene-HHV1gp00p46|transcript|TRANSCRIPT_gene-HHV1gp00p46|protein_coding||c.*236G>A|||||236|	T|intergenic_region|MODIFIER|UL28-UL29|gene-HHV1gp00p47-gene-HHV1gp00p46|intergenic_region|gene-HHV1gp00p47-gene-HHV1gp00p46|||n.58228C>T||||||
NC_001806.2	58321	.	C	T	235	PASS	10	0,0,4,5	30	T	upstream_gene_variant	MODIFIER	UL27	gB	gene-HHV1gp00p48	transcript	TRANSCRIPT_gene-HHV1gp00p48	protein_coding		c.-2526G>A					2526			T|upstream_gene_variant|MODIFIER|UL28|gene-HHV1gp00p47|transcript|TRANSCRIPT_gene-HHV1gp00p47|protein_coding||c.-161G>A|||||161|	T|upstream_gene_variant|MODIFIER|UL30|gene-HHV1gp00p45|transcript|TRANSCRIPT_gene-HHV1gp00p45|protein_coding||c.-4486C>T|||||4486|	T|downstream_gene_variant|MODIFIER|UL29|gene-HHV1gp00p46|transcript|TRANSCRIPT_gene-HHV1gp00p46|protein_coding||c.*143G>A|||||143|	T|intergenic_region|MODIFIER|UL28-UL29|gene-HHV1gp00p47-gene-HHV1gp00p46|intergenic_region|gene-HHV1gp00p47-gene-HHV1gp00p46|||n.58321C>T||||||
NC_001806.2	55884	.	T	G	261	PASS	11	0,0,7,3	33	G	synonymous_variant	LOW	UL28		gene-HHV1gp00p47	transcript	TRANSCRIPT_gene-HHV1gp00p47	protein_coding	2021-01-01	c.2277A>C	p.Arg759Arg	2277/2358	2277/2358	759/785				G|upstream_gene_variant|MODIFIER|UL27|gene-HHV1gp00p48|transcript|TRANSCRIPT_gene-HHV1gp00p48|protein_coding||c.-89A>C|||||89|	G|downstream_gene_variant|MODIFIER|UL26|gene-HHV1gp00p50|transcript|TRANSCRIPT_gene-HHV1gp00p50|protein_coding||c.*3167T>G|||||3167|	G|downstream_gene_variant|MODIFIER|UL26.5|gene-HHV1gp00p49|transcript|TRANSCRIPT_gene-HHV1gp00p49|protein_coding||c.*3167T>G|||||3167|	G|downstream_gene_variant|MODIFIER|UL29|gene-HHV1gp00p46|transcript|TRANSCRIPT_gene-HHV1gp00p46|protein_coding||c.*2580A>C|||||2580|
NC_001806.2	56196	.	A	C	227	PASS	13	0,0,5,4	30	C	synonymous_variant	LOW	UL28		gene-HHV1gp00p47	transcript	TRANSCRIPT_gene-HHV1gp00p47	protein_coding	2021-01-01	c.1965T>G	p.Gly655Gly	1965/2358	1965/2358	655/785				C|upstream_gene_variant|MODIFIER|UL27|gene-HHV1gp00p48|transcript|TRANSCRIPT_gene-HHV1gp00p48|protein_coding||c.-401T>G|||||401|	C|downstream_gene_variant|MODIFIER|UL26|gene-HHV1gp00p50|transcript|TRANSCRIPT_gene-HHV1gp00p50|protein_coding||c.*3479A>C|||||3479|	C|downstream_gene_variant|MODIFIER|UL26.5|gene-HHV1gp00p49|transcript|TRANSCRIPT_gene-HHV1gp00p49|protein_coding||c.*3479A>C|||||3479|	C|downstream_gene_variant|MODIFIER|UL29|gene-HHV1gp00p46|transcript|TRANSCRIPT_gene-HHV1gp00p46|protein_coding||c.*2268T>G|||||2268|
NC_001806.2	56673	.	C	T	153	PASS	6	0,0,4,2	33	T	synonymous_variant	LOW	UL28		gene-HHV1gp00p47	transcript	TRANSCRIPT_gene-HHV1gp00p47	protein_coding	2021-01-01	c.1488G>A	p.Val496Val	1488/2358	1488/2358	496/785				T|upstream_gene_variant|MODIFIER|UL27|gene-HHV1gp00p48|transcript|TRANSCRIPT_gene-HHV1gp00p48|protein_coding||c.-878G>A|||||878|	T|downstream_gene_variant|MODIFIER|UL26|gene-HHV1gp00p50|transcript|TRANSCRIPT_gene-HHV1gp00p50|protein_coding||c.*3956C>T|||||3956|	T|downstream_gene_variant|MODIFIER|UL26.5|gene-HHV1gp00p49|transcript|TRANSCRIPT_gene-HHV1gp00p49|protein_coding||c.*3956C>T|||||3956|	T|downstream_gene_variant|MODIFIER|UL29|gene-HHV1gp00p46|transcript|TRANSCRIPT_gene-HHV1gp00p46|protein_coding||c.*1791G>A|||||1791|
NC_001806.2	57825	.	C	G	217	PASS	9	0,0,5,4	30	G	synonymous_variant	LOW	UL28		gene-HHV1gp00p47	transcript	TRANSCRIPT_gene-HHV1gp00p47	protein_coding	2021-01-01	c.336G>C	p.Thr112Thr	336/2358	336/2358	112/785				G|upstream_gene_variant|MODIFIER|UL27|gene-HHV1gp00p48|transcript|TRANSCRIPT_gene-HHV1gp00p48|protein_coding||c.-2030G>C|||||2030|	G|upstream_gene_variant|MODIFIER|UL30|gene-HHV1gp00p45|transcript|TRANSCRIPT_gene-HHV1gp00p45|protein_coding||c.-4982C>G|||||4982|	G|downstream_gene_variant|MODIFIER|UL29|gene-HHV1gp00p46|transcript|TRANSCRIPT_gene-HHV1gp00p46|protein_coding||c.*639G>C|||||639|
NC_001806.2	62258	.	C	T	151	PASS	6	0,0,5,1	31	T	upstream_gene_variant	MODIFIER	UL28		gene-HHV1gp00p47	transcript	TRANSCRIPT_gene-HHV1gp00p47	protein_coding		c.-4098G>A					4098			T|upstream_gene_variant|MODIFIER|UL29|gene-HHV1gp00p46|transcript|TRANSCRIPT_gene-HHV1gp00p46|protein_coding||c.-204G>A|||||204|	T|upstream_gene_variant|MODIFIER|UL30|gene-HHV1gp00p45|transcript|TRANSCRIPT_gene-HHV1gp00p45|protein_coding||c.-549C>T|||||549|	T|downstream_gene_variant|MODIFIER|UL31|gene-HHV1gp00p43|transcript|TRANSCRIPT_gene-HHV1gp00p43|protein_coding||c.*4201G>A|||||4201|	T|intergenic_region|MODIFIER|UL29-UL30|gene-HHV1gp00p46-gene-HHV1gp00p45|intergenic_region|gene-HHV1gp00p46-gene-HHV1gp00p45|||n.62258C>T||||||
NC_001806.2	62369	.	T	A	106	PASS	4	0,0,1,3	34	A	upstream_gene_variant	MODIFIER	UL28		gene-HHV1gp00p47	transcript	TRANSCRIPT_gene-HHV1gp00p47	protein_coding		c.-4209A>T					4209			A|upstream_gene_variant|MODIFIER|UL29|gene-HHV1gp00p46|transcript|TRANSCRIPT_gene-HHV1gp00p46|protein_coding||c.-315A>T|||||315|	A|upstream_gene_variant|MODIFIER|UL30|gene-HHV1gp00p45|transcript|TRANSCRIPT_gene-HHV1gp00p45|protein_coding||c.-438T>A|||||438|	A|downstream_gene_variant|MODIFIER|UL31|gene-HHV1gp00p43|transcript|TRANSCRIPT_gene-HHV1gp00p43|protein_coding||c.*4090A>T|||||4090|	A|intergenic_region|MODIFIER|UL29-UL30|gene-HHV1gp00p46-gene-HHV1gp00p45|intergenic_region|gene-HHV1gp00p46-gene-HHV1gp00p45|||n.62369T>A||||||
NC_001806.2	62389	.	G	A	99	PASS	4	0,0,0,4	34	A	upstream_gene_variant	MODIFIER	UL28		gene-HHV1gp00p47	transcript	TRANSCRIPT_gene-HHV1gp00p47	protein_coding		c.-4229C>T					4229			A|upstream_gene_variant|MODIFIER|UL29|gene-HHV1gp00p46|transcript|TRANSCRIPT_gene-HHV1gp00p46|protein_coding||c.-335C>T|||||335|	A|upstream_gene_variant|MODIFIER|UL30|gene-HHV1gp00p45|transcript|TRANSCRIPT_gene-HHV1gp00p45|protein_coding||c.-418G>A|||||418|	A|downstream_gene_variant|MODIFIER|UL31|gene-HHV1gp00p43|transcript|TRANSCRIPT_gene-HHV1gp00p43|protein_coding||c.*4070C>T|||||4070|	A|downstream_gene_variant|MODIFIER|UL32|gene-HHV1gp00p44|transcript|TRANSCRIPT_gene-HHV1gp00p44|protein_coding||c.*4983C>T|||||4983|	A|intergenic_region|MODIFIER|UL29-UL30|gene-HHV1gp00p46-gene-HHV1gp00p45|intergenic_region|gene-HHV1gp00p46-gene-HHV1gp00p45|||n.62389G>A||||||
NC_001806.2	62743	.	T	G	86	PASS	4	0,0,1,2	37	G	upstream_gene_variant	MODIFIER	UL28		gene-HHV1gp00p47	transcript	TRANSCRIPT_gene-HHV1gp00p47	protein_coding		c.-4583A>C					4583			G|upstream_gene_variant|MODIFIER|UL29|gene-HHV1gp00p46|transcript|TRANSCRIPT_gene-HHV1gp00p46|protein_coding||c.-689A>C|||||689|	G|upstream_gene_variant|MODIFIER|UL30|gene-HHV1gp00p45|transcript|TRANSCRIPT_gene-HHV1gp00p45|protein_coding||c.-64T>G|||||64|	G|downstream_gene_variant|MODIFIER|UL31|gene-HHV1gp00p43|transcript|TRANSCRIPT_gene-HHV1gp00p43|protein_coding||c.*3716A>C|||||3716|	G|downstream_gene_variant|MODIFIER|UL32|gene-HHV1gp00p44|transcript|TRANSCRIPT_gene-HHV1gp00p44|protein_coding||c.*4629A>C|||||4629|	G|intergenic_region|MODIFIER|UL29-UL30|gene-HHV1gp00p46-gene-HHV1gp00p45|intergenic_region|gene-HHV1gp00p46-gene-HHV1gp00p45|||n.62743T>G||||||
NC_001806.2	59094	.	C	T	168	PASS	8	0,0,2,5	31	T	synonymous_variant	LOW	UL29		gene-HHV1gp00p46	transcript	TRANSCRIPT_gene-HHV1gp00p46	protein_coding	2021-01-01	c.2961G>A	p.Lys987Lys	2961/3591	2961/3591	987/1196				T|upstream_gene_variant|MODIFIER|UL27|gene-HHV1gp00p48|transcript|TRANSCRIPT_gene-HHV1gp00p48|protein_coding||c.-3299G>A|||||3299|	T|upstream_gene_variant|MODIFIER|UL28|gene-HHV1gp00p47|transcript|TRANSCRIPT_gene-HHV1gp00p47|protein_coding||c.-934G>A|||||934|	T|upstream_gene_variant|MODIFIER|UL30|gene-HHV1gp00p45|transcript|TRANSCRIPT_gene-HHV1gp00p45|protein_coding||c.-3713C>T|||||3713|
NC_001806.2	59268	.	A	C	173	PASS	6	0,0,3,3	35	C	synonymous_variant	LOW	UL29		gene-HHV1gp00p46	transcript	TRANSCRIPT_gene-HHV1gp00p46	protein_coding	2021-01-01	c.2787T>G	p.Ala929Ala	2787/3591	2787/3591	929/1196				C|upstream_gene_variant|MODIFIER|UL27|gene-HHV1gp00p48|transcript|TRANSCRIPT_gene-HHV1gp00p48|protein_coding||c.-3473T>G|||||3473|	C|upstream_gene_variant|MODIFIER|UL28|gene-HHV1gp00p47|transcript|TRANSCRIPT_gene-HHV1gp00p47|protein_coding||c.-1108T>G|||||1108|	C|upstream_gene_variant|MODIFIER|UL30|gene-HHV1gp00p45|transcript|TRANSCRIPT_gene-HHV1gp00p45|protein_coding||c.-3539A>C|||||3539|
NC_001806.2	59313	.	A	G	226	PASS	8	0,0,4,4	34	G	synonymous_variant	LOW	UL29		gene-HHV1gp00p46	transcript	TRANSCRIPT_gene-HHV1gp00p46	protein_coding	2021-01-01	c.2742T>C	p.Leu914Leu	2742/3591	2742/3591	914/1196				G|upstream_gene_variant|MODIFIER|UL27|gene-HHV1gp00p48|transcript|TRANSCRIPT_gene-HHV1gp00p48|protein_coding||c.-3518T>C|||||3518|	G|upstream_gene_variant|MODIFIER|UL28|gene-HHV1gp00p47|transcript|TRANSCRIPT_gene-HHV1gp00p47|protein_coding||c.-1153T>C|||||1153|	G|upstream_gene_variant|MODIFIER|UL30|gene-HHV1gp00p45|transcript|TRANSCRIPT_gene-HHV1gp00p45|protein_coding||c.-3494A>G|||||3494|
NC_001806.2	60552	.	T	C	65	PASS	4	1,0,3,0	34	C	synonymous_variant	LOW	UL29		gene-HHV1gp00p46	transcript	TRANSCRIPT_gene-HHV1gp00p46	protein_coding	2021-01-01	c.1503A>G	p.Leu501Leu	1503/3591	1503/3591	501/1196				C|upstream_gene_variant|MODIFIER|UL27|gene-HHV1gp00p48|transcript|TRANSCRIPT_gene-HHV1gp00p48|protein_coding||c.-4757A>G|||||4757|	C|upstream_gene_variant|MODIFIER|UL28|gene-HHV1gp00p47|transcript|TRANSCRIPT_gene-HHV1gp00p47|protein_coding||c.-2392A>G|||||2392|	C|upstream_gene_variant|MODIFIER|UL30|gene-HHV1gp00p45|transcript|TRANSCRIPT_gene-HHV1gp00p45|protein_coding||c.-2255T>C|||||2255|
NC_001806.2	60558	.	A	G	132	PASS	5	0,0,4,1	34	G	synonymous_variant	LOW	UL29		gene-HHV1gp00p46	transcript	TRANSCRIPT_gene-HHV1gp00p46	protein_coding	2021-01-01	c.1497T>C	p.Cys499Cys	1497/3591	1497/3591	499/1196				G|upstream_gene_variant|MODIFIER|UL27|gene-HHV1gp00p48|transcript|TRANSCRIPT_gene-HHV1gp00p48|protein_coding||c.-4763T>C|||||4763|	G|upstream_gene_variant|MODIFIER|UL28|gene-HHV1gp00p47|transcript|TRANSCRIPT_gene-HHV1gp00p47|protein_coding||c.-2398T>C|||||2398|	G|upstream_gene_variant|MODIFIER|UL30|gene-HHV1gp00p45|transcript|TRANSCRIPT_gene-HHV1gp00p45|protein_coding||c.-2249A>G|||||2249|
NC_001806.2	60879	.	G	A	288	PASS	12	0,0,5,6	32	A	synonymous_variant	LOW	UL29		gene-HHV1gp00p46	transcript	TRANSCRIPT_gene-HHV1gp00p46	protein_coding	2021-01-01	c.1176C>T	p.Gly392Gly	1176/3591	1176/3591	392/1196				A|upstream_gene_variant|MODIFIER|UL28|gene-HHV1gp00p47|transcript|TRANSCRIPT_gene-HHV1gp00p47|protein_coding||c.-2719C>T|||||2719|	A|upstream_gene_variant|MODIFIER|UL30|gene-HHV1gp00p45|transcript|TRANSCRIPT_gene-HHV1gp00p45|protein_coding||c.-1928G>A|||||1928|
NC_001806.2	61012	.	A	C	200	PASS	9	0,0,5,3	31	C	missense_variant	MODERATE	UL29		gene-HHV1gp00p46	transcript	TRANSCRIPT_gene-HHV1gp00p46	protein_coding	2021-01-01	c.1043T>G	p.Phe348Cys	1043/3591	1043/3591	348/1196				C|upstream_gene_variant|MODIFIER|UL28|gene-HHV1gp00p47|transcript|TRANSCRIPT_gene-HHV1gp00p47|protein_coding||c.-2852T>G|||||2852|	C|upstream_gene_variant|MODIFIER|UL30|gene-HHV1gp00p45|transcript|TRANSCRIPT_gene-HHV1gp00p45|protein_coding||c.-1795A>C|||||1795|
NC_001806.2	61464	.	G	A	221	PASS	9	0,0,3,6	30	A	synonymous_variant	LOW	UL29		gene-HHV1gp00p46	transcript	TRANSCRIPT_gene-HHV1gp00p46	protein_coding	2021-01-01	c.591C>T	p.Tyr197Tyr	591/3591	591/3591	197/1196				A|upstream_gene_variant|MODIFIER|UL28|gene-HHV1gp00p47|transcript|TRANSCRIPT_gene-HHV1gp00p47|protein_coding||c.-3304C>T|||||3304|	A|upstream_gene_variant|MODIFIER|UL30|gene-HHV1gp00p45|transcript|TRANSCRIPT_gene-HHV1gp00p45|protein_coding||c.-1343G>A|||||1343|	A|downstream_gene_variant|MODIFIER|UL31|gene-HHV1gp00p43|transcript|TRANSCRIPT_gene-HHV1gp00p43|protein_coding||c.*4995C>T|||||4995|
NC_001806.2	61794	.	G	T	314	PASS	12	0,0,7,5	32	T	synonymous_variant	LOW	UL29		gene-HHV1gp00p46	transcript	TRANSCRIPT_gene-HHV1gp00p46	protein_coding	2021-01-01	c.261C>A	p.Pro87Pro	261/3591	261/3591	87/1196				T|upstream_gene_variant|MODIFIER|UL28|gene-HHV1gp00p47|transcript|TRANSCRIPT_gene-HHV1gp00p47|protein_coding||c.-3634C>A|||||3634|	T|upstream_gene_variant|MODIFIER|UL30|gene-HHV1gp00p45|transcript|TRANSCRIPT_gene-HHV1gp00p45|protein_coding||c.-1013G>T|||||1013|	T|downstream_gene_variant|MODIFIER|UL31|gene-HHV1gp00p43|transcript|TRANSCRIPT_gene-HHV1gp00p43|protein_coding||c.*4665C>A|||||4665|
NC_001806.2	61860	.	C	T	111	PASS	4	0,0,2,2	34	T	synonymous_variant	LOW	UL29		gene-HHV1gp00p46	transcript	TRANSCRIPT_gene-HHV1gp00p46	protein_coding	2021-01-01	c.195G>A	p.Val65Val	195/3591	195/3591	65/1196				T|upstream_gene_variant|MODIFIER|UL28|gene-HHV1gp00p47|transcript|TRANSCRIPT_gene-HHV1gp00p47|protein_coding||c.-3700G>A|||||3700|	T|upstream_gene_variant|MODIFIER|UL30|gene-HHV1gp00p45|transcript|TRANSCRIPT_gene-HHV1gp00p45|protein_coding||c.-947C>T|||||947|	T|downstream_gene_variant|MODIFIER|UL31|gene-HHV1gp00p43|transcript|TRANSCRIPT_gene-HHV1gp00p43|protein_coding||c.*4599G>A|||||4599|
NC_001806.2	61925	.	A	C	155	PASS	6	0,0,2,4	33	C	missense_variant	MODERATE	UL29		gene-HHV1gp00p46	transcript	TRANSCRIPT_gene-HHV1gp00p46	protein_coding	2021-01-01	c.130T>G	p.Ser44Ala	130/3591	130/3591	44/1196				C|upstream_gene_variant|MODIFIER|UL28|gene-HHV1gp00p47|transcript|TRANSCRIPT_gene-HHV1gp00p47|protein_coding||c.-3765T>G|||||3765|	C|upstream_gene_variant|MODIFIER|UL30|gene-HHV1gp00p45|transcript|TRANSCRIPT_gene-HHV1gp00p45|protein_coding||c.-882A>C|||||882|	C|downstream_gene_variant|MODIFIER|UL31|gene-HHV1gp00p43|transcript|TRANSCRIPT_gene-HHV1gp00p43|protein_coding||c.*4534T>G|||||4534|
NC_001806.2	61938	.	T	C	155	PASS	6	0,0,2,4	33	C	synonymous_variant	LOW	UL29		gene-HHV1gp00p46	transcript	TRANSCRIPT_gene-HHV1gp00p46	protein_coding	2021-01-01	c.117A>G	p.Ala39Ala	117/3591	117/3591	39/1196				C|upstream_gene_variant|MODIFIER|UL28|gene-HHV1gp00p47|transcript|TRANSCRIPT_gene-HHV1gp00p47|protein_coding||c.-3778A>G|||||3778|	C|upstream_gene_variant|MODIFIER|UL30|gene-HHV1gp00p45|transcript|TRANSCRIPT_gene-HHV1gp00p45|protein_coding||c.-869T>C|||||869|	C|downstream_gene_variant|MODIFIER|UL31|gene-HHV1gp00p43|transcript|TRANSCRIPT_gene-HHV1gp00p43|protein_coding||c.*4521A>G|||||4521|
NC_001806.2	11122	.	T	G	166	PASS	8	0,0,4,3	30	G	synonymous_variant	LOW	UL3		gene-HHV1gp00p73	transcript	TRANSCRIPT_gene-HHV1gp00p73	protein_coding	2021-01-01	c.132T>G	p.Gly44Gly	132/675	132/675	44/224				G|upstream_gene_variant|MODIFIER|LAT|gene-HHV1gp00s01|transcript|rna-HHV1gp00s01|lincRNA||n.-3553A>C|||||3553|	G|upstream_gene_variant|MODIFIER|UL6|gene-HHV1gp00p70|transcript|TRANSCRIPT_gene-HHV1gp00p70|protein_coding||c.-4009T>G|||||4009|	G|downstream_gene_variant|MODIFIER|UL1|gene-HHV1gp00p75|transcript|TRANSCRIPT_gene-HHV1gp00p75|protein_coding||c.*1110T>G|||||1110|	G|downstream_gene_variant|MODIFIER|UL2|gene-HHV1gp00p74|transcript|TRANSCRIPT_gene-HHV1gp00p74|protein_coding||c.*233T>G|||||233|	G|downstream_gene_variant|MODIFIER|UL4|gene-HHV1gp00p71|transcript|TRANSCRIPT_gene-HHV1gp00p71|protein_coding||c.*702A>C|||||702|	G|downstream_gene_variant|MODIFIER|UL5|gene-HHV1gp00p72|transcript|TRANSCRIPT_gene-HHV1gp00p72|protein_coding||c.*1362A>C|||||1362|
NC_001806.2	11141	.	G	A	130	PASS	5	0,0,3,2	32	A	missense_variant	MODERATE	UL3		gene-HHV1gp00p73	transcript	TRANSCRIPT_gene-HHV1gp00p73	protein_coding	2021-01-01	c.151G>A	p.Asp51Asn	151/675	151/675	51/224				A|upstream_gene_variant|MODIFIER|LAT|gene-HHV1gp00s01|transcript|rna-HHV1gp00s01|lincRNA||n.-3572C>T|||||3572|	A|upstream_gene_variant|MODIFIER|UL6|gene-HHV1gp00p70|transcript|TRANSCRIPT_gene-HHV1gp00p70|protein_coding||c.-3990G>A|||||3990|	A|downstream_gene_variant|MODIFIER|UL1|gene-HHV1gp00p75|transcript|TRANSCRIPT_gene-HHV1gp00p75|protein_coding||c.*1129G>A|||||1129|	A|downstream_gene_variant|MODIFIER|UL2|gene-HHV1gp00p74|transcript|TRANSCRIPT_gene-HHV1gp00p74|protein_coding||c.*252G>A|||||252|	A|downstream_gene_variant|MODIFIER|UL4|gene-HHV1gp00p71|transcript|TRANSCRIPT_gene-HHV1gp00p71|protein_coding||c.*683C>T|||||683|	A|downstream_gene_variant|MODIFIER|UL5|gene-HHV1gp00p72|transcript|TRANSCRIPT_gene-HHV1gp00p72|protein_coding||c.*1343C>T|||||1343|
NC_001806.2	63442	.	C	T	200	PASS	8	0,0,3,4	35	T	synonymous_variant	LOW	UL30		gene-HHV1gp00p45	transcript	TRANSCRIPT_gene-HHV1gp00p45	protein_coding	2021-01-01	c.636C>T	p.Val212Val	636/3708	636/3708	212/1235				T|upstream_gene_variant|MODIFIER|UL29|gene-HHV1gp00p46|transcript|TRANSCRIPT_gene-HHV1gp00p46|protein_coding||c.-1388G>A|||||1388|	T|downstream_gene_variant|MODIFIER|UL31|gene-HHV1gp00p43|transcript|TRANSCRIPT_gene-HHV1gp00p43|protein_coding||c.*3017G>A|||||3017|	T|downstream_gene_variant|MODIFIER|UL32|gene-HHV1gp00p44|transcript|TRANSCRIPT_gene-HHV1gp00p44|protein_coding||c.*3930G>A|||||3930|
NC_001806.2	64880	.	A	C	136	PASS	5	0,0,3,2	34	C	synonymous_variant	LOW	UL30		gene-HHV1gp00p45	transcript	TRANSCRIPT_gene-HHV1gp00p45	protein_coding	2021-01-01	c.2074A>C	p.Arg692Arg	2074/3708	2074/3708	692/1235				C|upstream_gene_variant|MODIFIER|UL29|gene-HHV1gp00p46|transcript|TRANSCRIPT_gene-HHV1gp00p46|protein_coding||c.-2826T>G|||||2826|	C|upstream_gene_variant|MODIFIER|UL33|gene-HHV1gp00p42|transcript|TRANSCRIPT_gene-HHV1gp00p42|protein_coding||c.-4281A>C|||||4281|	C|upstream_gene_variant|MODIFIER|UL34|gene-HHV1gp00p41|transcript|TRANSCRIPT_gene-HHV1gp00p41|protein_coding||c.-4753A>C|||||4753|	C|downstream_gene_variant|MODIFIER|UL31|gene-HHV1gp00p43|transcript|TRANSCRIPT_gene-HHV1gp00p43|protein_coding||c.*1579T>G|||||1579|	C|downstream_gene_variant|MODIFIER|UL32|gene-HHV1gp00p44|transcript|TRANSCRIPT_gene-HHV1gp00p44|protein_coding||c.*2492T>G|||||2492|
NC_001806.2	65476	.	C	A	131	PASS	5	0,0,2,3	32	A	synonymous_variant	LOW	UL30		gene-HHV1gp00p45	transcript	TRANSCRIPT_gene-HHV1gp00p45	protein_coding	2021-01-01	c.2670C>A	p.Ile890Ile	2670/3708	2670/3708	890/1235				A|upstream_gene_variant|MODIFIER|UL29|gene-HHV1gp00p46|transcript|TRANSCRIPT_gene-HHV1gp00p46|protein_coding||c.-3422G>T|||||3422|	A|upstream_gene_variant|MODIFIER|UL33|gene-HHV1gp00p42|transcript|TRANSCRIPT_gene-HHV1gp00p42|protein_coding||c.-3685C>A|||||3685|	A|upstream_gene_variant|MODIFIER|UL34|gene-HHV1gp00p41|transcript|TRANSCRIPT_gene-HHV1gp00p41|protein_coding||c.-4157C>A|||||4157|	A|downstream_gene_variant|MODIFIER|UL31|gene-HHV1gp00p43|transcript|TRANSCRIPT_gene-HHV1gp00p43|protein_coding||c.*983G>T|||||983|	A|downstream_gene_variant|MODIFIER|UL32|gene-HHV1gp00p44|transcript|TRANSCRIPT_gene-HHV1gp00p44|protein_coding||c.*1896G>T|||||1896|
NC_001806.2	65519	.	G	A	160	PASS	7	0,0,3,4	30	A	missense_variant	MODERATE	UL30		gene-HHV1gp00p45	transcript	TRANSCRIPT_gene-HHV1gp00p45	protein_coding	2021-01-01	c.2713G>A	p.Val905Met	2713/3708	2713/3708	905/1235				A|upstream_gene_variant|MODIFIER|UL29|gene-HHV1gp00p46|transcript|TRANSCRIPT_gene-HHV1gp00p46|protein_coding||c.-3465C>T|||||3465|	A|upstream_gene_variant|MODIFIER|UL33|gene-HHV1gp00p42|transcript|TRANSCRIPT_gene-HHV1gp00p42|protein_coding||c.-3642G>A|||||3642|	A|upstream_gene_variant|MODIFIER|UL34|gene-HHV1gp00p41|transcript|TRANSCRIPT_gene-HHV1gp00p41|protein_coding||c.-4114G>A|||||4114|	A|downstream_gene_variant|MODIFIER|UL31|gene-HHV1gp00p43|transcript|TRANSCRIPT_gene-HHV1gp00p43|protein_coding||c.*940C>T|||||940|	A|downstream_gene_variant|MODIFIER|UL32|gene-HHV1gp00p44|transcript|TRANSCRIPT_gene-HHV1gp00p44|protein_coding||c.*1853C>T|||||1853|
NC_001806.2	65791	.	G	A	226	PASS	10	0,0,8,1	33	A	synonymous_variant	LOW	UL30		gene-HHV1gp00p45	transcript	TRANSCRIPT_gene-HHV1gp00p45	protein_coding	2021-01-01	c.2985G>A	p.Ala995Ala	2985/3708	2985/3708	995/1235				A|upstream_gene_variant|MODIFIER|UL29|gene-HHV1gp00p46|transcript|TRANSCRIPT_gene-HHV1gp00p46|protein_coding||c.-3737C>T|||||3737|	A|upstream_gene_variant|MODIFIER|UL33|gene-HHV1gp00p42|transcript|TRANSCRIPT_gene-HHV1gp00p42|protein_coding||c.-3370G>A|||||3370|	A|upstream_gene_variant|MODIFIER|UL34|gene-HHV1gp00p41|transcript|TRANSCRIPT_gene-HHV1gp00p41|protein_coding||c.-3842G>A|||||3842|	A|upstream_gene_variant|MODIFIER|UL35|gene-HHV1gp00p40|transcript|TRANSCRIPT_gene-HHV1gp00p40|protein_coding||c.-4775G>A|||||4775|	A|downstream_gene_variant|MODIFIER|UL31|gene-HHV1gp00p43|transcript|TRANSCRIPT_gene-HHV1gp00p43|protein_coding||c.*668C>T|||||668|	A|downstream_gene_variant|MODIFIER|UL32|gene-HHV1gp00p44|transcript|TRANSCRIPT_gene-HHV1gp00p44|protein_coding||c.*1581C>T|||||1581|
NC_001806.2	66177	.	C	A	198	PASS	8	0,0,3,5	31	A	missense_variant	MODERATE	UL30		gene-HHV1gp00p45	transcript	TRANSCRIPT_gene-HHV1gp00p45	protein_coding	2021-01-01	c.3371C>A	p.Pro1124His	3371/3708	3371/3708	1124/1235				A|upstream_gene_variant|MODIFIER|UL29|gene-HHV1gp00p46|transcript|TRANSCRIPT_gene-HHV1gp00p46|protein_coding||c.-4123G>T|||||4123|	A|upstream_gene_variant|MODIFIER|UL33|gene-HHV1gp00p42|transcript|TRANSCRIPT_gene-HHV1gp00p42|protein_coding||c.-2984C>A|||||2984|	A|upstream_gene_variant|MODIFIER|UL34|gene-HHV1gp00p41|transcript|TRANSCRIPT_gene-HHV1gp00p41|protein_coding||c.-3456C>A|||||3456|	A|upstream_gene_variant|MODIFIER|UL35|gene-HHV1gp00p40|transcript|TRANSCRIPT_gene-HHV1gp00p40|protein_coding||c.-4389C>A|||||4389|	A|downstream_gene_variant|MODIFIER|UL31|gene-HHV1gp00p43|transcript|TRANSCRIPT_gene-HHV1gp00p43|protein_coding||c.*282G>T|||||282|	A|downstream_gene_variant|MODIFIER|UL32|gene-HHV1gp00p44|transcript|TRANSCRIPT_gene-HHV1gp00p44|protein_coding||c.*1195G>T|||||1195|	A|downstream_gene_variant|MODIFIER|UL36|gene-HHV1gp00p39|transcript|TRANSCRIPT_gene-HHV1gp00p39|protein_coding||c.*4872G>T|||||4872|
NC_001806.2	67104	.	G	C	253	PASS	11	0,0,7,4	30	C	synonymous_variant	LOW	UL31		gene-HHV1gp00p43	transcript	TRANSCRIPT_gene-HHV1gp00p43	protein_coding	2021-01-01	c.276C>G	p.Val92Val	276/921	276/921	92/306				C|upstream_gene_variant|MODIFIER|UL33|gene-HHV1gp00p42|transcript|TRANSCRIPT_gene-HHV1gp00p42|protein_coding||c.-2057G>C|||||2057|	C|upstream_gene_variant|MODIFIER|UL34|gene-HHV1gp00p41|transcript|TRANSCRIPT_gene-HHV1gp00p41|protein_coding||c.-2529G>C|||||2529|	C|upstream_gene_variant|MODIFIER|UL35|gene-HHV1gp00p40|transcript|TRANSCRIPT_gene-HHV1gp00p40|protein_coding||c.-3462G>C|||||3462|	C|downstream_gene_variant|MODIFIER|UL30|gene-HHV1gp00p45|transcript|TRANSCRIPT_gene-HHV1gp00p45|protein_coding||c.*590G>C|||||590|	C|downstream_gene_variant|MODIFIER|UL32|gene-HHV1gp00p44|transcript|TRANSCRIPT_gene-HHV1gp00p44|protein_coding||c.*268C>G|||||268|	C|downstream_gene_variant|MODIFIER|UL36|gene-HHV1gp00p39|transcript|TRANSCRIPT_gene-HHV1gp00p39|protein_coding||c.*3945C>G|||||3945|
NC_001806.2	69560	.	T	C	277	PASS	11	0,0,3,7	34	C	upstream_gene_variant	MODIFIER	UL31		gene-HHV1gp00p43	transcript	TRANSCRIPT_gene-HHV1gp00p43	protein_coding		c.-2181A>G					2181			C|upstream_gene_variant|MODIFIER|UL32|gene-HHV1gp00p44|transcript|TRANSCRIPT_gene-HHV1gp00p44|protein_coding||c.-398A>G|||||398|	C|upstream_gene_variant|MODIFIER|UL34|gene-HHV1gp00p41|transcript|TRANSCRIPT_gene-HHV1gp00p41|protein_coding||c.-73T>C|||||73|	C|upstream_gene_variant|MODIFIER|UL35|gene-HHV1gp00p40|transcript|TRANSCRIPT_gene-HHV1gp00p40|protein_coding||c.-1006T>C|||||1006|	C|downstream_gene_variant|MODIFIER|UL30|gene-HHV1gp00p45|transcript|TRANSCRIPT_gene-HHV1gp00p45|protein_coding||c.*3046T>C|||||3046|	C|downstream_gene_variant|MODIFIER|UL33|gene-HHV1gp00p42|transcript|TRANSCRIPT_gene-HHV1gp00p42|protein_coding||c.*7T>C|||||7|	C|downstream_gene_variant|MODIFIER|UL36|gene-HHV1gp00p39|transcript|TRANSCRIPT_gene-HHV1gp00p39|protein_coding||c.*1489A>G|||||1489|	C|intergenic_region|MODIFIER|UL33-UL34|gene-HHV1gp00p42-gene-HHV1gp00p41|intergenic_region|gene-HHV1gp00p42-gene-HHV1gp00p41|||n.69560T>C||||||
NC_001806.2	70528	.	A	T	142	PASS	6	0,0,2,3	34	T	upstream_gene_variant	MODIFIER	UL31		gene-HHV1gp00p43	transcript	TRANSCRIPT_gene-HHV1gp00p43	protein_coding		c.-3149T>A					3149			T|upstream_gene_variant|MODIFIER|UL32|gene-HHV1gp00p44|transcript|TRANSCRIPT_gene-HHV1gp00p44|protein_coding||c.-1366T>A|||||1366|	T|upstream_gene_variant|MODIFIER|UL35|gene-HHV1gp00p40|transcript|TRANSCRIPT_gene-HHV1gp00p40|protein_coding||c.-38A>T|||||38|	T|downstream_gene_variant|MODIFIER|UL30|gene-HHV1gp00p45|transcript|TRANSCRIPT_gene-HHV1gp00p45|protein_coding||c.*4014A>T|||||4014|	T|downstream_gene_variant|MODIFIER|UL33|gene-HHV1gp00p42|transcript|TRANSCRIPT_gene-HHV1gp00p42|protein_coding||c.*975A>T|||||975|	T|downstream_gene_variant|MODIFIER|UL34|gene-HHV1gp00p41|transcript|TRANSCRIPT_gene-HHV1gp00p41|protein_coding||c.*68A>T|||||68|	T|downstream_gene_variant|MODIFIER|UL36|gene-HHV1gp00p39|transcript|TRANSCRIPT_gene-HHV1gp00p39|protein_coding||c.*521T>A|||||521|	T|intergenic_region|MODIFIER|UL34-UL35|gene-HHV1gp00p41-gene-HHV1gp00p40|intergenic_region|gene-HHV1gp00p41-gene-HHV1gp00p40|||n.70528A>T||||||
NC_001806.2	71032	.	C	A	280	PASS	12	0,0,5,6	30	A	upstream_gene_variant	MODIFIER	UL31		gene-HHV1gp00p43	transcript	TRANSCRIPT_gene-HHV1gp00p43	protein_coding		c.-3653G>T					3653			A|upstream_gene_variant|MODIFIER|UL32|gene-HHV1gp00p44|transcript|TRANSCRIPT_gene-HHV1gp00p44|protein_coding||c.-1870G>T|||||1870|	A|downstream_gene_variant|MODIFIER|UL30|gene-HHV1gp00p45|transcript|TRANSCRIPT_gene-HHV1gp00p45|protein_coding||c.*4518C>A|||||4518|	A|downstream_gene_variant|MODIFIER|UL33|gene-HHV1gp00p42|transcript|TRANSCRIPT_gene-HHV1gp00p42|protein_coding||c.*1479C>A|||||1479|	A|downstream_gene_variant|MODIFIER|UL34|gene-HHV1gp00p41|transcript|TRANSCRIPT_gene-HHV1gp00p41|protein_coding||c.*572C>A|||||572|	A|downstream_gene_variant|MODIFIER|UL35|gene-HHV1gp00p40|transcript|TRANSCRIPT_gene-HHV1gp00p40|protein_coding||c.*128C>A|||||128|	A|downstream_gene_variant|MODIFIER|UL36|gene-HHV1gp00p39|transcript|TRANSCRIPT_gene-HHV1gp00p39|protein_coding||c.*17G>T|||||17|	A|intergenic_region|MODIFIER|UL35-UL36|gene-HHV1gp00p40-gene-HHV1gp00p39|intergenic_region|gene-HHV1gp00p40-gene-HHV1gp00p39|||n.71032C>A||||||
NC_001806.2	67651	.	A	G	69	PASS	6	0,0,0,3	33	G	synonymous_variant	LOW	UL32		gene-HHV1gp00p44	transcript	TRANSCRIPT_gene-HHV1gp00p44	protein_coding	2021-01-01	c.1512T>C	p.Ile504Ile	1512/1791	1512/1791	504/596				G|upstream_gene_variant|MODIFIER|UL31|gene-HHV1gp00p43|transcript|TRANSCRIPT_gene-HHV1gp00p43|protein_coding||c.-272T>C|||||272|	G|upstream_gene_variant|MODIFIER|UL33|gene-HHV1gp00p42|transcript|TRANSCRIPT_gene-HHV1gp00p42|protein_coding||c.-1510A>G|||||1510|	G|upstream_gene_variant|MODIFIER|UL34|gene-HHV1gp00p41|transcript|TRANSCRIPT_gene-HHV1gp00p41|protein_coding||c.-1982A>G|||||1982|	G|upstream_gene_variant|MODIFIER|UL35|gene-HHV1gp00p40|transcript|TRANSCRIPT_gene-HHV1gp00p40|protein_coding||c.-2915A>G|||||2915|	G|downstream_gene_variant|MODIFIER|UL30|gene-HHV1gp00p45|transcript|TRANSCRIPT_gene-HHV1gp00p45|protein_coding||c.*1137A>G|||||1137|	G|downstream_gene_variant|MODIFIER|UL36|gene-HHV1gp00p39|transcript|TRANSCRIPT_gene-HHV1gp00p39|protein_coding||c.*3398T>C|||||3398|
NC_001806.2	67711	.	A	C	159	PASS	6	0,0,2,4	33	C	synonymous_variant	LOW	UL32		gene-HHV1gp00p44	transcript	TRANSCRIPT_gene-HHV1gp00p44	protein_coding	2021-01-01	c.1452T>G	p.Leu484Leu	1452/1791	1452/1791	484/596				C|upstream_gene_variant|MODIFIER|UL31|gene-HHV1gp00p43|transcript|TRANSCRIPT_gene-HHV1gp00p43|protein_coding||c.-332T>G|||||332|	C|upstream_gene_variant|MODIFIER|UL33|gene-HHV1gp00p42|transcript|TRANSCRIPT_gene-HHV1gp00p42|protein_coding||c.-1450A>C|||||1450|	C|upstream_gene_variant|MODIFIER|UL34|gene-HHV1gp00p41|transcript|TRANSCRIPT_gene-HHV1gp00p41|protein_coding||c.-1922A>C|||||1922|	C|upstream_gene_variant|MODIFIER|UL35|gene-HHV1gp00p40|transcript|TRANSCRIPT_gene-HHV1gp00p40|protein_coding||c.-2855A>C|||||2855|	C|downstream_gene_variant|MODIFIER|UL30|gene-HHV1gp00p45|transcript|TRANSCRIPT_gene-HHV1gp00p45|protein_coding||c.*1197A>C|||||1197|	C|downstream_gene_variant|MODIFIER|UL36|gene-HHV1gp00p39|transcript|TRANSCRIPT_gene-HHV1gp00p39|protein_coding||c.*3338T>G|||||3338|
NC_001806.2	67759	.	A	C	172	PASS	8	0,0,2,6	31	C	synonymous_variant	LOW	UL32		gene-HHV1gp00p44	transcript	TRANSCRIPT_gene-HHV1gp00p44	protein_coding	2021-01-01	c.1404T>G	p.Ala468Ala	1404/1791	1404/1791	468/596				C|upstream_gene_variant|MODIFIER|UL31|gene-HHV1gp00p43|transcript|TRANSCRIPT_gene-HHV1gp00p43|protein_coding||c.-380T>G|||||380|	C|upstream_gene_variant|MODIFIER|UL33|gene-HHV1gp00p42|transcript|TRANSCRIPT_gene-HHV1gp00p42|protein_coding||c.-1402A>C|||||1402|	C|upstream_gene_variant|MODIFIER|UL34|gene-HHV1gp00p41|transcript|TRANSCRIPT_gene-HHV1gp00p41|protein_coding||c.-1874A>C|||||1874|	C|upstream_gene_variant|MODIFIER|UL35|gene-HHV1gp00p40|transcript|TRANSCRIPT_gene-HHV1gp00p40|protein_coding||c.-2807A>C|||||2807|	C|downstream_gene_variant|MODIFIER|UL30|gene-HHV1gp00p45|transcript|TRANSCRIPT_gene-HHV1gp00p45|protein_coding||c.*1245A>C|||||1245|	C|downstream_gene_variant|MODIFIER|UL36|gene-HHV1gp00p39|transcript|TRANSCRIPT_gene-HHV1gp00p39|protein_coding||c.*3290T>G|||||3290|
NC_001806.2	67867	.	A	C	112	PASS	7	0,0,2,3	32	C	synonymous_variant	LOW	UL32		gene-HHV1gp00p44	transcript	TRANSCRIPT_gene-HHV1gp00p44	protein_coding	2021-01-01	c.1296T>G	p.Arg432Arg	1296/1791	1296/1791	432/596				C|upstream_gene_variant|MODIFIER|UL31|gene-HHV1gp00p43|transcript|TRANSCRIPT_gene-HHV1gp00p43|protein_coding||c.-488T>G|||||488|	C|upstream_gene_variant|MODIFIER|UL33|gene-HHV1gp00p42|transcript|TRANSCRIPT_gene-HHV1gp00p42|protein_coding||c.-1294A>C|||||1294|	C|upstream_gene_variant|MODIFIER|UL34|gene-HHV1gp00p41|transcript|TRANSCRIPT_gene-HHV1gp00p41|protein_coding||c.-1766A>C|||||1766|	C|upstream_gene_variant|MODIFIER|UL35|gene-HHV1gp00p40|transcript|TRANSCRIPT_gene-HHV1gp00p40|protein_coding||c.-2699A>C|||||2699|	C|downstream_gene_variant|MODIFIER|UL30|gene-HHV1gp00p45|transcript|TRANSCRIPT_gene-HHV1gp00p45|protein_coding||c.*1353A>C|||||1353|	C|downstream_gene_variant|MODIFIER|UL36|gene-HHV1gp00p39|transcript|TRANSCRIPT_gene-HHV1gp00p39|protein_coding||c.*3182T>G|||||3182|
NC_001806.2	68136	.	A	G	319	PASS	12	0,0,8,4	33	G	synonymous_variant	LOW	UL32		gene-HHV1gp00p44	transcript	TRANSCRIPT_gene-HHV1gp00p44	protein_coding	2021-01-01	c.1027T>C	p.Leu343Leu	1027/1791	1027/1791	343/596				G|upstream_gene_variant|MODIFIER|UL31|gene-HHV1gp00p43|transcript|TRANSCRIPT_gene-HHV1gp00p43|protein_coding||c.-757T>C|||||757|	G|upstream_gene_variant|MODIFIER|UL33|gene-HHV1gp00p42|transcript|TRANSCRIPT_gene-HHV1gp00p42|protein_coding||c.-1025A>G|||||1025|	G|upstream_gene_variant|MODIFIER|UL34|gene-HHV1gp00p41|transcript|TRANSCRIPT_gene-HHV1gp00p41|protein_coding||c.-1497A>G|||||1497|	G|upstream_gene_variant|MODIFIER|UL35|gene-HHV1gp00p40|transcript|TRANSCRIPT_gene-HHV1gp00p40|protein_coding||c.-2430A>G|||||2430|	G|downstream_gene_variant|MODIFIER|UL30|gene-HHV1gp00p45|transcript|TRANSCRIPT_gene-HHV1gp00p45|protein_coding||c.*1622A>G|||||1622|	G|downstream_gene_variant|MODIFIER|UL36|gene-HHV1gp00p39|transcript|TRANSCRIPT_gene-HHV1gp00p39|protein_coding||c.*2913T>C|||||2913|
NC_001806.2	68233	.	A	C	289	PASS	11	0,0,7,4	32	C	synonymous_variant	LOW	UL32		gene-HHV1gp00p44	transcript	TRANSCRIPT_gene-HHV1gp00p44	protein_coding	2021-01-01	c.930T>G	p.Thr310Thr	930/1791	930/1791	310/596				C|upstream_gene_variant|MODIFIER|UL31|gene-HHV1gp00p43|transcript|TRANSCRIPT_gene-HHV1gp00p43|protein_coding||c.-854T>G|||||854|	C|upstream_gene_variant|MODIFIER|UL33|gene-HHV1gp00p42|transcript|TRANSCRIPT_gene-HHV1gp00p42|protein_coding||c.-928A>C|||||928|	C|upstream_gene_variant|MODIFIER|UL34|gene-HHV1gp00p41|transcript|TRANSCRIPT_gene-HHV1gp00p41|protein_coding||c.-1400A>C|||||1400|	C|upstream_gene_variant|MODIFIER|UL35|gene-HHV1gp00p40|transcript|TRANSCRIPT_gene-HHV1gp00p40|protein_coding||c.-2333A>C|||||2333|	C|downstream_gene_variant|MODIFIER|UL30|gene-HHV1gp00p45|transcript|TRANSCRIPT_gene-HHV1gp00p45|protein_coding||c.*1719A>C|||||1719|	C|downstream_gene_variant|MODIFIER|UL36|gene-HHV1gp00p39|transcript|TRANSCRIPT_gene-HHV1gp00p39|protein_coding||c.*2816T>G|||||2816|
NC_001806.2	69657	.	A	C	160	PASS	7	0,0,4,2	35	C	missense_variant	MODERATE	UL34		gene-HHV1gp00p41	transcript	TRANSCRIPT_gene-HHV1gp00p41	protein_coding	2021-01-01	c.25A>C	p.Thr9Pro	25/828	25/828	9/275				C|upstream_gene_variant|MODIFIER|UL31|gene-HHV1gp00p43|transcript|TRANSCRIPT_gene-HHV1gp00p43|protein_coding||c.-2278T>G|||||2278|	C|upstream_gene_variant|MODIFIER|UL32|gene-HHV1gp00p44|transcript|TRANSCRIPT_gene-HHV1gp00p44|protein_coding||c.-495T>G|||||495|	C|upstream_gene_variant|MODIFIER|UL35|gene-HHV1gp00p40|transcript|TRANSCRIPT_gene-HHV1gp00p40|protein_coding||c.-909A>C|||||909|	C|downstream_gene_variant|MODIFIER|UL30|gene-HHV1gp00p45|transcript|TRANSCRIPT_gene-HHV1gp00p45|protein_coding||c.*3143A>C|||||3143|	C|downstream_gene_variant|MODIFIER|UL33|gene-HHV1gp00p42|transcript|TRANSCRIPT_gene-HHV1gp00p42|protein_coding||c.*104A>C|||||104|	C|downstream_gene_variant|MODIFIER|UL36|gene-HHV1gp00p39|transcript|TRANSCRIPT_gene-HHV1gp00p39|protein_coding||c.*1392T>G|||||1392|
NC_001806.2	70265	.	C	T	67	PASS	4	0,0,3,0	33	T	synonymous_variant	LOW	UL34		gene-HHV1gp00p41	transcript	TRANSCRIPT_gene-HHV1gp00p41	protein_coding	2021-01-01	c.633C>T	p.Ala211Ala	633/828	633/828	211/275				T|upstream_gene_variant|MODIFIER|UL31|gene-HHV1gp00p43|transcript|TRANSCRIPT_gene-HHV1gp00p43|protein_coding||c.-2886G>A|||||2886|	T|upstream_gene_variant|MODIFIER|UL32|gene-HHV1gp00p44|transcript|TRANSCRIPT_gene-HHV1gp00p44|protein_coding||c.-1103G>A|||||1103|	T|upstream_gene_variant|MODIFIER|UL35|gene-HHV1gp00p40|transcript|TRANSCRIPT_gene-HHV1gp00p40|protein_coding||c.-301C>T|||||301|	T|downstream_gene_variant|MODIFIER|UL30|gene-HHV1gp00p45|transcript|TRANSCRIPT_gene-HHV1gp00p45|protein_coding||c.*3751C>T|||||3751|	T|downstream_gene_variant|MODIFIER|UL33|gene-HHV1gp00p42|transcript|TRANSCRIPT_gene-HHV1gp00p42|protein_coding||c.*712C>T|||||712|	T|downstream_gene_variant|MODIFIER|UL36|gene-HHV1gp00p39|transcript|TRANSCRIPT_gene-HHV1gp00p39|protein_coding||c.*784G>A|||||784|
NC_001806.2	71166	.	T	C	48.8864	PASS	4	0,1,3,0	34	C	synonymous_variant	LOW	UL36		gene-HHV1gp00p39	transcript	TRANSCRIPT_gene-HHV1gp00p39	protein_coding	2021-01-01	c.9303A>G	p.Val3101Val	9303/9420	9303/9420	3101/3139				C|upstream_gene_variant|MODIFIER|UL31|gene-HHV1gp00p43|transcript|TRANSCRIPT_gene-HHV1gp00p43|protein_coding||c.-3787A>G|||||3787|	C|upstream_gene_variant|MODIFIER|UL32|gene-HHV1gp00p44|transcript|TRANSCRIPT_gene-HHV1gp00p44|protein_coding||c.-2004A>G|||||2004|	C|downstream_gene_variant|MODIFIER|UL30|gene-HHV1gp00p45|transcript|TRANSCRIPT_gene-HHV1gp00p45|protein_coding||c.*4652T>C|||||4652|	C|downstream_gene_variant|MODIFIER|UL33|gene-HHV1gp00p42|transcript|TRANSCRIPT_gene-HHV1gp00p42|protein_coding||c.*1613T>C|||||1613|	C|downstream_gene_variant|MODIFIER|UL34|gene-HHV1gp00p41|transcript|TRANSCRIPT_gene-HHV1gp00p41|protein_coding||c.*706T>C|||||706|	C|downstream_gene_variant|MODIFIER|UL35|gene-HHV1gp00p40|transcript|TRANSCRIPT_gene-HHV1gp00p40|protein_coding||c.*262T>C|||||262|
NC_001806.2	71381	.	C	T	174	PASS	8	0,0,5,2	31	T	missense_variant	MODERATE	UL36		gene-HHV1gp00p39	transcript	TRANSCRIPT_gene-HHV1gp00p39	protein_coding	2021-01-01	c.9088G>A	p.Ala3030Thr	9088/9420	9088/9420	3030/3139				T|upstream_gene_variant|MODIFIER|UL31|gene-HHV1gp00p43|transcript|TRANSCRIPT_gene-HHV1gp00p43|protein_coding||c.-4002G>A|||||4002|	T|upstream_gene_variant|MODIFIER|UL32|gene-HHV1gp00p44|transcript|TRANSCRIPT_gene-HHV1gp00p44|protein_coding||c.-2219G>A|||||2219|	T|downstream_gene_variant|MODIFIER|UL30|gene-HHV1gp00p45|transcript|TRANSCRIPT_gene-HHV1gp00p45|protein_coding||c.*4867C>T|||||4867|	T|downstream_gene_variant|MODIFIER|UL33|gene-HHV1gp00p42|transcript|TRANSCRIPT_gene-HHV1gp00p42|protein_coding||c.*1828C>T|||||1828|	T|downstream_gene_variant|MODIFIER|UL34|gene-HHV1gp00p41|transcript|TRANSCRIPT_gene-HHV1gp00p41|protein_coding||c.*921C>T|||||921|	T|downstream_gene_variant|MODIFIER|UL35|gene-HHV1gp00p40|transcript|TRANSCRIPT_gene-HHV1gp00p40|protein_coding||c.*477C>T|||||477|
NC_001806.2	71520	.	A	C	320	PASS	13	0,0,4,8	32	C	synonymous_variant	LOW	UL36		gene-HHV1gp00p39	transcript	TRANSCRIPT_gene-HHV1gp00p39	protein_coding	2021-01-01	c.8949T>G	p.Ser2983Ser	8949/9420	8949/9420	2983/3139				C|upstream_gene_variant|MODIFIER|UL31|gene-HHV1gp00p43|transcript|TRANSCRIPT_gene-HHV1gp00p43|protein_coding||c.-4141T>G|||||4141|	C|upstream_gene_variant|MODIFIER|UL32|gene-HHV1gp00p44|transcript|TRANSCRIPT_gene-HHV1gp00p44|protein_coding||c.-2358T>G|||||2358|	C|downstream_gene_variant|MODIFIER|UL33|gene-HHV1gp00p42|transcript|TRANSCRIPT_gene-HHV1gp00p42|protein_coding||c.*1967A>C|||||1967|	C|downstream_gene_variant|MODIFIER|UL34|gene-HHV1gp00p41|transcript|TRANSCRIPT_gene-HHV1gp00p41|protein_coding||c.*1060A>C|||||1060|	C|downstream_gene_variant|MODIFIER|UL35|gene-HHV1gp00p40|transcript|TRANSCRIPT_gene-HHV1gp00p40|protein_coding||c.*616A>C|||||616|
NC_001806.2	73311	.	G	A	295	PASS	13	0,0,6,5	32	A	synonymous_variant	LOW	UL36		gene-HHV1gp00p39	transcript	TRANSCRIPT_gene-HHV1gp00p39	protein_coding	2021-01-01	c.7158C>T	p.Ile2386Ile	7158/9420	7158/9420	2386/3139				A|upstream_gene_variant|MODIFIER|UL32|gene-HHV1gp00p44|transcript|TRANSCRIPT_gene-HHV1gp00p44|protein_coding||c.-4149C>T|||||4149|	A|downstream_gene_variant|MODIFIER|UL33|gene-HHV1gp00p42|transcript|TRANSCRIPT_gene-HHV1gp00p42|protein_coding||c.*3758G>A|||||3758|	A|downstream_gene_variant|MODIFIER|UL34|gene-HHV1gp00p41|transcript|TRANSCRIPT_gene-HHV1gp00p41|protein_coding||c.*2851G>A|||||2851|	A|downstream_gene_variant|MODIFIER|UL35|gene-HHV1gp00p40|transcript|TRANSCRIPT_gene-HHV1gp00p40|protein_coding||c.*2407G>A|||||2407|
NC_001806.2	73744	.	A	G	59	PASS	6	0,1,1,2	34	G	missense_variant	MODERATE	UL36		gene-HHV1gp00p39	transcript	TRANSCRIPT_gene-HHV1gp00p39	protein_coding	2021-01-01	c.6725T>C	p.Val2242Ala	6725/9420	6725/9420	2242/3139				G|upstream_gene_variant|MODIFIER|UL32|gene-HHV1gp00p44|transcript|TRANSCRIPT_gene-HHV1gp00p44|protein_coding||c.-4582T>C|||||4582|	G|downstream_gene_variant|MODIFIER|UL33|gene-HHV1gp00p42|transcript|TRANSCRIPT_gene-HHV1gp00p42|protein_coding||c.*4191A>G|||||4191|	G|downstream_gene_variant|MODIFIER|UL34|gene-HHV1gp00p41|transcript|TRANSCRIPT_gene-HHV1gp00p41|protein_coding||c.*3284A>G|||||3284|	G|downstream_gene_variant|MODIFIER|UL35|gene-HHV1gp00p40|transcript|TRANSCRIPT_gene-HHV1gp00p40|protein_coding||c.*2840A>G|||||2840|
NC_001806.2	73966	.	G	A	178	PASS	7	0,0,6,1	31	A	missense_variant	MODERATE	UL36		gene-HHV1gp00p39	transcript	TRANSCRIPT_gene-HHV1gp00p39	protein_coding	2021-01-01	c.6503C>T	p.Ala2168Val	6503/9420	6503/9420	2168/3139				A|upstream_gene_variant|MODIFIER|UL32|gene-HHV1gp00p44|transcript|TRANSCRIPT_gene-HHV1gp00p44|protein_coding||c.-4804C>T|||||4804|	A|downstream_gene_variant|MODIFIER|UL33|gene-HHV1gp00p42|transcript|TRANSCRIPT_gene-HHV1gp00p42|protein_coding||c.*4413G>A|||||4413|	A|downstream_gene_variant|MODIFIER|UL34|gene-HHV1gp00p41|transcript|TRANSCRIPT_gene-HHV1gp00p41|protein_coding||c.*3506G>A|||||3506|	A|downstream_gene_variant|MODIFIER|UL35|gene-HHV1gp00p40|transcript|TRANSCRIPT_gene-HHV1gp00p40|protein_coding||c.*3062G>A|||||3062|
NC_001806.2	74085	.	A	G	241	PASS	9	0,0,6,3	34	G	synonymous_variant	LOW	UL36		gene-HHV1gp00p39	transcript	TRANSCRIPT_gene-HHV1gp00p39	protein_coding	2021-01-01	c.6384T>C	p.Val2128Val	6384/9420	6384/9420	2128/3139				G|upstream_gene_variant|MODIFIER|UL32|gene-HHV1gp00p44|transcript|TRANSCRIPT_gene-HHV1gp00p44|protein_coding||c.-4923T>C|||||4923|	G|downstream_gene_variant|MODIFIER|UL33|gene-HHV1gp00p42|transcript|TRANSCRIPT_gene-HHV1gp00p42|protein_coding||c.*4532A>G|||||4532|	G|downstream_gene_variant|MODIFIER|UL34|gene-HHV1gp00p41|transcript|TRANSCRIPT_gene-HHV1gp00p41|protein_coding||c.*3625A>G|||||3625|	G|downstream_gene_variant|MODIFIER|UL35|gene-HHV1gp00p40|transcript|TRANSCRIPT_gene-HHV1gp00p40|protein_coding||c.*3181A>G|||||3181|
NC_001806.2	74784	.	C	G	155	PASS	10	0,0,5,2	31	G	synonymous_variant	LOW	UL36		gene-HHV1gp00p39	transcript	TRANSCRIPT_gene-HHV1gp00p39	protein_coding	2021-01-01	c.5685G>C	p.Ala1895Ala	5685/9420	5685/9420	1895/3139				G|downstream_gene_variant|MODIFIER|UL34|gene-HHV1gp00p41|transcript|TRANSCRIPT_gene-HHV1gp00p41|protein_coding||c.*4324C>G|||||4324|	G|downstream_gene_variant|MODIFIER|UL35|gene-HHV1gp00p40|transcript|TRANSCRIPT_gene-HHV1gp00p40|protein_coding||c.*3880C>G|||||3880|
NC_001806.2	75461	.	C	A	263	PASS	11	0,0,4,5	35	A	missense_variant	MODERATE	UL36		gene-HHV1gp00p39	transcript	TRANSCRIPT_gene-HHV1gp00p39	protein_coding	2021-01-01	c.5008G>T	p.Val1670Leu	5008/9420	5008/9420	1670/3139				A|downstream_gene_variant|MODIFIER|UL35|gene-HHV1gp00p40|transcript|TRANSCRIPT_gene-HHV1gp00p40|protein_coding||c.*4557C>A|||||4557|
NC_001806.2	76525	.	G	A	40.9311	PASS	4	0,0,3,0	33	A	missense_variant	MODERATE	UL36		gene-HHV1gp00p39	transcript	TRANSCRIPT_gene-HHV1gp00p39	protein_coding	2021-01-01	c.3944C>T	p.Thr1315Ile	3944/9420	3944/9420	1315/3139				A|downstream_gene_variant|MODIFIER|UL37|gene-HHV1gp00p38|transcript|TRANSCRIPT_gene-HHV1gp00p38|protein_coding||c.*4188C>T|||||4188|
NC_001806.2	76813	.	A	C	106	PASS	4	0,0,2,2	34	C	missense_variant	MODERATE	UL36		gene-HHV1gp00p39	transcript	TRANSCRIPT_gene-HHV1gp00p39	protein_coding	2021-01-01	c.3656T>G	p.Val1219Gly	3656/9420	3656/9420	1219/3139				C|downstream_gene_variant|MODIFIER|UL37|gene-HHV1gp00p38|transcript|TRANSCRIPT_gene-HHV1gp00p38|protein_coding||c.*3900T>G|||||3900|
NC_001806.2	77712	.	T	C	189	PASS	9	0,1,5,2	35	C	synonymous_variant	LOW	UL36		gene-HHV1gp00p39	transcript	TRANSCRIPT_gene-HHV1gp00p39	protein_coding	2021-01-01	c.2757A>G	p.Gln919Gln	2757/9420	2757/9420	919/3139				C|downstream_gene_variant|MODIFIER|UL37|gene-HHV1gp00p38|transcript|TRANSCRIPT_gene-HHV1gp00p38|protein_coding||c.*3001A>G|||||3001|
NC_001806.2	77754	.	T	C	167	PASS	9	0,1,3,5	30	C	synonymous_variant	LOW	UL36		gene-HHV1gp00p39	transcript	TRANSCRIPT_gene-HHV1gp00p39	protein_coding	2021-01-01	c.2715A>G	p.Pro905Pro	2715/9420	2715/9420	905/3139				C|downstream_gene_variant|MODIFIER|UL37|gene-HHV1gp00p38|transcript|TRANSCRIPT_gene-HHV1gp00p38|protein_coding||c.*2959A>G|||||2959|
NC_001806.2	78822	.	G	A	161	PASS	9	0,0,3,4	31	A	synonymous_variant	LOW	UL36		gene-HHV1gp00p39	transcript	TRANSCRIPT_gene-HHV1gp00p39	protein_coding	2021-01-01	c.1647C>T	p.Ala549Ala	1647/9420	1647/9420	549/3139				A|downstream_gene_variant|MODIFIER|UL37|gene-HHV1gp00p38|transcript|TRANSCRIPT_gene-HHV1gp00p38|protein_coding||c.*1891C>T|||||1891|
NC_001806.2	78981	.	C	T	150	PASS	7	0,0,3,4	30	T	synonymous_variant	LOW	UL36		gene-HHV1gp00p39	transcript	TRANSCRIPT_gene-HHV1gp00p39	protein_coding	2021-01-01	c.1488G>A	p.Ser496Ser	1488/9420	1488/9420	496/3139				T|downstream_gene_variant|MODIFIER|UL37|gene-HHV1gp00p38|transcript|TRANSCRIPT_gene-HHV1gp00p38|protein_coding||c.*1732G>A|||||1732|
NC_001806.2	79464	.	C	T	80	PASS	4	0,0,3,1	31	T	synonymous_variant	LOW	UL36		gene-HHV1gp00p39	transcript	TRANSCRIPT_gene-HHV1gp00p39	protein_coding	2021-01-01	c.1005G>A	p.Leu335Leu	1005/9420	1005/9420	335/3139				T|downstream_gene_variant|MODIFIER|UL37|gene-HHV1gp00p38|transcript|TRANSCRIPT_gene-HHV1gp00p38|protein_coding||c.*1249G>A|||||1249|
NC_001806.2	79742	.	G	T	298	PASS	12	0,0,4,8	31	T	missense_variant	MODERATE	UL36		gene-HHV1gp00p39	transcript	TRANSCRIPT_gene-HHV1gp00p39	protein_coding	2021-01-01	c.727C>A	p.Leu243Met	727/9420	727/9420	243/3139				T|upstream_gene_variant|MODIFIER|UL38|gene-HHV1gp00p37|transcript|TRANSCRIPT_gene-HHV1gp00p37|protein_coding||c.-4789G>T|||||4789|	T|downstream_gene_variant|MODIFIER|UL37|gene-HHV1gp00p38|transcript|TRANSCRIPT_gene-HHV1gp00p38|protein_coding||c.*971C>A|||||971|
NC_001806.2	79947	.	G	A	174	PASS	6	0,0,4,2	35	A	synonymous_variant	LOW	UL36		gene-HHV1gp00p39	transcript	TRANSCRIPT_gene-HHV1gp00p39	protein_coding	2021-01-01	c.522C>T	p.His174His	522/9420	522/9420	174/3139				A|upstream_gene_variant|MODIFIER|UL38|gene-HHV1gp00p37|transcript|TRANSCRIPT_gene-HHV1gp00p37|protein_coding||c.-4584G>A|||||4584|	A|downstream_gene_variant|MODIFIER|UL37|gene-HHV1gp00p38|transcript|TRANSCRIPT_gene-HHV1gp00p38|protein_coding||c.*766C>T|||||766|
NC_001806.2	80232	.	G	A	159	PASS	6	0,0,6,0	33	A	synonymous_variant	LOW	UL36		gene-HHV1gp00p39	transcript	TRANSCRIPT_gene-HHV1gp00p39	protein_coding	2021-01-01	c.237C>T	p.Thr79Thr	237/9420	237/9420	79/3139				A|upstream_gene_variant|MODIFIER|UL38|gene-HHV1gp00p37|transcript|TRANSCRIPT_gene-HHV1gp00p37|protein_coding||c.-4299G>A|||||4299|	A|downstream_gene_variant|MODIFIER|UL37|gene-HHV1gp00p38|transcript|TRANSCRIPT_gene-HHV1gp00p38|protein_coding||c.*481C>T|||||481|
NC_001806.2	80480	.	T	G	170	PASS	7	0,0,2,4	35	G	upstream_gene_variant	MODIFIER	UL36		gene-HHV1gp00p39	transcript	TRANSCRIPT_gene-HHV1gp00p39	protein_coding		c.-12A>C					12			G|upstream_gene_variant|MODIFIER|UL38|gene-HHV1gp00p37|transcript|TRANSCRIPT_gene-HHV1gp00p37|protein_coding||c.-4051T>G|||||4051|	G|downstream_gene_variant|MODIFIER|UL37|gene-HHV1gp00p38|transcript|TRANSCRIPT_gene-HHV1gp00p38|protein_coding||c.*233A>C|||||233|	G|intergenic_region|MODIFIER|UL36-UL37|gene-HHV1gp00p39-gene-HHV1gp00p38|intergenic_region|gene-HHV1gp00p39-gene-HHV1gp00p38|||n.80480T>G||||||
NC_001806.2	80543	.	T	C	136	PASS	5	0,0,3,2	34	C	upstream_gene_variant	MODIFIER	UL36		gene-HHV1gp00p39	transcript	TRANSCRIPT_gene-HHV1gp00p39	protein_coding		c.-75A>G					75			C|upstream_gene_variant|MODIFIER|UL38|gene-HHV1gp00p37|transcript|TRANSCRIPT_gene-HHV1gp00p37|protein_coding||c.-3988T>C|||||3988|	C|downstream_gene_variant|MODIFIER|UL37|gene-HHV1gp00p38|transcript|TRANSCRIPT_gene-HHV1gp00p38|protein_coding||c.*170A>G|||||170|	C|intergenic_region|MODIFIER|UL36-UL37|gene-HHV1gp00p39-gene-HHV1gp00p38|intergenic_region|gene-HHV1gp00p39-gene-HHV1gp00p38|||n.80543T>C||||||
NC_001806.2	84200	.	C	A	203	PASS	12	0,0,3,5	32	A	upstream_gene_variant	MODIFIER	UL36		gene-HHV1gp00p39	transcript	TRANSCRIPT_gene-HHV1gp00p39	protein_coding		c.-3732G>T					3732			A|upstream_gene_variant|MODIFIER|UL37|gene-HHV1gp00p38|transcript|TRANSCRIPT_gene-HHV1gp00p38|protein_coding||c.-116G>T|||||116|	A|upstream_gene_variant|MODIFIER|UL38|gene-HHV1gp00p37|transcript|TRANSCRIPT_gene-HHV1gp00p37|protein_coding||c.-331C>A|||||331|	A|upstream_gene_variant|MODIFIER|UL39|gene-HHV1gp00p36|transcript|TRANSCRIPT_gene-HHV1gp00p36|protein_coding||c.-2243C>A|||||2243|	A|intergenic_region|MODIFIER|UL37-UL38|gene-HHV1gp00p38-gene-HHV1gp00p37|intergenic_region|gene-HHV1gp00p38-gene-HHV1gp00p37|||n.84200C>A||||||
NC_001806.2	84341	.	T	G	319	PASS	13	0,0,5,8	33	G	upstream_gene_variant	MODIFIER	UL36		gene-HHV1gp00p39	transcript	TRANSCRIPT_gene-HHV1gp00p39	protein_coding		c.-3873A>C					3873			G|upstream_gene_variant|MODIFIER|UL37|gene-HHV1gp00p38|transcript|TRANSCRIPT_gene-HHV1gp00p38|protein_coding||c.-257A>C|||||257|	G|upstream_gene_variant|MODIFIER|UL38|gene-HHV1gp00p37|transcript|TRANSCRIPT_gene-HHV1gp00p37|protein_coding||c.-190T>G|||||190|	G|upstream_gene_variant|MODIFIER|UL39|gene-HHV1gp00p36|transcript|TRANSCRIPT_gene-HHV1gp00p36|protein_coding||c.-2102T>G|||||2102|	G|intergenic_region|MODIFIER|UL37-UL38|gene-HHV1gp00p38-gene-HHV1gp00p37|intergenic_region|gene-HHV1gp00p38-gene-HHV1gp00p37|||n.84341T>G||||||
NC_001806.2	84523	.	G	T	59	PASS	4	0,0,0,3	33	T	upstream_gene_variant	MODIFIER	UL36		gene-HHV1gp00p39	transcript	TRANSCRIPT_gene-HHV1gp00p39	protein_coding		c.-4055C>A					4055			T|upstream_gene_variant|MODIFIER|UL37|gene-HHV1gp00p38|transcript|TRANSCRIPT_gene-HHV1gp00p38|protein_coding||c.-439C>A|||||439|	T|upstream_gene_variant|MODIFIER|UL38|gene-HHV1gp00p37|transcript|TRANSCRIPT_gene-HHV1gp00p37|protein_coding||c.-8G>T|||||8|	T|upstream_gene_variant|MODIFIER|UL39|gene-HHV1gp00p36|transcript|TRANSCRIPT_gene-HHV1gp00p36|protein_coding||c.-1920G>T|||||1920|	T|intergenic_region|MODIFIER|UL37-UL38|gene-HHV1gp00p38-gene-HHV1gp00p37|intergenic_region|gene-HHV1gp00p38-gene-HHV1gp00p37|||n.84523G>T||||||
NC_001806.2	80873	.	A	G	176	PASS	7	0,0,4,3	30	G	missense_variant	MODERATE	UL37		gene-HHV1gp00p38	transcript	TRANSCRIPT_gene-HHV1gp00p38	protein_coding	2021-01-01	c.3212T>C	p.Met1071Thr	3212/3372	3212/3372	1071/1123				G|upstream_gene_variant|MODIFIER|UL36|gene-HHV1gp00p39|transcript|TRANSCRIPT_gene-HHV1gp00p39|protein_coding||c.-405T>C|||||405|	G|upstream_gene_variant|MODIFIER|UL38|gene-HHV1gp00p37|transcript|TRANSCRIPT_gene-HHV1gp00p37|protein_coding||c.-3658A>G|||||3658|
NC_001806.2	80925	.	A	C	36.9316	PASS	4	0,0,1,1	31	C	missense_variant	MODERATE	UL37		gene-HHV1gp00p38	transcript	TRANSCRIPT_gene-HHV1gp00p38	protein_coding	2021-01-01	c.3160T>G	p.Ser1054Ala	3160/3372	3160/3372	1054/1123				C|upstream_gene_variant|MODIFIER|UL36|gene-HHV1gp00p39|transcript|TRANSCRIPT_gene-HHV1gp00p39|protein_coding||c.-457T>G|||||457|	C|upstream_gene_variant|MODIFIER|UL38|gene-HHV1gp00p37|transcript|TRANSCRIPT_gene-HHV1gp00p37|protein_coding||c.-3606A>C|||||3606|
NC_001806.2	81391	.	G	A	211	PASS	8	0,0,3,5	32	A	synonymous_variant	LOW	UL37		gene-HHV1gp00p38	transcript	TRANSCRIPT_gene-HHV1gp00p38	protein_coding	2021-01-01	c.2694C>T	p.Cys898Cys	2694/3372	2694/3372	898/1123				A|upstream_gene_variant|MODIFIER|UL36|gene-HHV1gp00p39|transcript|TRANSCRIPT_gene-HHV1gp00p39|protein_coding||c.-923C>T|||||923|	A|upstream_gene_variant|MODIFIER|UL38|gene-HHV1gp00p37|transcript|TRANSCRIPT_gene-HHV1gp00p37|protein_coding||c.-3140G>A|||||3140|
NC_001806.2	81817	.	T	G	226	PASS	10	0,0,6,4	32	G	synonymous_variant	LOW	UL37		gene-HHV1gp00p38	transcript	TRANSCRIPT_gene-HHV1gp00p38	protein_coding	2021-01-01	c.2268A>C	p.Ala756Ala	2268/3372	2268/3372	756/1123				G|upstream_gene_variant|MODIFIER|UL36|gene-HHV1gp00p39|transcript|TRANSCRIPT_gene-HHV1gp00p39|protein_coding||c.-1349A>C|||||1349|	G|upstream_gene_variant|MODIFIER|UL38|gene-HHV1gp00p37|transcript|TRANSCRIPT_gene-HHV1gp00p37|protein_coding||c.-2714T>G|||||2714|	G|upstream_gene_variant|MODIFIER|UL39|gene-HHV1gp00p36|transcript|TRANSCRIPT_gene-HHV1gp00p36|protein_coding||c.-4626T>G|||||4626|
NC_001806.2	81853	.	G	A	117	PASS	6	0,0,2,3	32	A	synonymous_variant	LOW	UL37		gene-HHV1gp00p38	transcript	TRANSCRIPT_gene-HHV1gp00p38	protein_coding	2021-01-01	c.2232C>T	p.Ala744Ala	2232/3372	2232/3372	744/1123				A|upstream_gene_variant|MODIFIER|UL36|gene-HHV1gp00p39|transcript|TRANSCRIPT_gene-HHV1gp00p39|protein_coding||c.-1385C>T|||||1385|	A|upstream_gene_variant|MODIFIER|UL38|gene-HHV1gp00p37|transcript|TRANSCRIPT_gene-HHV1gp00p37|protein_coding||c.-2678G>A|||||2678|	A|upstream_gene_variant|MODIFIER|UL39|gene-HHV1gp00p36|transcript|TRANSCRIPT_gene-HHV1gp00p36|protein_coding||c.-4590G>A|||||4590|
NC_001806.2	82048	.	G	A	122	PASS	6	0,0,3,2	34	A	synonymous_variant	LOW	UL37		gene-HHV1gp00p38	transcript	TRANSCRIPT_gene-HHV1gp00p38	protein_coding	2021-01-01	c.2037C>T	p.Thr679Thr	2037/3372	2037/3372	679/1123				A|upstream_gene_variant|MODIFIER|UL36|gene-HHV1gp00p39|transcript|TRANSCRIPT_gene-HHV1gp00p39|protein_coding||c.-1580C>T|||||1580|	A|upstream_gene_variant|MODIFIER|UL38|gene-HHV1gp00p37|transcript|TRANSCRIPT_gene-HHV1gp00p37|protein_coding||c.-2483G>A|||||2483|	A|upstream_gene_variant|MODIFIER|UL39|gene-HHV1gp00p36|transcript|TRANSCRIPT_gene-HHV1gp00p36|protein_coding||c.-4395G>A|||||4395|
NC_001806.2	82084	.	A	G	172	PASS	7	0,0,5,2	30	G	synonymous_variant	LOW	UL37		gene-HHV1gp00p38	transcript	TRANSCRIPT_gene-HHV1gp00p38	protein_coding	2021-01-01	c.2001T>C	p.Val667Val	2001/3372	2001/3372	667/1123				G|upstream_gene_variant|MODIFIER|UL36|gene-HHV1gp00p39|transcript|TRANSCRIPT_gene-HHV1gp00p39|protein_coding||c.-1616T>C|||||1616|	G|upstream_gene_variant|MODIFIER|UL38|gene-HHV1gp00p37|transcript|TRANSCRIPT_gene-HHV1gp00p37|protein_coding||c.-2447A>G|||||2447|	G|upstream_gene_variant|MODIFIER|UL39|gene-HHV1gp00p36|transcript|TRANSCRIPT_gene-HHV1gp00p36|protein_coding||c.-4359A>G|||||4359|
NC_001806.2	82198	.	G	A	175	PASS	7	0,0,5,2	31	A	synonymous_variant	LOW	UL37		gene-HHV1gp00p38	transcript	TRANSCRIPT_gene-HHV1gp00p38	protein_coding	2021-01-01	c.1887C>T	p.Val629Val	1887/3372	1887/3372	629/1123				A|upstream_gene_variant|MODIFIER|UL36|gene-HHV1gp00p39|transcript|TRANSCRIPT_gene-HHV1gp00p39|protein_coding||c.-1730C>T|||||1730|	A|upstream_gene_variant|MODIFIER|UL38|gene-HHV1gp00p37|transcript|TRANSCRIPT_gene-HHV1gp00p37|protein_coding||c.-2333G>A|||||2333|	A|upstream_gene_variant|MODIFIER|UL39|gene-HHV1gp00p36|transcript|TRANSCRIPT_gene-HHV1gp00p36|protein_coding||c.-4245G>A|||||4245|
NC_001806.2	82251	.	G	A	43.1817	PASS	6	2,1,2,1	33	A	missense_variant	MODERATE	UL37		gene-HHV1gp00p38	transcript	TRANSCRIPT_gene-HHV1gp00p38	protein_coding	2021-01-01	c.1834C>T	p.Pro612Ser	1834/3372	1834/3372	612/1123				A|upstream_gene_variant|MODIFIER|UL36|gene-HHV1gp00p39|transcript|TRANSCRIPT_gene-HHV1gp00p39|protein_coding||c.-1783C>T|||||1783|	A|upstream_gene_variant|MODIFIER|UL38|gene-HHV1gp00p37|transcript|TRANSCRIPT_gene-HHV1gp00p37|protein_coding||c.-2280G>A|||||2280|	A|upstream_gene_variant|MODIFIER|UL39|gene-HHV1gp00p36|transcript|TRANSCRIPT_gene-HHV1gp00p36|protein_coding||c.-4192G>A|||||4192|
NC_001806.2	82315	.	G	A	147	PASS	7	0,0,2,4	33	A	synonymous_variant	LOW	UL37		gene-HHV1gp00p38	transcript	TRANSCRIPT_gene-HHV1gp00p38	protein_coding	2021-01-01	c.1770C>T	p.His590His	1770/3372	1770/3372	590/1123				A|upstream_gene_variant|MODIFIER|UL36|gene-HHV1gp00p39|transcript|TRANSCRIPT_gene-HHV1gp00p39|protein_coding||c.-1847C>T|||||1847|	A|upstream_gene_variant|MODIFIER|UL38|gene-HHV1gp00p37|transcript|TRANSCRIPT_gene-HHV1gp00p37|protein_coding||c.-2216G>A|||||2216|	A|upstream_gene_variant|MODIFIER|UL39|gene-HHV1gp00p36|transcript|TRANSCRIPT_gene-HHV1gp00p36|protein_coding||c.-4128G>A|||||4128|
NC_001806.2	82558	.	T	C	247	PASS	11	0,0,8,2	32	C	synonymous_variant	LOW	UL37		gene-HHV1gp00p38	transcript	TRANSCRIPT_gene-HHV1gp00p38	protein_coding	2021-01-01	c.1527A>G	p.Leu509Leu	1527/3372	1527/3372	509/1123				C|upstream_gene_variant|MODIFIER|UL36|gene-HHV1gp00p39|transcript|TRANSCRIPT_gene-HHV1gp00p39|protein_coding||c.-2090A>G|||||2090|	C|upstream_gene_variant|MODIFIER|UL38|gene-HHV1gp00p37|transcript|TRANSCRIPT_gene-HHV1gp00p37|protein_coding||c.-1973T>C|||||1973|	C|upstream_gene_variant|MODIFIER|UL39|gene-HHV1gp00p36|transcript|TRANSCRIPT_gene-HHV1gp00p36|protein_coding||c.-3885T>C|||||3885|
NC_001806.2	82677	.	A	G	86	PASS	4	0,0,1,3	31	G	synonymous_variant	LOW	UL37		gene-HHV1gp00p38	transcript	TRANSCRIPT_gene-HHV1gp00p38	protein_coding	2021-01-01	c.1408T>C	p.Leu470Leu	1408/3372	1408/3372	470/1123				G|upstream_gene_variant|MODIFIER|UL36|gene-HHV1gp00p39|transcript|TRANSCRIPT_gene-HHV1gp00p39|protein_coding||c.-2209T>C|||||2209|	G|upstream_gene_variant|MODIFIER|UL38|gene-HHV1gp00p37|transcript|TRANSCRIPT_gene-HHV1gp00p37|protein_coding||c.-1854A>G|||||1854|	G|upstream_gene_variant|MODIFIER|UL39|gene-HHV1gp00p36|transcript|TRANSCRIPT_gene-HHV1gp00p36|protein_coding||c.-3766A>G|||||3766|
NC_001806.2	82678	.	C	A	86	PASS	4	0,0,1,3	31	A	synonymous_variant	LOW	UL37		gene-HHV1gp00p38	transcript	TRANSCRIPT_gene-HHV1gp00p38	protein_coding	2021-01-01	c.1407G>T	p.Gly469Gly	1407/3372	1407/3372	469/1123				A|upstream_gene_variant|MODIFIER|UL36|gene-HHV1gp00p39|transcript|TRANSCRIPT_gene-HHV1gp00p39|protein_coding||c.-2210G>T|||||2210|	A|upstream_gene_variant|MODIFIER|UL38|gene-HHV1gp00p37|transcript|TRANSCRIPT_gene-HHV1gp00p37|protein_coding||c.-1853C>A|||||1853|	A|upstream_gene_variant|MODIFIER|UL39|gene-HHV1gp00p36|transcript|TRANSCRIPT_gene-HHV1gp00p36|protein_coding||c.-3765C>A|||||3765|
NC_001806.2	83626	.	A	C	245	PASS	10	0,0,6,3	33	C	missense_variant	MODERATE	UL37		gene-HHV1gp00p38	transcript	TRANSCRIPT_gene-HHV1gp00p38	protein_coding	2021-01-01	c.459T>G	p.Asp153Glu	459/3372	459/3372	153/1123				C|upstream_gene_variant|MODIFIER|UL36|gene-HHV1gp00p39|transcript|TRANSCRIPT_gene-HHV1gp00p39|protein_coding||c.-3158T>G|||||3158|	C|upstream_gene_variant|MODIFIER|UL38|gene-HHV1gp00p37|transcript|TRANSCRIPT_gene-HHV1gp00p37|protein_coding||c.-905A>C|||||905|	C|upstream_gene_variant|MODIFIER|UL39|gene-HHV1gp00p36|transcript|TRANSCRIPT_gene-HHV1gp00p36|protein_coding||c.-2817A>C|||||2817|
NC_001806.2	86006	.	G	A	158	PASS	6	0,0,4,2	33	A	upstream_gene_variant	MODIFIER	UL37		gene-HHV1gp00p38	transcript	TRANSCRIPT_gene-HHV1gp00p38	protein_coding		c.-1922C>T					1922			A|upstream_gene_variant|MODIFIER|UL39|gene-HHV1gp00p36|transcript|TRANSCRIPT_gene-HHV1gp00p36|protein_coding||c.-437G>A|||||437|	A|upstream_gene_variant|MODIFIER|UL40|gene-HHV1gp00p35|transcript|TRANSCRIPT_gene-HHV1gp00p35|protein_coding||c.-3919G>A|||||3919|	A|downstream_gene_variant|MODIFIER|UL38|gene-HHV1gp00p37|transcript|TRANSCRIPT_gene-HHV1gp00p37|protein_coding||c.*78G>A|||||78|	A|intergenic_region|MODIFIER|UL38-UL39|gene-HHV1gp00p37-gene-HHV1gp00p36|intergenic_region|gene-HHV1gp00p37-gene-HHV1gp00p36|||n.86006G>A||||||
NC_001806.2	86244	.	C	T	226	PASS	10	0,0,5,4	31	T	upstream_gene_variant	MODIFIER	UL37		gene-HHV1gp00p38	transcript	TRANSCRIPT_gene-HHV1gp00p38	protein_coding		c.-2160G>A					2160			T|upstream_gene_variant|MODIFIER|UL39|gene-HHV1gp00p36|transcript|TRANSCRIPT_gene-HHV1gp00p36|protein_coding||c.-199C>T|||||199|	T|upstream_gene_variant|MODIFIER|UL40|gene-HHV1gp00p35|transcript|TRANSCRIPT_gene-HHV1gp00p35|protein_coding||c.-3681C>T|||||3681|	T|downstream_gene_variant|MODIFIER|UL38|gene-HHV1gp00p37|transcript|TRANSCRIPT_gene-HHV1gp00p37|protein_coding||c.*316C>T|||||316|	T|downstream_gene_variant|MODIFIER|UL41|gene-HHV1gp00p34|transcript|TRANSCRIPT_gene-HHV1gp00p34|protein_coding||c.*4923G>A|||||4923|	T|intergenic_region|MODIFIER|UL38-UL39|gene-HHV1gp00p37-gene-HHV1gp00p36|intergenic_region|gene-HHV1gp00p37-gene-HHV1gp00p36|||n.86244C>T||||||
NC_001806.2	84707	.	C	T	10.3364	PASS	4	2,0,1,1	31	T	synonymous_variant	LOW	UL38		gene-HHV1gp00p37	transcript	TRANSCRIPT_gene-HHV1gp00p37	protein_coding	2021-01-01	c.177C>T	p.Ala59Ala	177/1398	177/1398	59/465				T|upstream_gene_variant|MODIFIER|UL36|gene-HHV1gp00p39|transcript|TRANSCRIPT_gene-HHV1gp00p39|protein_coding||c.-4239G>A|||||4239|	T|upstream_gene_variant|MODIFIER|UL37|gene-HHV1gp00p38|transcript|TRANSCRIPT_gene-HHV1gp00p38|protein_coding||c.-623G>A|||||623|	T|upstream_gene_variant|MODIFIER|UL39|gene-HHV1gp00p36|transcript|TRANSCRIPT_gene-HHV1gp00p36|protein_coding||c.-1736C>T|||||1736|
NC_001806.2	84908	.	T	C	200	PASS	10	2,0,5,3	33	C	synonymous_variant	LOW	UL38		gene-HHV1gp00p37	transcript	TRANSCRIPT_gene-HHV1gp00p37	protein_coding	2021-01-01	c.378T>C	p.Ala126Ala	378/1398	378/1398	126/465				C|upstream_gene_variant|MODIFIER|UL36|gene-HHV1gp00p39|transcript|TRANSCRIPT_gene-HHV1gp00p39|protein_coding||c.-4440A>G|||||4440|	C|upstream_gene_variant|MODIFIER|UL37|gene-HHV1gp00p38|transcript|TRANSCRIPT_gene-HHV1gp00p38|protein_coding||c.-824A>G|||||824|	C|upstream_gene_variant|MODIFIER|UL39|gene-HHV1gp00p36|transcript|TRANSCRIPT_gene-HHV1gp00p36|protein_coding||c.-1535T>C|||||1535|
NC_001806.2	85079	.	A	C	148	PASS	6	0,0,1,5	31	C	synonymous_variant	LOW	UL38		gene-HHV1gp00p37	transcript	TRANSCRIPT_gene-HHV1gp00p37	protein_coding	2021-01-01	c.549A>C	p.Leu183Leu	549/1398	549/1398	183/465				C|upstream_gene_variant|MODIFIER|UL36|gene-HHV1gp00p39|transcript|TRANSCRIPT_gene-HHV1gp00p39|protein_coding||c.-4611T>G|||||4611|	C|upstream_gene_variant|MODIFIER|UL37|gene-HHV1gp00p38|transcript|TRANSCRIPT_gene-HHV1gp00p38|protein_coding||c.-995T>G|||||995|	C|upstream_gene_variant|MODIFIER|UL39|gene-HHV1gp00p36|transcript|TRANSCRIPT_gene-HHV1gp00p36|protein_coding||c.-1364A>C|||||1364|	C|upstream_gene_variant|MODIFIER|UL40|gene-HHV1gp00p35|transcript|TRANSCRIPT_gene-HHV1gp00p35|protein_coding||c.-4846A>C|||||4846|
NC_001806.2	85397	.	A	G	199	PASS	10	1,0,4,4	34	G	synonymous_variant	LOW	UL38		gene-HHV1gp00p37	transcript	TRANSCRIPT_gene-HHV1gp00p37	protein_coding	2021-01-01	c.867A>G	p.Ala289Ala	867/1398	867/1398	289/465				G|upstream_gene_variant|MODIFIER|UL36|gene-HHV1gp00p39|transcript|TRANSCRIPT_gene-HHV1gp00p39|protein_coding||c.-4929T>C|||||4929|	G|upstream_gene_variant|MODIFIER|UL37|gene-HHV1gp00p38|transcript|TRANSCRIPT_gene-HHV1gp00p38|protein_coding||c.-1313T>C|||||1313|	G|upstream_gene_variant|MODIFIER|UL39|gene-HHV1gp00p36|transcript|TRANSCRIPT_gene-HHV1gp00p36|protein_coding||c.-1046A>G|||||1046|	G|upstream_gene_variant|MODIFIER|UL40|gene-HHV1gp00p35|transcript|TRANSCRIPT_gene-HHV1gp00p35|protein_coding||c.-4528A>G|||||4528|
NC_001806.2	85691	.	G	T	99	PASS	4	0,0,2,2	34	T	synonymous_variant	LOW	UL38		gene-HHV1gp00p37	transcript	TRANSCRIPT_gene-HHV1gp00p37	protein_coding	2021-01-01	c.1161G>T	p.Ser387Ser	1161/1398	1161/1398	387/465				T|upstream_gene_variant|MODIFIER|UL37|gene-HHV1gp00p38|transcript|TRANSCRIPT_gene-HHV1gp00p38|protein_coding||c.-1607C>A|||||1607|	T|upstream_gene_variant|MODIFIER|UL39|gene-HHV1gp00p36|transcript|TRANSCRIPT_gene-HHV1gp00p36|protein_coding||c.-752G>T|||||752|	T|upstream_gene_variant|MODIFIER|UL40|gene-HHV1gp00p35|transcript|TRANSCRIPT_gene-HHV1gp00p35|protein_coding||c.-4234G>T|||||4234|
NC_001806.2	85880	.	T	C	104	PASS	5	0,0,3,1	34	C	synonymous_variant	LOW	UL38		gene-HHV1gp00p37	transcript	TRANSCRIPT_gene-HHV1gp00p37	protein_coding	2021-01-01	c.1350T>C	p.Ile450Ile	1350/1398	1350/1398	450/465				C|upstream_gene_variant|MODIFIER|UL37|gene-HHV1gp00p38|transcript|TRANSCRIPT_gene-HHV1gp00p38|protein_coding||c.-1796A>G|||||1796|	C|upstream_gene_variant|MODIFIER|UL39|gene-HHV1gp00p36|transcript|TRANSCRIPT_gene-HHV1gp00p36|protein_coding||c.-563T>C|||||563|	C|upstream_gene_variant|MODIFIER|UL40|gene-HHV1gp00p35|transcript|TRANSCRIPT_gene-HHV1gp00p35|protein_coding||c.-4045T>C|||||4045|
NC_001806.2	86457	.	A	C	134	PASS	8	0,0,3,4	30	C	synonymous_variant	LOW	UL39		gene-HHV1gp00p36	transcript	TRANSCRIPT_gene-HHV1gp00p36	protein_coding	2021-01-01	c.15A>C	p.Pro5Pro	15/3414	15/3414	5/1137				C|upstream_gene_variant|MODIFIER|UL37|gene-HHV1gp00p38|transcript|TRANSCRIPT_gene-HHV1gp00p38|protein_coding||c.-2373T>G|||||2373|	C|upstream_gene_variant|MODIFIER|UL40|gene-HHV1gp00p35|transcript|TRANSCRIPT_gene-HHV1gp00p35|protein_coding||c.-3468A>C|||||3468|	C|downstream_gene_variant|MODIFIER|UL38|gene-HHV1gp00p37|transcript|TRANSCRIPT_gene-HHV1gp00p37|protein_coding||c.*529A>C|||||529|	C|downstream_gene_variant|MODIFIER|UL41|gene-HHV1gp00p34|transcript|TRANSCRIPT_gene-HHV1gp00p34|protein_coding||c.*4710T>G|||||4710|
NC_001806.2	86561	.	A	G	136	PASS	6	0,0,2,3	32	G	missense_variant	MODERATE	UL39		gene-HHV1gp00p36	transcript	TRANSCRIPT_gene-HHV1gp00p36	protein_coding	2021-01-01	c.119A>G	p.His40Arg	119/3414	119/3414	40/1137				G|upstream_gene_variant|MODIFIER|UL37|gene-HHV1gp00p38|transcript|TRANSCRIPT_gene-HHV1gp00p38|protein_coding||c.-2477T>C|||||2477|	G|upstream_gene_variant|MODIFIER|UL40|gene-HHV1gp00p35|transcript|TRANSCRIPT_gene-HHV1gp00p35|protein_coding||c.-3364A>G|||||3364|	G|downstream_gene_variant|MODIFIER|UL38|gene-HHV1gp00p37|transcript|TRANSCRIPT_gene-HHV1gp00p37|protein_coding||c.*633A>G|||||633|	G|downstream_gene_variant|MODIFIER|UL41|gene-HHV1gp00p34|transcript|TRANSCRIPT_gene-HHV1gp00p34|protein_coding||c.*4606T>C|||||4606|
NC_001806.2	86691	.	C	A	227	PASS	9	0,0,4,5	34	A	synonymous_variant	LOW	UL39		gene-HHV1gp00p36	transcript	TRANSCRIPT_gene-HHV1gp00p36	protein_coding	2021-01-01	c.249C>A	p.Ile83Ile	249/3414	249/3414	83/1137				A|upstream_gene_variant|MODIFIER|UL37|gene-HHV1gp00p38|transcript|TRANSCRIPT_gene-HHV1gp00p38|protein_coding||c.-2607G>T|||||2607|	A|upstream_gene_variant|MODIFIER|UL40|gene-HHV1gp00p35|transcript|TRANSCRIPT_gene-HHV1gp00p35|protein_coding||c.-3234C>A|||||3234|	A|downstream_gene_variant|MODIFIER|UL38|gene-HHV1gp00p37|transcript|TRANSCRIPT_gene-HHV1gp00p37|protein_coding||c.*763C>A|||||763|	A|downstream_gene_variant|MODIFIER|UL41|gene-HHV1gp00p34|transcript|TRANSCRIPT_gene-HHV1gp00p34|protein_coding||c.*4476G>T|||||4476|
NC_001806.2	87054	.	G	C	117	PASS	5	0,0,2,3	37	C	synonymous_variant	LOW	UL39		gene-HHV1gp00p36	transcript	TRANSCRIPT_gene-HHV1gp00p36	protein_coding	2021-01-01	c.612G>C	p.Thr204Thr	612/3414	612/3414	204/1137				C|upstream_gene_variant|MODIFIER|UL37|gene-HHV1gp00p38|transcript|TRANSCRIPT_gene-HHV1gp00p38|protein_coding||c.-2970C>G|||||2970|	C|upstream_gene_variant|MODIFIER|UL40|gene-HHV1gp00p35|transcript|TRANSCRIPT_gene-HHV1gp00p35|protein_coding||c.-2871G>C|||||2871|	C|downstream_gene_variant|MODIFIER|UL38|gene-HHV1gp00p37|transcript|TRANSCRIPT_gene-HHV1gp00p37|protein_coding||c.*1126G>C|||||1126|	C|downstream_gene_variant|MODIFIER|UL41|gene-HHV1gp00p34|transcript|TRANSCRIPT_gene-HHV1gp00p34|protein_coding||c.*4113C>G|||||4113|
NC_001806.2	87219	.	C	T	33.9161	PASS	4	1,1,1,1	37	T	synonymous_variant	LOW	UL39		gene-HHV1gp00p36	transcript	TRANSCRIPT_gene-HHV1gp00p36	protein_coding	2021-01-01	c.777C>T	p.Thr259Thr	777/3414	777/3414	259/1137				T|upstream_gene_variant|MODIFIER|UL37|gene-HHV1gp00p38|transcript|TRANSCRIPT_gene-HHV1gp00p38|protein_coding||c.-3135G>A|||||3135|	T|upstream_gene_variant|MODIFIER|UL40|gene-HHV1gp00p35|transcript|TRANSCRIPT_gene-HHV1gp00p35|protein_coding||c.-2706C>T|||||2706|	T|downstream_gene_variant|MODIFIER|UL38|gene-HHV1gp00p37|transcript|TRANSCRIPT_gene-HHV1gp00p37|protein_coding||c.*1291C>T|||||1291|	T|downstream_gene_variant|MODIFIER|UL41|gene-HHV1gp00p34|transcript|TRANSCRIPT_gene-HHV1gp00p34|protein_coding||c.*3948G>A|||||3948|
NC_001806.2	87526	.	G	T	116	PASS	5	0,0,1,3	37	T	missense_variant	MODERATE	UL39		gene-HHV1gp00p36	transcript	TRANSCRIPT_gene-HHV1gp00p36	protein_coding	2021-01-01	c.1084G>T	p.Gly362Cys	1084/3414	1084/3414	362/1137				T|upstream_gene_variant|MODIFIER|UL37|gene-HHV1gp00p38|transcript|TRANSCRIPT_gene-HHV1gp00p38|protein_coding||c.-3442C>A|||||3442|	T|upstream_gene_variant|MODIFIER|UL40|gene-HHV1gp00p35|transcript|TRANSCRIPT_gene-HHV1gp00p35|protein_coding||c.-2399G>T|||||2399|	T|downstream_gene_variant|MODIFIER|UL38|gene-HHV1gp00p37|transcript|TRANSCRIPT_gene-HHV1gp00p37|protein_coding||c.*1598G>T|||||1598|	T|downstream_gene_variant|MODIFIER|UL41|gene-HHV1gp00p34|transcript|TRANSCRIPT_gene-HHV1gp00p34|protein_coding||c.*3641C>A|||||3641|
NC_001806.2	87804	.	T	C	232	PASS	13	1,0,3,8	30	C	synonymous_variant	LOW	UL39		gene-HHV1gp00p36	transcript	TRANSCRIPT_gene-HHV1gp00p36	protein_coding	2021-01-01	c.1362T>C	p.Asp454Asp	1362/3414	1362/3414	454/1137				C|upstream_gene_variant|MODIFIER|UL37|gene-HHV1gp00p38|transcript|TRANSCRIPT_gene-HHV1gp00p38|protein_coding||c.-3720A>G|||||3720|	C|upstream_gene_variant|MODIFIER|UL40|gene-HHV1gp00p35|transcript|TRANSCRIPT_gene-HHV1gp00p35|protein_coding||c.-2121T>C|||||2121|	C|downstream_gene_variant|MODIFIER|UL38|gene-HHV1gp00p37|transcript|TRANSCRIPT_gene-HHV1gp00p37|protein_coding||c.*1876T>C|||||1876|	C|downstream_gene_variant|MODIFIER|UL41|gene-HHV1gp00p34|transcript|TRANSCRIPT_gene-HHV1gp00p34|protein_coding||c.*3363A>G|||||3363|
NC_001806.2	87963	.	T	C	244	PASS	9	0,0,3,5	35	C	synonymous_variant	LOW	UL39		gene-HHV1gp00p36	transcript	TRANSCRIPT_gene-HHV1gp00p36	protein_coding	2021-01-01	c.1521T>C	p.Arg507Arg	1521/3414	1521/3414	507/1137				C|upstream_gene_variant|MODIFIER|UL37|gene-HHV1gp00p38|transcript|TRANSCRIPT_gene-HHV1gp00p38|protein_coding||c.-3879A>G|||||3879|	C|upstream_gene_variant|MODIFIER|UL40|gene-HHV1gp00p35|transcript|TRANSCRIPT_gene-HHV1gp00p35|protein_coding||c.-1962T>C|||||1962|	C|downstream_gene_variant|MODIFIER|UL38|gene-HHV1gp00p37|transcript|TRANSCRIPT_gene-HHV1gp00p37|protein_coding||c.*2035T>C|||||2035|	C|downstream_gene_variant|MODIFIER|UL41|gene-HHV1gp00p34|transcript|TRANSCRIPT_gene-HHV1gp00p34|protein_coding||c.*3204A>G|||||3204|
NC_001806.2	88869	.	C	T	287	PASS	11	0,0,6,5	32	T	synonymous_variant	LOW	UL39		gene-HHV1gp00p36	transcript	TRANSCRIPT_gene-HHV1gp00p36	protein_coding	2021-01-01	c.2427C>T	p.Asn809Asn	2427/3414	2427/3414	809/1137				T|upstream_gene_variant|MODIFIER|UL37|gene-HHV1gp00p38|transcript|TRANSCRIPT_gene-HHV1gp00p38|protein_coding||c.-4785G>A|||||4785|	T|upstream_gene_variant|MODIFIER|UL40|gene-HHV1gp00p35|transcript|TRANSCRIPT_gene-HHV1gp00p35|protein_coding||c.-1056C>T|||||1056|	T|upstream_gene_variant|MODIFIER|UL42|gene-HHV1gp00p33|transcript|TRANSCRIPT_gene-HHV1gp00p33|protein_coding||c.-4243C>T|||||4243|	T|downstream_gene_variant|MODIFIER|UL38|gene-HHV1gp00p37|transcript|TRANSCRIPT_gene-HHV1gp00p37|protein_coding||c.*2941C>T|||||2941|	T|downstream_gene_variant|MODIFIER|UL41|gene-HHV1gp00p34|transcript|TRANSCRIPT_gene-HHV1gp00p34|protein_coding||c.*2298G>A|||||2298|
NC_001806.2	89096	.	C	T	188	PASS	8	0,0,4,3	33	T	missense_variant	MODERATE	UL39		gene-HHV1gp00p36	transcript	TRANSCRIPT_gene-HHV1gp00p36	protein_coding	2021-01-01	c.2654C>T	p.Ala885Val	2654/3414	2654/3414	885/1137				T|upstream_gene_variant|MODIFIER|UL40|gene-HHV1gp00p35|transcript|TRANSCRIPT_gene-HHV1gp00p35|protein_coding||c.-829C>T|||||829|	T|upstream_gene_variant|MODIFIER|UL42|gene-HHV1gp00p33|transcript|TRANSCRIPT_gene-HHV1gp00p33|protein_coding||c.-4016C>T|||||4016|	T|downstream_gene_variant|MODIFIER|UL38|gene-HHV1gp00p37|transcript|TRANSCRIPT_gene-HHV1gp00p37|protein_coding||c.*3168C>T|||||3168|	T|downstream_gene_variant|MODIFIER|UL41|gene-HHV1gp00p34|transcript|TRANSCRIPT_gene-HHV1gp00p34|protein_coding||c.*2071G>A|||||2071|
NC_001806.2	89840	.	T	C	341	PASS	13	0,0,5,7	37	C	missense_variant	MODERATE	UL39		gene-HHV1gp00p36	transcript	TRANSCRIPT_gene-HHV1gp00p36	protein_coding	2021-01-01	c.3398T>C	p.Met1133Thr	3398/3414	3398/3414	1133/1137				C|upstream_gene_variant|MODIFIER|UL40|gene-HHV1gp00p35|transcript|TRANSCRIPT_gene-HHV1gp00p35|protein_coding||c.-85T>C|||||85|	C|upstream_gene_variant|MODIFIER|UL42|gene-HHV1gp00p33|transcript|TRANSCRIPT_gene-HHV1gp00p33|protein_coding||c.-3272T>C|||||3272|	C|upstream_gene_variant|MODIFIER|UL43|gene-HHV1gp00p32|transcript|TRANSCRIPT_gene-HHV1gp00p32|protein_coding||c.-4959T>C|||||4959|	C|downstream_gene_variant|MODIFIER|UL38|gene-HHV1gp00p37|transcript|TRANSCRIPT_gene-HHV1gp00p37|protein_coding||c.*3912T>C|||||3912|	C|downstream_gene_variant|MODIFIER|UL41|gene-HHV1gp00p34|transcript|TRANSCRIPT_gene-HHV1gp00p34|protein_coding||c.*1327A>G|||||1327|
NC_001806.2	89911	.	T	A	36.2164	PASS	4	0,0,1,2	33	A	upstream_gene_variant	MODIFIER	UL40		gene-HHV1gp00p35	transcript	TRANSCRIPT_gene-HHV1gp00p35	protein_coding		c.-14T>A					14			A|upstream_gene_variant|MODIFIER|UL42|gene-HHV1gp00p33|transcript|TRANSCRIPT_gene-HHV1gp00p33|protein_coding||c.-3201T>A|||||3201|	A|upstream_gene_variant|MODIFIER|UL43|gene-HHV1gp00p32|transcript|TRANSCRIPT_gene-HHV1gp00p32|protein_coding||c.-4888T>A|||||4888|	A|downstream_gene_variant|MODIFIER|UL38|gene-HHV1gp00p37|transcript|TRANSCRIPT_gene-HHV1gp00p37|protein_coding||c.*3983T>A|||||3983|	A|downstream_gene_variant|MODIFIER|UL39|gene-HHV1gp00p36|transcript|TRANSCRIPT_gene-HHV1gp00p36|protein_coding||c.*55T>A|||||55|	A|downstream_gene_variant|MODIFIER|UL41|gene-HHV1gp00p34|transcript|TRANSCRIPT_gene-HHV1gp00p34|protein_coding||c.*1256A>T|||||1256|	A|intergenic_region|MODIFIER|UL39-UL40|gene-HHV1gp00p36-gene-HHV1gp00p35|intergenic_region|gene-HHV1gp00p36-gene-HHV1gp00p35|||n.89911T>A||||||
NC_001806.2	89985	.	A	C	187	PASS	8	0,0,4,3	31	C	missense_variant	MODERATE	UL40		gene-HHV1gp00p35	transcript	TRANSCRIPT_gene-HHV1gp00p35	protein_coding	2021-01-01	c.61A>C	p.Thr21Pro	61/1023	61/1023	21/340				C|upstream_gene_variant|MODIFIER|UL42|gene-HHV1gp00p33|transcript|TRANSCRIPT_gene-HHV1gp00p33|protein_coding||c.-3127A>C|||||3127|	C|upstream_gene_variant|MODIFIER|UL43|gene-HHV1gp00p32|transcript|TRANSCRIPT_gene-HHV1gp00p32|protein_coding||c.-4814A>C|||||4814|	C|downstream_gene_variant|MODIFIER|UL38|gene-HHV1gp00p37|transcript|TRANSCRIPT_gene-HHV1gp00p37|protein_coding||c.*4057A>C|||||4057|	C|downstream_gene_variant|MODIFIER|UL39|gene-HHV1gp00p36|transcript|TRANSCRIPT_gene-HHV1gp00p36|protein_coding||c.*129A>C|||||129|	C|downstream_gene_variant|MODIFIER|UL41|gene-HHV1gp00p34|transcript|TRANSCRIPT_gene-HHV1gp00p34|protein_coding||c.*1182T>G|||||1182|
NC_001806.2	90341	.	C	T	282	PASS	12	0,0,4,7	31	T	synonymous_variant	LOW	UL40		gene-HHV1gp00p35	transcript	TRANSCRIPT_gene-HHV1gp00p35	protein_coding	2021-01-01	c.417C>T	p.Phe139Phe	417/1023	417/1023	139/340				T|upstream_gene_variant|MODIFIER|UL42|gene-HHV1gp00p33|transcript|TRANSCRIPT_gene-HHV1gp00p33|protein_coding||c.-2771C>T|||||2771|	T|upstream_gene_variant|MODIFIER|UL43|gene-HHV1gp00p32|transcript|TRANSCRIPT_gene-HHV1gp00p32|protein_coding||c.-4458C>T|||||4458|	T|downstream_gene_variant|MODIFIER|UL38|gene-HHV1gp00p37|transcript|TRANSCRIPT_gene-HHV1gp00p37|protein_coding||c.*4413C>T|||||4413|	T|downstream_gene_variant|MODIFIER|UL39|gene-HHV1gp00p36|transcript|TRANSCRIPT_gene-HHV1gp00p36|protein_coding||c.*485C>T|||||485|	T|downstream_gene_variant|MODIFIER|UL41|gene-HHV1gp00p34|transcript|TRANSCRIPT_gene-HHV1gp00p34|protein_coding||c.*826G>A|||||826|
NC_001806.2	90380	.	T	C	267	PASS	10	0,0,5,5	32	C	synonymous_variant	LOW	UL40		gene-HHV1gp00p35	transcript	TRANSCRIPT_gene-HHV1gp00p35	protein_coding	2021-01-01	c.456T>C	p.Gly152Gly	456/1023	456/1023	152/340				C|upstream_gene_variant|MODIFIER|UL42|gene-HHV1gp00p33|transcript|TRANSCRIPT_gene-HHV1gp00p33|protein_coding||c.-2732T>C|||||2732|	C|upstream_gene_variant|MODIFIER|UL43|gene-HHV1gp00p32|transcript|TRANSCRIPT_gene-HHV1gp00p32|protein_coding||c.-4419T>C|||||4419|	C|downstream_gene_variant|MODIFIER|UL38|gene-HHV1gp00p37|transcript|TRANSCRIPT_gene-HHV1gp00p37|protein_coding||c.*4452T>C|||||4452|	C|downstream_gene_variant|MODIFIER|UL39|gene-HHV1gp00p36|transcript|TRANSCRIPT_gene-HHV1gp00p36|protein_coding||c.*524T>C|||||524|	C|downstream_gene_variant|MODIFIER|UL41|gene-HHV1gp00p34|transcript|TRANSCRIPT_gene-HHV1gp00p34|protein_coding||c.*787A>G|||||787|
NC_001806.2	90420	.	T	C	332	PASS	13	0,0,8,5	31	C	synonymous_variant	LOW	UL40		gene-HHV1gp00p35	transcript	TRANSCRIPT_gene-HHV1gp00p35	protein_coding	2021-01-01	c.496T>C	p.Leu166Leu	496/1023	496/1023	166/340				C|upstream_gene_variant|MODIFIER|UL42|gene-HHV1gp00p33|transcript|TRANSCRIPT_gene-HHV1gp00p33|protein_coding||c.-2692T>C|||||2692|	C|upstream_gene_variant|MODIFIER|UL43|gene-HHV1gp00p32|transcript|TRANSCRIPT_gene-HHV1gp00p32|protein_coding||c.-4379T>C|||||4379|	C|downstream_gene_variant|MODIFIER|UL38|gene-HHV1gp00p37|transcript|TRANSCRIPT_gene-HHV1gp00p37|protein_coding||c.*4492T>C|||||4492|	C|downstream_gene_variant|MODIFIER|UL39|gene-HHV1gp00p36|transcript|TRANSCRIPT_gene-HHV1gp00p36|protein_coding||c.*564T>C|||||564|	C|downstream_gene_variant|MODIFIER|UL41|gene-HHV1gp00p34|transcript|TRANSCRIPT_gene-HHV1gp00p34|protein_coding||c.*747A>G|||||747|
NC_001806.2	90467	.	T	C	267	PASS	12	0,0,4,6	33	C	synonymous_variant	LOW	UL40		gene-HHV1gp00p35	transcript	TRANSCRIPT_gene-HHV1gp00p35	protein_coding	2021-01-01	c.543T>C	p.Ile181Ile	543/1023	543/1023	181/340				C|upstream_gene_variant|MODIFIER|UL42|gene-HHV1gp00p33|transcript|TRANSCRIPT_gene-HHV1gp00p33|protein_coding||c.-2645T>C|||||2645|	C|upstream_gene_variant|MODIFIER|UL43|gene-HHV1gp00p32|transcript|TRANSCRIPT_gene-HHV1gp00p32|protein_coding||c.-4332T>C|||||4332|	C|downstream_gene_variant|MODIFIER|UL38|gene-HHV1gp00p37|transcript|TRANSCRIPT_gene-HHV1gp00p37|protein_coding||c.*4539T>C|||||4539|	C|downstream_gene_variant|MODIFIER|UL39|gene-HHV1gp00p36|transcript|TRANSCRIPT_gene-HHV1gp00p36|protein_coding||c.*611T>C|||||611|	C|downstream_gene_variant|MODIFIER|UL41|gene-HHV1gp00p34|transcript|TRANSCRIPT_gene-HHV1gp00p34|protein_coding||c.*700A>G|||||700|
NC_001806.2	91284	.	G	A	146	PASS	7	0,0,3,4	30	A	synonymous_variant	LOW	UL41		gene-HHV1gp00p34	transcript	TRANSCRIPT_gene-HHV1gp00p34	protein_coding	2021-01-01	c.1353C>T	p.Ile451Ile	1353/1470	1353/1470	451/489				A|upstream_gene_variant|MODIFIER|UL42|gene-HHV1gp00p33|transcript|TRANSCRIPT_gene-HHV1gp00p33|protein_coding||c.-1828G>A|||||1828|	A|upstream_gene_variant|MODIFIER|UL43|gene-HHV1gp00p32|transcript|TRANSCRIPT_gene-HHV1gp00p32|protein_coding||c.-3515G>A|||||3515|	A|downstream_gene_variant|MODIFIER|UL39|gene-HHV1gp00p36|transcript|TRANSCRIPT_gene-HHV1gp00p36|protein_coding||c.*1428G>A|||||1428|	A|downstream_gene_variant|MODIFIER|UL40|gene-HHV1gp00p35|transcript|TRANSCRIPT_gene-HHV1gp00p35|protein_coding||c.*337G>A|||||337|
NC_001806.2	91486	.	T	C	213	PASS	13	0,3,4,6	32	C	missense_variant	MODERATE	UL41		gene-HHV1gp00p34	transcript	TRANSCRIPT_gene-HHV1gp00p34	protein_coding	2021-01-01	c.1151A>G	p.Asn384Ser	1151/1470	1151/1470	384/489				C|upstream_gene_variant|MODIFIER|UL42|gene-HHV1gp00p33|transcript|TRANSCRIPT_gene-HHV1gp00p33|protein_coding||c.-1626T>C|||||1626|	C|upstream_gene_variant|MODIFIER|UL43|gene-HHV1gp00p32|transcript|TRANSCRIPT_gene-HHV1gp00p32|protein_coding||c.-3313T>C|||||3313|	C|upstream_gene_variant|MODIFIER|UL44|gene-HHV1gp00p31|transcript|TRANSCRIPT_gene-HHV1gp00p31|protein_coding||c.-4826T>C|||||4826|	C|downstream_gene_variant|MODIFIER|UL39|gene-HHV1gp00p36|transcript|TRANSCRIPT_gene-HHV1gp00p36|protein_coding||c.*1630T>C|||||1630|	C|downstream_gene_variant|MODIFIER|UL40|gene-HHV1gp00p35|transcript|TRANSCRIPT_gene-HHV1gp00p35|protein_coding||c.*539T>C|||||539|
NC_001806.2	91687	.	G	A	155	PASS	7	0,0,3,4	30	A	missense_variant	MODERATE	UL41		gene-HHV1gp00p34	transcript	TRANSCRIPT_gene-HHV1gp00p34	protein_coding	2021-01-01	c.950C>T	p.Thr317Met	950/1470	950/1470	317/489				A|upstream_gene_variant|MODIFIER|UL42|gene-HHV1gp00p33|transcript|TRANSCRIPT_gene-HHV1gp00p33|protein_coding||c.-1425G>A|||||1425|	A|upstream_gene_variant|MODIFIER|UL43|gene-HHV1gp00p32|transcript|TRANSCRIPT_gene-HHV1gp00p32|protein_coding||c.-3112G>A|||||3112|	A|upstream_gene_variant|MODIFIER|UL44|gene-HHV1gp00p31|transcript|TRANSCRIPT_gene-HHV1gp00p31|protein_coding||c.-4625G>A|||||4625|	A|downstream_gene_variant|MODIFIER|UL39|gene-HHV1gp00p36|transcript|TRANSCRIPT_gene-HHV1gp00p36|protein_coding||c.*1831G>A|||||1831|	A|downstream_gene_variant|MODIFIER|UL40|gene-HHV1gp00p35|transcript|TRANSCRIPT_gene-HHV1gp00p35|protein_coding||c.*740G>A|||||740|
NC_001806.2	91715	.	G	A	237	PASS	9	0,0,5,4	33	A	synonymous_variant	LOW	UL41		gene-HHV1gp00p34	transcript	TRANSCRIPT_gene-HHV1gp00p34	protein_coding	2021-01-01	c.922C>T	p.Leu308Leu	922/1470	922/1470	308/489				A|upstream_gene_variant|MODIFIER|UL42|gene-HHV1gp00p33|transcript|TRANSCRIPT_gene-HHV1gp00p33|protein_coding||c.-1397G>A|||||1397|	A|upstream_gene_variant|MODIFIER|UL43|gene-HHV1gp00p32|transcript|TRANSCRIPT_gene-HHV1gp00p32|protein_coding||c.-3084G>A|||||3084|	A|upstream_gene_variant|MODIFIER|UL44|gene-HHV1gp00p31|transcript|TRANSCRIPT_gene-HHV1gp00p31|protein_coding||c.-4597G>A|||||4597|	A|downstream_gene_variant|MODIFIER|UL39|gene-HHV1gp00p36|transcript|TRANSCRIPT_gene-HHV1gp00p36|protein_coding||c.*1859G>A|||||1859|	A|downstream_gene_variant|MODIFIER|UL40|gene-HHV1gp00p35|transcript|TRANSCRIPT_gene-HHV1gp00p35|protein_coding||c.*768G>A|||||768|
NC_001806.2	92544	.	A	G	161	PASS	6	0,0,4,2	33	G	synonymous_variant	LOW	UL41		gene-HHV1gp00p34	transcript	TRANSCRIPT_gene-HHV1gp00p34	protein_coding	2021-01-01	c.93T>C	p.Ile31Ile	93/1470	93/1470	31/489				G|upstream_gene_variant|MODIFIER|UL42|gene-HHV1gp00p33|transcript|TRANSCRIPT_gene-HHV1gp00p33|protein_coding||c.-568A>G|||||568|	G|upstream_gene_variant|MODIFIER|UL43|gene-HHV1gp00p32|transcript|TRANSCRIPT_gene-HHV1gp00p32|protein_coding||c.-2255A>G|||||2255|	G|upstream_gene_variant|MODIFIER|UL44|gene-HHV1gp00p31|transcript|TRANSCRIPT_gene-HHV1gp00p31|protein_coding||c.-3768A>G|||||3768|	G|downstream_gene_variant|MODIFIER|UL39|gene-HHV1gp00p36|transcript|TRANSCRIPT_gene-HHV1gp00p36|protein_coding||c.*2688A>G|||||2688|	G|downstream_gene_variant|MODIFIER|UL40|gene-HHV1gp00p35|transcript|TRANSCRIPT_gene-HHV1gp00p35|protein_coding||c.*1597A>G|||||1597|
NC_001806.2	92645	.	A	G	183	PASS	7	0,0,2,5	33	G	upstream_gene_variant	MODIFIER	UL41		gene-HHV1gp00p34	transcript	TRANSCRIPT_gene-HHV1gp00p34	protein_coding		c.-9T>C					9			G|upstream_gene_variant|MODIFIER|UL42|gene-HHV1gp00p33|transcript|TRANSCRIPT_gene-HHV1gp00p33|protein_coding||c.-467A>G|||||467|	G|upstream_gene_variant|MODIFIER|UL43|gene-HHV1gp00p32|transcript|TRANSCRIPT_gene-HHV1gp00p32|protein_coding||c.-2154A>G|||||2154|	G|upstream_gene_variant|MODIFIER|UL44|gene-HHV1gp00p31|transcript|TRANSCRIPT_gene-HHV1gp00p31|protein_coding||c.-3667A>G|||||3667|	G|downstream_gene_variant|MODIFIER|UL39|gene-HHV1gp00p36|transcript|TRANSCRIPT_gene-HHV1gp00p36|protein_coding||c.*2789A>G|||||2789|	G|downstream_gene_variant|MODIFIER|UL40|gene-HHV1gp00p35|transcript|TRANSCRIPT_gene-HHV1gp00p35|protein_coding||c.*1698A>G|||||1698|	G|intergenic_region|MODIFIER|UL41-UL42|gene-HHV1gp00p34-gene-HHV1gp00p33|intergenic_region|gene-HHV1gp00p34-gene-HHV1gp00p33|||n.92645A>G||||||
NC_001806.2	92848	.	C	A	267	PASS	10	0,0,4,5	35	A	upstream_gene_variant	MODIFIER	UL41		gene-HHV1gp00p34	transcript	TRANSCRIPT_gene-HHV1gp00p34	protein_coding		c.-212G>T					212			A|upstream_gene_variant|MODIFIER|UL42|gene-HHV1gp00p33|transcript|TRANSCRIPT_gene-HHV1gp00p33|protein_coding||c.-264C>A|||||264|	A|upstream_gene_variant|MODIFIER|UL43|gene-HHV1gp00p32|transcript|TRANSCRIPT_gene-HHV1gp00p32|protein_coding||c.-1951C>A|||||1951|	A|upstream_gene_variant|MODIFIER|UL44|gene-HHV1gp00p31|transcript|TRANSCRIPT_gene-HHV1gp00p31|protein_coding||c.-3464C>A|||||3464|	A|downstream_gene_variant|MODIFIER|UL39|gene-HHV1gp00p36|transcript|TRANSCRIPT_gene-HHV1gp00p36|protein_coding||c.*2992C>A|||||2992|	A|downstream_gene_variant|MODIFIER|UL40|gene-HHV1gp00p35|transcript|TRANSCRIPT_gene-HHV1gp00p35|protein_coding||c.*1901C>A|||||1901|	A|intergenic_region|MODIFIER|UL41-UL42|gene-HHV1gp00p34-gene-HHV1gp00p33|intergenic_region|gene-HHV1gp00p34-gene-HHV1gp00p33|||n.92848C>A||||||
NC_001806.2	92989	.	T	G	209	PASS	8	0,0,2,5	35	G	upstream_gene_variant	MODIFIER	UL41		gene-HHV1gp00p34	transcript	TRANSCRIPT_gene-HHV1gp00p34	protein_coding		c.-353A>C					353			G|upstream_gene_variant|MODIFIER|UL42|gene-HHV1gp00p33|transcript|TRANSCRIPT_gene-HHV1gp00p33|protein_coding||c.-123T>G|||||123|	G|upstream_gene_variant|MODIFIER|UL43|gene-HHV1gp00p32|transcript|TRANSCRIPT_gene-HHV1gp00p32|protein_coding||c.-1810T>G|||||1810|	G|upstream_gene_variant|MODIFIER|UL44|gene-HHV1gp00p31|transcript|TRANSCRIPT_gene-HHV1gp00p31|protein_coding||c.-3323T>G|||||3323|	G|downstream_gene_variant|MODIFIER|UL39|gene-HHV1gp00p36|transcript|TRANSCRIPT_gene-HHV1gp00p36|protein_coding||c.*3133T>G|||||3133|	G|downstream_gene_variant|MODIFIER|UL40|gene-HHV1gp00p35|transcript|TRANSCRIPT_gene-HHV1gp00p35|protein_coding||c.*2042T>G|||||2042|	G|intergenic_region|MODIFIER|UL41-UL42|gene-HHV1gp00p34-gene-HHV1gp00p33|intergenic_region|gene-HHV1gp00p34-gene-HHV1gp00p33|||n.92989T>G||||||
NC_001806.2	93106	.	G	A	109	PASS	5	0,0,1,4	32	A	upstream_gene_variant	MODIFIER	UL41		gene-HHV1gp00p34	transcript	TRANSCRIPT_gene-HHV1gp00p34	protein_coding		c.-470C>T					470			A|upstream_gene_variant|MODIFIER|UL42|gene-HHV1gp00p33|transcript|TRANSCRIPT_gene-HHV1gp00p33|protein_coding||c.-6G>A|||||6|	A|upstream_gene_variant|MODIFIER|UL43|gene-HHV1gp00p32|transcript|TRANSCRIPT_gene-HHV1gp00p32|protein_coding||c.-1693G>A|||||1693|	A|upstream_gene_variant|MODIFIER|UL44|gene-HHV1gp00p31|transcript|TRANSCRIPT_gene-HHV1gp00p31|protein_coding||c.-3206G>A|||||3206|	A|upstream_gene_variant|MODIFIER|UL45|gene-HHV1gp00p30|transcript|TRANSCRIPT_gene-HHV1gp00p30|protein_coding||c.-4927G>A|||||4927|	A|downstream_gene_variant|MODIFIER|UL39|gene-HHV1gp00p36|transcript|TRANSCRIPT_gene-HHV1gp00p36|protein_coding||c.*3250G>A|||||3250|	A|downstream_gene_variant|MODIFIER|UL40|gene-HHV1gp00p35|transcript|TRANSCRIPT_gene-HHV1gp00p35|protein_coding||c.*2159G>A|||||2159|	A|intergenic_region|MODIFIER|UL41-UL42|gene-HHV1gp00p34-gene-HHV1gp00p33|intergenic_region|gene-HHV1gp00p34-gene-HHV1gp00p33|||n.93106G>A||||||
NC_001806.2	94657	.	T	C	225	PASS	8	0,0,5,3	32	C	upstream_gene_variant	MODIFIER	UL41		gene-HHV1gp00p34	transcript	TRANSCRIPT_gene-HHV1gp00p34	protein_coding		c.-2021A>G					2021			C|upstream_gene_variant|MODIFIER|UL43|gene-HHV1gp00p32|transcript|TRANSCRIPT_gene-HHV1gp00p32|protein_coding||c.-142T>C|||||142|	C|upstream_gene_variant|MODIFIER|UL44|gene-HHV1gp00p31|transcript|TRANSCRIPT_gene-HHV1gp00p31|protein_coding||c.-1655T>C|||||1655|	C|upstream_gene_variant|MODIFIER|UL45|gene-HHV1gp00p30|transcript|TRANSCRIPT_gene-HHV1gp00p30|protein_coding||c.-3376T>C|||||3376|	C|downstream_gene_variant|MODIFIER|UL39|gene-HHV1gp00p36|transcript|TRANSCRIPT_gene-HHV1gp00p36|protein_coding||c.*4801T>C|||||4801|	C|downstream_gene_variant|MODIFIER|UL40|gene-HHV1gp00p35|transcript|TRANSCRIPT_gene-HHV1gp00p35|protein_coding||c.*3710T>C|||||3710|	C|downstream_gene_variant|MODIFIER|UL42|gene-HHV1gp00p33|transcript|TRANSCRIPT_gene-HHV1gp00p33|protein_coding||c.*79T>C|||||79|	C|downstream_gene_variant|MODIFIER|UL46|gene-HHV1gp00p29|transcript|TRANSCRIPT_gene-HHV1gp00p29|protein_coding||c.*4140A>G|||||4140|	C|intergenic_region|MODIFIER|UL42-UL43|gene-HHV1gp00p33-gene-HHV1gp00p32|intergenic_region|gene-HHV1gp00p33-gene-HHV1gp00p32|||n.94657T>C||||||
NC_001806.2	90949	.	T	G	165	PASS	6	0,0,2,4	35	G	upstream_gene_variant	MODIFIER	UL42		gene-HHV1gp00p33	transcript	TRANSCRIPT_gene-HHV1gp00p33	protein_coding		c.-2163T>G					2163			G|upstream_gene_variant|MODIFIER|UL43|gene-HHV1gp00p32|transcript|TRANSCRIPT_gene-HHV1gp00p32|protein_coding||c.-3850T>G|||||3850|	G|downstream_gene_variant|MODIFIER|UL39|gene-HHV1gp00p36|transcript|TRANSCRIPT_gene-HHV1gp00p36|protein_coding||c.*1093T>G|||||1093|	G|downstream_gene_variant|MODIFIER|UL40|gene-HHV1gp00p35|transcript|TRANSCRIPT_gene-HHV1gp00p35|protein_coding||c.*2T>G|||||2|	G|downstream_gene_variant|MODIFIER|UL41|gene-HHV1gp00p34|transcript|TRANSCRIPT_gene-HHV1gp00p34|protein_coding||c.*218A>C|||||218|	G|intergenic_region|MODIFIER|UL40-UL41|gene-HHV1gp00p35-gene-HHV1gp00p34|intergenic_region|gene-HHV1gp00p35-gene-HHV1gp00p34|||n.90949T>G||||||
NC_001806.2	91095	.	C	A	156	PASS	8	0,0,2,4	33	A	upstream_gene_variant	MODIFIER	UL42		gene-HHV1gp00p33	transcript	TRANSCRIPT_gene-HHV1gp00p33	protein_coding		c.-2017C>A					2017			A|upstream_gene_variant|MODIFIER|UL43|gene-HHV1gp00p32|transcript|TRANSCRIPT_gene-HHV1gp00p32|protein_coding||c.-3704C>A|||||3704|	A|downstream_gene_variant|MODIFIER|UL39|gene-HHV1gp00p36|transcript|TRANSCRIPT_gene-HHV1gp00p36|protein_coding||c.*1239C>A|||||1239|	A|downstream_gene_variant|MODIFIER|UL40|gene-HHV1gp00p35|transcript|TRANSCRIPT_gene-HHV1gp00p35|protein_coding||c.*148C>A|||||148|	A|downstream_gene_variant|MODIFIER|UL41|gene-HHV1gp00p34|transcript|TRANSCRIPT_gene-HHV1gp00p34|protein_coding||c.*72G>T|||||72|	A|intergenic_region|MODIFIER|UL40-UL41|gene-HHV1gp00p35-gene-HHV1gp00p34|intergenic_region|gene-HHV1gp00p35-gene-HHV1gp00p34|||n.91095C>A||||||
NC_001806.2	93962	.	G	C	177	PASS	7	0,0,3,4	30	C	missense_variant	MODERATE	UL42		gene-HHV1gp00p33	transcript	TRANSCRIPT_gene-HHV1gp00p33	protein_coding	2021-01-01	c.851G>C	p.Gly284Ala	851/1467	851/1467	284/488				C|upstream_gene_variant|MODIFIER|UL41|gene-HHV1gp00p34|transcript|TRANSCRIPT_gene-HHV1gp00p34|protein_coding||c.-1326C>G|||||1326|	C|upstream_gene_variant|MODIFIER|UL43|gene-HHV1gp00p32|transcript|TRANSCRIPT_gene-HHV1gp00p32|protein_coding||c.-837G>C|||||837|	C|upstream_gene_variant|MODIFIER|UL44|gene-HHV1gp00p31|transcript|TRANSCRIPT_gene-HHV1gp00p31|protein_coding||c.-2350G>C|||||2350|	C|upstream_gene_variant|MODIFIER|UL45|gene-HHV1gp00p30|transcript|TRANSCRIPT_gene-HHV1gp00p30|protein_coding||c.-4071G>C|||||4071|	C|downstream_gene_variant|MODIFIER|UL39|gene-HHV1gp00p36|transcript|TRANSCRIPT_gene-HHV1gp00p36|protein_coding||c.*4106G>C|||||4106|	C|downstream_gene_variant|MODIFIER|UL40|gene-HHV1gp00p35|transcript|TRANSCRIPT_gene-HHV1gp00p35|protein_coding||c.*3015G>C|||||3015|	C|downstream_gene_variant|MODIFIER|UL46|gene-HHV1gp00p29|transcript|TRANSCRIPT_gene-HHV1gp00p29|protein_coding||c.*4835C>G|||||4835|
NC_001806.2	94241	.	T	C	74	PASS	4	0,0,2,1	33	C	missense_variant	MODERATE	UL42		gene-HHV1gp00p33	transcript	TRANSCRIPT_gene-HHV1gp00p33	protein_coding	2021-01-01	c.1130T>C	p.Leu377Ser	1130/1467	1130/1467	377/488				C|upstream_gene_variant|MODIFIER|UL41|gene-HHV1gp00p34|transcript|TRANSCRIPT_gene-HHV1gp00p34|protein_coding||c.-1605A>G|||||1605|	C|upstream_gene_variant|MODIFIER|UL43|gene-HHV1gp00p32|transcript|TRANSCRIPT_gene-HHV1gp00p32|protein_coding||c.-558T>C|||||558|	C|upstream_gene_variant|MODIFIER|UL44|gene-HHV1gp00p31|transcript|TRANSCRIPT_gene-HHV1gp00p31|protein_coding||c.-2071T>C|||||2071|	C|upstream_gene_variant|MODIFIER|UL45|gene-HHV1gp00p30|transcript|TRANSCRIPT_gene-HHV1gp00p30|protein_coding||c.-3792T>C|||||3792|	C|downstream_gene_variant|MODIFIER|UL39|gene-HHV1gp00p36|transcript|TRANSCRIPT_gene-HHV1gp00p36|protein_coding||c.*4385T>C|||||4385|	C|downstream_gene_variant|MODIFIER|UL40|gene-HHV1gp00p35|transcript|TRANSCRIPT_gene-HHV1gp00p35|protein_coding||c.*3294T>C|||||3294|	C|downstream_gene_variant|MODIFIER|UL46|gene-HHV1gp00p29|transcript|TRANSCRIPT_gene-HHV1gp00p29|protein_coding||c.*4556A>G|||||4556|
NC_001806.2	94245	.	T	C	94	PASS	4	0,0,3,1	31	C	synonymous_variant	LOW	UL42		gene-HHV1gp00p33	transcript	TRANSCRIPT_gene-HHV1gp00p33	protein_coding	2021-01-01	c.1134T>C	p.His378His	1134/1467	1134/1467	378/488				C|upstream_gene_variant|MODIFIER|UL41|gene-HHV1gp00p34|transcript|TRANSCRIPT_gene-HHV1gp00p34|protein_coding||c.-1609A>G|||||1609|	C|upstream_gene_variant|MODIFIER|UL43|gene-HHV1gp00p32|transcript|TRANSCRIPT_gene-HHV1gp00p32|protein_coding||c.-554T>C|||||554|	C|upstream_gene_variant|MODIFIER|UL44|gene-HHV1gp00p31|transcript|TRANSCRIPT_gene-HHV1gp00p31|protein_coding||c.-2067T>C|||||2067|	C|upstream_gene_variant|MODIFIER|UL45|gene-HHV1gp00p30|transcript|TRANSCRIPT_gene-HHV1gp00p30|protein_coding||c.-3788T>C|||||3788|	C|downstream_gene_variant|MODIFIER|UL39|gene-HHV1gp00p36|transcript|TRANSCRIPT_gene-HHV1gp00p36|protein_coding||c.*4389T>C|||||4389|	C|downstream_gene_variant|MODIFIER|UL40|gene-HHV1gp00p35|transcript|TRANSCRIPT_gene-HHV1gp00p35|protein_coding||c.*3298T>C|||||3298|	C|downstream_gene_variant|MODIFIER|UL46|gene-HHV1gp00p29|transcript|TRANSCRIPT_gene-HHV1gp00p29|protein_coding||c.*4552A>G|||||4552|
NC_001806.2	98626	.	T	C	171	PASS	7	0,0,3,3	35	C	downstream_gene_variant	MODIFIER	UL42		gene-HHV1gp00p33	transcript	TRANSCRIPT_gene-HHV1gp00p33	protein_coding		c.*4048T>C					4048			C|downstream_gene_variant|MODIFIER|UL43|gene-HHV1gp00p32|transcript|TRANSCRIPT_gene-HHV1gp00p32|protein_coding||c.*2574T>C|||||2574|	C|downstream_gene_variant|MODIFIER|UL44|gene-HHV1gp00p31|transcript|TRANSCRIPT_gene-HHV1gp00p31|protein_coding||c.*779T>C|||||779|	C|downstream_gene_variant|MODIFIER|UL45|gene-HHV1gp00p30|transcript|TRANSCRIPT_gene-HHV1gp00p30|protein_coding||c.*75T>C|||||75|	C|downstream_gene_variant|MODIFIER|UL46|gene-HHV1gp00p29|transcript|TRANSCRIPT_gene-HHV1gp00p29|protein_coding||c.*171A>G|||||171|	C|downstream_gene_variant|MODIFIER|UL47|gene-HHV1gp00p28|transcript|TRANSCRIPT_gene-HHV1gp00p28|protein_coding||c.*2410A>G|||||2410|	C|downstream_gene_variant|MODIFIER|UL48|gene-HHV1gp00p27|transcript|TRANSCRIPT_gene-HHV1gp00p27|protein_coding||c.*4982A>G|||||4982|	C|intergenic_region|MODIFIER|UL45-UL46|gene-HHV1gp00p30-gene-HHV1gp00p29|intergenic_region|gene-HHV1gp00p30-gene-HHV1gp00p29|||n.98626T>C||||||
NC_001806.2	94827	.	T	C	177	PASS	7	0,0,5,2	31	C	missense_variant	MODERATE	UL43		gene-HHV1gp00p32	transcript	TRANSCRIPT_gene-HHV1gp00p32	protein_coding	2021-01-01	c.29T>C	p.Val10Ala	29/1254	29/1254	10/417				C|upstream_gene_variant|MODIFIER|UL41|gene-HHV1gp00p34|transcript|TRANSCRIPT_gene-HHV1gp00p34|protein_coding||c.-2191A>G|||||2191|	C|upstream_gene_variant|MODIFIER|UL44|gene-HHV1gp00p31|transcript|TRANSCRIPT_gene-HHV1gp00p31|protein_coding||c.-1485T>C|||||1485|	C|upstream_gene_variant|MODIFIER|UL45|gene-HHV1gp00p30|transcript|TRANSCRIPT_gene-HHV1gp00p30|protein_coding||c.-3206T>C|||||3206|	C|downstream_gene_variant|MODIFIER|UL39|gene-HHV1gp00p36|transcript|TRANSCRIPT_gene-HHV1gp00p36|protein_coding||c.*4971T>C|||||4971|	C|downstream_gene_variant|MODIFIER|UL40|gene-HHV1gp00p35|transcript|TRANSCRIPT_gene-HHV1gp00p35|protein_coding||c.*3880T>C|||||3880|	C|downstream_gene_variant|MODIFIER|UL42|gene-HHV1gp00p33|transcript|TRANSCRIPT_gene-HHV1gp00p33|protein_coding||c.*249T>C|||||249|	C|downstream_gene_variant|MODIFIER|UL46|gene-HHV1gp00p29|transcript|TRANSCRIPT_gene-HHV1gp00p29|protein_coding||c.*3970A>G|||||3970|
NC_001806.2	95134	.	C	A	93	PASS	4	0,0,4,0	34	A	synonymous_variant	LOW	UL43		gene-HHV1gp00p32	transcript	TRANSCRIPT_gene-HHV1gp00p32	protein_coding	2021-01-01	c.336C>A	p.Gly112Gly	336/1254	336/1254	112/417				A|upstream_gene_variant|MODIFIER|UL41|gene-HHV1gp00p34|transcript|TRANSCRIPT_gene-HHV1gp00p34|protein_coding||c.-2498G>T|||||2498|	A|upstream_gene_variant|MODIFIER|UL44|gene-HHV1gp00p31|transcript|TRANSCRIPT_gene-HHV1gp00p31|protein_coding||c.-1178C>A|||||1178|	A|upstream_gene_variant|MODIFIER|UL45|gene-HHV1gp00p30|transcript|TRANSCRIPT_gene-HHV1gp00p30|protein_coding||c.-2899C>A|||||2899|	A|downstream_gene_variant|MODIFIER|UL40|gene-HHV1gp00p35|transcript|TRANSCRIPT_gene-HHV1gp00p35|protein_coding||c.*4187C>A|||||4187|	A|downstream_gene_variant|MODIFIER|UL42|gene-HHV1gp00p33|transcript|TRANSCRIPT_gene-HHV1gp00p33|protein_coding||c.*556C>A|||||556|	A|downstream_gene_variant|MODIFIER|UL46|gene-HHV1gp00p29|transcript|TRANSCRIPT_gene-HHV1gp00p29|protein_coding||c.*3663G>T|||||3663|
NC_001806.2	95351	.	C	T	74	PASS	5	0,0,2,1	33	T	synonymous_variant	LOW	UL43		gene-HHV1gp00p32	transcript	TRANSCRIPT_gene-HHV1gp00p32	protein_coding	2021-01-01	c.553C>T	p.Leu185Leu	553/1254	553/1254	185/417				T|upstream_gene_variant|MODIFIER|UL41|gene-HHV1gp00p34|transcript|TRANSCRIPT_gene-HHV1gp00p34|protein_coding||c.-2715G>A|||||2715|	T|upstream_gene_variant|MODIFIER|UL44|gene-HHV1gp00p31|transcript|TRANSCRIPT_gene-HHV1gp00p31|protein_coding||c.-961C>T|||||961|	T|upstream_gene_variant|MODIFIER|UL45|gene-HHV1gp00p30|transcript|TRANSCRIPT_gene-HHV1gp00p30|protein_coding||c.-2682C>T|||||2682|	T|downstream_gene_variant|MODIFIER|UL40|gene-HHV1gp00p35|transcript|TRANSCRIPT_gene-HHV1gp00p35|protein_coding||c.*4404C>T|||||4404|	T|downstream_gene_variant|MODIFIER|UL42|gene-HHV1gp00p33|transcript|TRANSCRIPT_gene-HHV1gp00p33|protein_coding||c.*773C>T|||||773|	T|downstream_gene_variant|MODIFIER|UL46|gene-HHV1gp00p29|transcript|TRANSCRIPT_gene-HHV1gp00p29|protein_coding||c.*3446G>A|||||3446|
NC_001806.2	95632	.	T	C	113	PASS	6	0,1,1,4	31	C	synonymous_variant	LOW	UL43		gene-HHV1gp00p32	transcript	TRANSCRIPT_gene-HHV1gp00p32	protein_coding	2021-01-01	c.834T>C	p.Leu278Leu	834/1254	834/1254	278/417				C|upstream_gene_variant|MODIFIER|UL41|gene-HHV1gp00p34|transcript|TRANSCRIPT_gene-HHV1gp00p34|protein_coding||c.-2996A>G|||||2996|	C|upstream_gene_variant|MODIFIER|UL44|gene-HHV1gp00p31|transcript|TRANSCRIPT_gene-HHV1gp00p31|protein_coding||c.-680T>C|||||680|	C|upstream_gene_variant|MODIFIER|UL45|gene-HHV1gp00p30|transcript|TRANSCRIPT_gene-HHV1gp00p30|protein_coding||c.-2401T>C|||||2401|	C|downstream_gene_variant|MODIFIER|UL40|gene-HHV1gp00p35|transcript|TRANSCRIPT_gene-HHV1gp00p35|protein_coding||c.*4685T>C|||||4685|	C|downstream_gene_variant|MODIFIER|UL42|gene-HHV1gp00p33|transcript|TRANSCRIPT_gene-HHV1gp00p33|protein_coding||c.*1054T>C|||||1054|	C|downstream_gene_variant|MODIFIER|UL46|gene-HHV1gp00p29|transcript|TRANSCRIPT_gene-HHV1gp00p29|protein_coding||c.*3165A>G|||||3165|
NC_001806.2	95753	.	G	A	74	PASS	4	0,0,1,2	33	A	missense_variant	MODERATE	UL43		gene-HHV1gp00p32	transcript	TRANSCRIPT_gene-HHV1gp00p32	protein_coding	2021-01-01	c.955G>A	p.Ala319Thr	955/1254	955/1254	319/417				A|upstream_gene_variant|MODIFIER|UL41|gene-HHV1gp00p34|transcript|TRANSCRIPT_gene-HHV1gp00p34|protein_coding||c.-3117C>T|||||3117|	A|upstream_gene_variant|MODIFIER|UL44|gene-HHV1gp00p31|transcript|TRANSCRIPT_gene-HHV1gp00p31|protein_coding||c.-559G>A|||||559|	A|upstream_gene_variant|MODIFIER|UL45|gene-HHV1gp00p30|transcript|TRANSCRIPT_gene-HHV1gp00p30|protein_coding||c.-2280G>A|||||2280|	A|downstream_gene_variant|MODIFIER|UL40|gene-HHV1gp00p35|transcript|TRANSCRIPT_gene-HHV1gp00p35|protein_coding||c.*4806G>A|||||4806|	A|downstream_gene_variant|MODIFIER|UL42|gene-HHV1gp00p33|transcript|TRANSCRIPT_gene-HHV1gp00p33|protein_coding||c.*1175G>A|||||1175|	A|downstream_gene_variant|MODIFIER|UL46|gene-HHV1gp00p29|transcript|TRANSCRIPT_gene-HHV1gp00p29|protein_coding||c.*3044C>T|||||3044|
NC_001806.2	95754	.	C	T	74	PASS	4	0,0,1,2	33	T	missense_variant	MODERATE	UL43		gene-HHV1gp00p32	transcript	TRANSCRIPT_gene-HHV1gp00p32	protein_coding	2021-01-01	c.956C>T	p.Ala319Val	956/1254	956/1254	319/417				T|upstream_gene_variant|MODIFIER|UL41|gene-HHV1gp00p34|transcript|TRANSCRIPT_gene-HHV1gp00p34|protein_coding||c.-3118G>A|||||3118|	T|upstream_gene_variant|MODIFIER|UL44|gene-HHV1gp00p31|transcript|TRANSCRIPT_gene-HHV1gp00p31|protein_coding||c.-558C>T|||||558|	T|upstream_gene_variant|MODIFIER|UL45|gene-HHV1gp00p30|transcript|TRANSCRIPT_gene-HHV1gp00p30|protein_coding||c.-2279C>T|||||2279|	T|downstream_gene_variant|MODIFIER|UL40|gene-HHV1gp00p35|transcript|TRANSCRIPT_gene-HHV1gp00p35|protein_coding||c.*4807C>T|||||4807|	T|downstream_gene_variant|MODIFIER|UL42|gene-HHV1gp00p33|transcript|TRANSCRIPT_gene-HHV1gp00p33|protein_coding||c.*1176C>T|||||1176|	T|downstream_gene_variant|MODIFIER|UL46|gene-HHV1gp00p29|transcript|TRANSCRIPT_gene-HHV1gp00p29|protein_coding||c.*3043G>A|||||3043|
NC_001806.2	96038	.	C	T	184	PASS	7	0,0,5,2	33	T	missense_variant	MODERATE	UL43		gene-HHV1gp00p32	transcript	TRANSCRIPT_gene-HHV1gp00p32	protein_coding	2021-01-01	c.1240C>T	p.Arg414Trp	1240/1254	1240/1254	414/417				T|upstream_gene_variant|MODIFIER|UL41|gene-HHV1gp00p34|transcript|TRANSCRIPT_gene-HHV1gp00p34|protein_coding||c.-3402G>A|||||3402|	T|upstream_gene_variant|MODIFIER|UL44|gene-HHV1gp00p31|transcript|TRANSCRIPT_gene-HHV1gp00p31|protein_coding||c.-274C>T|||||274|	T|upstream_gene_variant|MODIFIER|UL45|gene-HHV1gp00p30|transcript|TRANSCRIPT_gene-HHV1gp00p30|protein_coding||c.-1995C>T|||||1995|	T|downstream_gene_variant|MODIFIER|UL42|gene-HHV1gp00p33|transcript|TRANSCRIPT_gene-HHV1gp00p33|protein_coding||c.*1460C>T|||||1460|	T|downstream_gene_variant|MODIFIER|UL46|gene-HHV1gp00p29|transcript|TRANSCRIPT_gene-HHV1gp00p29|protein_coding||c.*2759G>A|||||2759|	T|downstream_gene_variant|MODIFIER|UL47|gene-HHV1gp00p28|transcript|TRANSCRIPT_gene-HHV1gp00p28|protein_coding||c.*4998G>A|||||4998|
NC_001806.2	96905	.	A	G	150	PASS	6	0,0,3,3	35	G	synonymous_variant	LOW	UL44		gene-HHV1gp00p31	transcript	TRANSCRIPT_gene-HHV1gp00p31	protein_coding	2021-01-01	c.594A>G	p.Leu198Leu	594/1536	594/1536	198/511				G|upstream_gene_variant|MODIFIER|UL41|gene-HHV1gp00p34|transcript|TRANSCRIPT_gene-HHV1gp00p34|protein_coding||c.-4269T>C|||||4269|	G|upstream_gene_variant|MODIFIER|UL45|gene-HHV1gp00p30|transcript|TRANSCRIPT_gene-HHV1gp00p30|protein_coding||c.-1128A>G|||||1128|	G|downstream_gene_variant|MODIFIER|UL42|gene-HHV1gp00p33|transcript|TRANSCRIPT_gene-HHV1gp00p33|protein_coding||c.*2327A>G|||||2327|	G|downstream_gene_variant|MODIFIER|UL43|gene-HHV1gp00p32|transcript|TRANSCRIPT_gene-HHV1gp00p32|protein_coding||c.*853A>G|||||853|	G|downstream_gene_variant|MODIFIER|UL46|gene-HHV1gp00p29|transcript|TRANSCRIPT_gene-HHV1gp00p29|protein_coding||c.*1892T>C|||||1892|	G|downstream_gene_variant|MODIFIER|UL47|gene-HHV1gp00p28|transcript|TRANSCRIPT_gene-HHV1gp00p28|protein_coding||c.*4131T>C|||||4131|
NC_001806.2	96928	.	C	T	143	PASS	5	0,0,4,1	34	T	missense_variant	MODERATE	UL44		gene-HHV1gp00p31	transcript	TRANSCRIPT_gene-HHV1gp00p31	protein_coding	2021-01-01	c.617C>T	p.Ala206Val	617/1536	617/1536	206/511				T|upstream_gene_variant|MODIFIER|UL41|gene-HHV1gp00p34|transcript|TRANSCRIPT_gene-HHV1gp00p34|protein_coding||c.-4292G>A|||||4292|	T|upstream_gene_variant|MODIFIER|UL45|gene-HHV1gp00p30|transcript|TRANSCRIPT_gene-HHV1gp00p30|protein_coding||c.-1105C>T|||||1105|	T|downstream_gene_variant|MODIFIER|UL42|gene-HHV1gp00p33|transcript|TRANSCRIPT_gene-HHV1gp00p33|protein_coding||c.*2350C>T|||||2350|	T|downstream_gene_variant|MODIFIER|UL43|gene-HHV1gp00p32|transcript|TRANSCRIPT_gene-HHV1gp00p32|protein_coding||c.*876C>T|||||876|	T|downstream_gene_variant|MODIFIER|UL46|gene-HHV1gp00p29|transcript|TRANSCRIPT_gene-HHV1gp00p29|protein_coding||c.*1869G>A|||||1869|	T|downstream_gene_variant|MODIFIER|UL47|gene-HHV1gp00p28|transcript|TRANSCRIPT_gene-HHV1gp00p28|protein_coding||c.*4108G>A|||||4108|
NC_001806.2	97228	.	A	G	160	PASS	7	0,0,2,5	30	G	missense_variant	MODERATE	UL44		gene-HHV1gp00p31	transcript	TRANSCRIPT_gene-HHV1gp00p31	protein_coding	2021-01-01	c.917A>G	p.His306Arg	917/1536	917/1536	306/511				G|upstream_gene_variant|MODIFIER|UL41|gene-HHV1gp00p34|transcript|TRANSCRIPT_gene-HHV1gp00p34|protein_coding||c.-4592T>C|||||4592|	G|upstream_gene_variant|MODIFIER|UL45|gene-HHV1gp00p30|transcript|TRANSCRIPT_gene-HHV1gp00p30|protein_coding||c.-805A>G|||||805|	G|downstream_gene_variant|MODIFIER|UL42|gene-HHV1gp00p33|transcript|TRANSCRIPT_gene-HHV1gp00p33|protein_coding||c.*2650A>G|||||2650|	G|downstream_gene_variant|MODIFIER|UL43|gene-HHV1gp00p32|transcript|TRANSCRIPT_gene-HHV1gp00p32|protein_coding||c.*1176A>G|||||1176|	G|downstream_gene_variant|MODIFIER|UL46|gene-HHV1gp00p29|transcript|TRANSCRIPT_gene-HHV1gp00p29|protein_coding||c.*1569T>C|||||1569|	G|downstream_gene_variant|MODIFIER|UL47|gene-HHV1gp00p28|transcript|TRANSCRIPT_gene-HHV1gp00p28|protein_coding||c.*3808T>C|||||3808|
NC_001806.2	97367	.	T	C	153	PASS	7	1,0,3,3	33	C	synonymous_variant	LOW	UL44		gene-HHV1gp00p31	transcript	TRANSCRIPT_gene-HHV1gp00p31	protein_coding	2021-01-01	c.1056T>C	p.His352His	1056/1536	1056/1536	352/511				C|upstream_gene_variant|MODIFIER|UL41|gene-HHV1gp00p34|transcript|TRANSCRIPT_gene-HHV1gp00p34|protein_coding||c.-4731A>G|||||4731|	C|upstream_gene_variant|MODIFIER|UL45|gene-HHV1gp00p30|transcript|TRANSCRIPT_gene-HHV1gp00p30|protein_coding||c.-666T>C|||||666|	C|downstream_gene_variant|MODIFIER|UL42|gene-HHV1gp00p33|transcript|TRANSCRIPT_gene-HHV1gp00p33|protein_coding||c.*2789T>C|||||2789|	C|downstream_gene_variant|MODIFIER|UL43|gene-HHV1gp00p32|transcript|TRANSCRIPT_gene-HHV1gp00p32|protein_coding||c.*1315T>C|||||1315|	C|downstream_gene_variant|MODIFIER|UL46|gene-HHV1gp00p29|transcript|TRANSCRIPT_gene-HHV1gp00p29|protein_coding||c.*1430A>G|||||1430|	C|downstream_gene_variant|MODIFIER|UL47|gene-HHV1gp00p28|transcript|TRANSCRIPT_gene-HHV1gp00p28|protein_coding||c.*3669A>G|||||3669|
NC_001806.2	97676	.	A	G	152	PASS	6	0,0,4,2	31	G	synonymous_variant	LOW	UL44		gene-HHV1gp00p31	transcript	TRANSCRIPT_gene-HHV1gp00p31	protein_coding	2021-01-01	c.1365A>G	p.Glu455Glu	1365/1536	1365/1536	455/511				G|upstream_gene_variant|MODIFIER|UL45|gene-HHV1gp00p30|transcript|TRANSCRIPT_gene-HHV1gp00p30|protein_coding||c.-357A>G|||||357|	G|downstream_gene_variant|MODIFIER|UL42|gene-HHV1gp00p33|transcript|TRANSCRIPT_gene-HHV1gp00p33|protein_coding||c.*3098A>G|||||3098|	G|downstream_gene_variant|MODIFIER|UL43|gene-HHV1gp00p32|transcript|TRANSCRIPT_gene-HHV1gp00p32|protein_coding||c.*1624A>G|||||1624|	G|downstream_gene_variant|MODIFIER|UL46|gene-HHV1gp00p29|transcript|TRANSCRIPT_gene-HHV1gp00p29|protein_coding||c.*1121T>C|||||1121|	G|downstream_gene_variant|MODIFIER|UL47|gene-HHV1gp00p28|transcript|TRANSCRIPT_gene-HHV1gp00p28|protein_coding||c.*3360T>C|||||3360|
NC_001806.2	97742	.	G	A	30.87	PASS	4	1,1,1,1	34	A	synonymous_variant	LOW	UL44		gene-HHV1gp00p31	transcript	TRANSCRIPT_gene-HHV1gp00p31	protein_coding	2021-01-01	c.1431G>A	p.Glu477Glu	1431/1536	1431/1536	477/511				A|upstream_gene_variant|MODIFIER|UL45|gene-HHV1gp00p30|transcript|TRANSCRIPT_gene-HHV1gp00p30|protein_coding||c.-291G>A|||||291|	A|downstream_gene_variant|MODIFIER|UL42|gene-HHV1gp00p33|transcript|TRANSCRIPT_gene-HHV1gp00p33|protein_coding||c.*3164G>A|||||3164|	A|downstream_gene_variant|MODIFIER|UL43|gene-HHV1gp00p32|transcript|TRANSCRIPT_gene-HHV1gp00p32|protein_coding||c.*1690G>A|||||1690|	A|downstream_gene_variant|MODIFIER|UL46|gene-HHV1gp00p29|transcript|TRANSCRIPT_gene-HHV1gp00p29|protein_coding||c.*1055C>T|||||1055|	A|downstream_gene_variant|MODIFIER|UL47|gene-HHV1gp00p28|transcript|TRANSCRIPT_gene-HHV1gp00p28|protein_coding||c.*3294C>T|||||3294|
NC_001806.2	97851	.	A	G	269	PASS	10	0,0,3,7	34	G	upstream_gene_variant	MODIFIER	UL45		gene-HHV1gp00p30	transcript	TRANSCRIPT_gene-HHV1gp00p30	protein_coding		c.-182A>G					182			G|downstream_gene_variant|MODIFIER|UL42|gene-HHV1gp00p33|transcript|TRANSCRIPT_gene-HHV1gp00p33|protein_coding||c.*3273A>G|||||3273|	G|downstream_gene_variant|MODIFIER|UL43|gene-HHV1gp00p32|transcript|TRANSCRIPT_gene-HHV1gp00p32|protein_coding||c.*1799A>G|||||1799|	G|downstream_gene_variant|MODIFIER|UL44|gene-HHV1gp00p31|transcript|TRANSCRIPT_gene-HHV1gp00p31|protein_coding||c.*4A>G|||||4|	G|downstream_gene_variant|MODIFIER|UL46|gene-HHV1gp00p29|transcript|TRANSCRIPT_gene-HHV1gp00p29|protein_coding||c.*946T>C|||||946|	G|downstream_gene_variant|MODIFIER|UL47|gene-HHV1gp00p28|transcript|TRANSCRIPT_gene-HHV1gp00p28|protein_coding||c.*3185T>C|||||3185|	G|intergenic_region|MODIFIER|UL44-UL45|gene-HHV1gp00p31-gene-HHV1gp00p30|intergenic_region|gene-HHV1gp00p31-gene-HHV1gp00p30|||n.97851A>G||||||
NC_001806.2	98938	.	C	T	122	PASS	6	0,0,3,2	32	T	synonymous_variant	LOW	UL46		gene-HHV1gp00p29	transcript	TRANSCRIPT_gene-HHV1gp00p29	protein_coding	2021-01-01	c.2016G>A	p.Gly672Gly	2016/2157	2016/2157	672/718				T|downstream_gene_variant|MODIFIER|UL42|gene-HHV1gp00p33|transcript|TRANSCRIPT_gene-HHV1gp00p33|protein_coding||c.*4360C>T|||||4360|	T|downstream_gene_variant|MODIFIER|UL43|gene-HHV1gp00p32|transcript|TRANSCRIPT_gene-HHV1gp00p32|protein_coding||c.*2886C>T|||||2886|	T|downstream_gene_variant|MODIFIER|UL44|gene-HHV1gp00p31|transcript|TRANSCRIPT_gene-HHV1gp00p31|protein_coding||c.*1091C>T|||||1091|	T|downstream_gene_variant|MODIFIER|UL45|gene-HHV1gp00p30|transcript|TRANSCRIPT_gene-HHV1gp00p30|protein_coding||c.*387C>T|||||387|	T|downstream_gene_variant|MODIFIER|UL47|gene-HHV1gp00p28|transcript|TRANSCRIPT_gene-HHV1gp00p28|protein_coding||c.*2098G>A|||||2098|	T|downstream_gene_variant|MODIFIER|UL48|gene-HHV1gp00p27|transcript|TRANSCRIPT_gene-HHV1gp00p27|protein_coding||c.*4670G>A|||||4670|
NC_001806.2	99109	.	C	G	90	PASS	5	0,0,3,2	32	G	synonymous_variant	LOW	UL46		gene-HHV1gp00p29	transcript	TRANSCRIPT_gene-HHV1gp00p29	protein_coding	2021-01-01	c.1845G>C	p.Thr615Thr	1845/2157	1845/2157	615/718				G|downstream_gene_variant|MODIFIER|UL42|gene-HHV1gp00p33|transcript|TRANSCRIPT_gene-HHV1gp00p33|protein_coding||c.*4531C>G|||||4531|	G|downstream_gene_variant|MODIFIER|UL43|gene-HHV1gp00p32|transcript|TRANSCRIPT_gene-HHV1gp00p32|protein_coding||c.*3057C>G|||||3057|	G|downstream_gene_variant|MODIFIER|UL44|gene-HHV1gp00p31|transcript|TRANSCRIPT_gene-HHV1gp00p31|protein_coding||c.*1262C>G|||||1262|	G|downstream_gene_variant|MODIFIER|UL45|gene-HHV1gp00p30|transcript|TRANSCRIPT_gene-HHV1gp00p30|protein_coding||c.*558C>G|||||558|	G|downstream_gene_variant|MODIFIER|UL47|gene-HHV1gp00p28|transcript|TRANSCRIPT_gene-HHV1gp00p28|protein_coding||c.*1927G>C|||||1927|	G|downstream_gene_variant|MODIFIER|UL48|gene-HHV1gp00p27|transcript|TRANSCRIPT_gene-HHV1gp00p27|protein_coding||c.*4499G>C|||||4499|
NC_001806.2	99417	.	T	C	131	PASS	5	0,0,2,3	32	C	missense_variant	MODERATE	UL46		gene-HHV1gp00p29	transcript	TRANSCRIPT_gene-HHV1gp00p29	protein_coding	2021-01-01	c.1537A>G	p.Thr513Ala	1537/2157	1537/2157	513/718				C|downstream_gene_variant|MODIFIER|UL42|gene-HHV1gp00p33|transcript|TRANSCRIPT_gene-HHV1gp00p33|protein_coding||c.*4839T>C|||||4839|	C|downstream_gene_variant|MODIFIER|UL43|gene-HHV1gp00p32|transcript|TRANSCRIPT_gene-HHV1gp00p32|protein_coding||c.*3365T>C|||||3365|	C|downstream_gene_variant|MODIFIER|UL44|gene-HHV1gp00p31|transcript|TRANSCRIPT_gene-HHV1gp00p31|protein_coding||c.*1570T>C|||||1570|	C|downstream_gene_variant|MODIFIER|UL45|gene-HHV1gp00p30|transcript|TRANSCRIPT_gene-HHV1gp00p30|protein_coding||c.*866T>C|||||866|	C|downstream_gene_variant|MODIFIER|UL47|gene-HHV1gp00p28|transcript|TRANSCRIPT_gene-HHV1gp00p28|protein_coding||c.*1619A>G|||||1619|	C|downstream_gene_variant|MODIFIER|UL48|gene-HHV1gp00p27|transcript|TRANSCRIPT_gene-HHV1gp00p27|protein_coding||c.*4191A>G|||||4191|
NC_001806.2	99722	.	T	C	177	PASS	9	0,1,3,4	34	C	missense_variant	MODERATE	UL46		gene-HHV1gp00p29	transcript	TRANSCRIPT_gene-HHV1gp00p29	protein_coding	2021-01-01	c.1232A>G	p.Asn411Ser	1232/2157	1232/2157	411/718				C|downstream_gene_variant|MODIFIER|UL43|gene-HHV1gp00p32|transcript|TRANSCRIPT_gene-HHV1gp00p32|protein_coding||c.*3670T>C|||||3670|	C|downstream_gene_variant|MODIFIER|UL44|gene-HHV1gp00p31|transcript|TRANSCRIPT_gene-HHV1gp00p31|protein_coding||c.*1875T>C|||||1875|	C|downstream_gene_variant|MODIFIER|UL45|gene-HHV1gp00p30|transcript|TRANSCRIPT_gene-HHV1gp00p30|protein_coding||c.*1171T>C|||||1171|	C|downstream_gene_variant|MODIFIER|UL47|gene-HHV1gp00p28|transcript|TRANSCRIPT_gene-HHV1gp00p28|protein_coding||c.*1314A>G|||||1314|	C|downstream_gene_variant|MODIFIER|UL48|gene-HHV1gp00p27|transcript|TRANSCRIPT_gene-HHV1gp00p27|protein_coding||c.*3886A>G|||||3886|
NC_001806.2	99979	.	G	C	217	PASS	10	0,0,2,7	35	C	synonymous_variant	LOW	UL46		gene-HHV1gp00p29	transcript	TRANSCRIPT_gene-HHV1gp00p29	protein_coding	2021-01-01	c.975C>G	p.Val325Val	975/2157	975/2157	325/718				C|downstream_gene_variant|MODIFIER|UL43|gene-HHV1gp00p32|transcript|TRANSCRIPT_gene-HHV1gp00p32|protein_coding||c.*3927G>C|||||3927|	C|downstream_gene_variant|MODIFIER|UL44|gene-HHV1gp00p31|transcript|TRANSCRIPT_gene-HHV1gp00p31|protein_coding||c.*2132G>C|||||2132|	C|downstream_gene_variant|MODIFIER|UL45|gene-HHV1gp00p30|transcript|TRANSCRIPT_gene-HHV1gp00p30|protein_coding||c.*1428G>C|||||1428|	C|downstream_gene_variant|MODIFIER|UL47|gene-HHV1gp00p28|transcript|TRANSCRIPT_gene-HHV1gp00p28|protein_coding||c.*1057C>G|||||1057|	C|downstream_gene_variant|MODIFIER|UL48|gene-HHV1gp00p27|transcript|TRANSCRIPT_gene-HHV1gp00p27|protein_coding||c.*3629C>G|||||3629|
NC_001806.2	100276	.	G	T	229	PASS	9	0,0,5,4	34	T	synonymous_variant	LOW	UL46		gene-HHV1gp00p29	transcript	TRANSCRIPT_gene-HHV1gp00p29	protein_coding	2021-01-01	c.678C>A	p.Ala226Ala	678/2157	678/2157	226/718				T|downstream_gene_variant|MODIFIER|UL43|gene-HHV1gp00p32|transcript|TRANSCRIPT_gene-HHV1gp00p32|protein_coding||c.*4224G>T|||||4224|	T|downstream_gene_variant|MODIFIER|UL44|gene-HHV1gp00p31|transcript|TRANSCRIPT_gene-HHV1gp00p31|protein_coding||c.*2429G>T|||||2429|	T|downstream_gene_variant|MODIFIER|UL45|gene-HHV1gp00p30|transcript|TRANSCRIPT_gene-HHV1gp00p30|protein_coding||c.*1725G>T|||||1725|	T|downstream_gene_variant|MODIFIER|UL47|gene-HHV1gp00p28|transcript|TRANSCRIPT_gene-HHV1gp00p28|protein_coding||c.*760C>A|||||760|	T|downstream_gene_variant|MODIFIER|UL48|gene-HHV1gp00p27|transcript|TRANSCRIPT_gene-HHV1gp00p27|protein_coding||c.*3332C>A|||||3332|
NC_001806.2	100415	.	A	G	303	PASS	13	0,0,8,4	33	G	missense_variant	MODERATE	UL46		gene-HHV1gp00p29	transcript	TRANSCRIPT_gene-HHV1gp00p29	protein_coding	2021-01-01	c.539T>C	p.Val180Ala	539/2157	539/2157	180/718				G|downstream_gene_variant|MODIFIER|UL43|gene-HHV1gp00p32|transcript|TRANSCRIPT_gene-HHV1gp00p32|protein_coding||c.*4363A>G|||||4363|	G|downstream_gene_variant|MODIFIER|UL44|gene-HHV1gp00p31|transcript|TRANSCRIPT_gene-HHV1gp00p31|protein_coding||c.*2568A>G|||||2568|	G|downstream_gene_variant|MODIFIER|UL45|gene-HHV1gp00p30|transcript|TRANSCRIPT_gene-HHV1gp00p30|protein_coding||c.*1864A>G|||||1864|	G|downstream_gene_variant|MODIFIER|UL47|gene-HHV1gp00p28|transcript|TRANSCRIPT_gene-HHV1gp00p28|protein_coding||c.*621T>C|||||621|	G|downstream_gene_variant|MODIFIER|UL48|gene-HHV1gp00p27|transcript|TRANSCRIPT_gene-HHV1gp00p27|protein_coding||c.*3193T>C|||||3193|
NC_001806.2	105279	.	A	C	143	PASS	6	0,0,3,2	34	C	upstream_gene_variant	MODIFIER	UL46		gene-HHV1gp00p29	transcript	TRANSCRIPT_gene-HHV1gp00p29	protein_coding		c.-4326T>G					4326			C|upstream_gene_variant|MODIFIER|UL47|gene-HHV1gp00p28|transcript|TRANSCRIPT_gene-HHV1gp00p28|protein_coding||c.-2162T>G|||||2162|	C|upstream_gene_variant|MODIFIER|UL48|gene-HHV1gp00p27|transcript|TRANSCRIPT_gene-HHV1gp00p27|protein_coding||c.-199T>G|||||199|	C|upstream_gene_variant|MODIFIER|UL50|gene-HHV1gp00p24|transcript|TRANSCRIPT_gene-HHV1gp00p24|protein_coding||c.-1732A>C|||||1732|	C|upstream_gene_variant|MODIFIER|UL52|gene-HHV1gp00p22|transcript|TRANSCRIPT_gene-HHV1gp00p22|protein_coding||c.-3770A>C|||||3770|	C|downstream_gene_variant|MODIFIER|UL49|gene-HHV1gp00p25|transcript|TRANSCRIPT_gene-HHV1gp00p25|protein_coding||c.*208T>G|||||208|	C|downstream_gene_variant|MODIFIER|UL49A|gene-HHV1gp00p26|transcript|TRANSCRIPT_gene-HHV1gp00p26|protein_coding||c.*1440T>G|||||1440|	C|downstream_gene_variant|MODIFIER|UL51|gene-HHV1gp00p23|transcript|TRANSCRIPT_gene-HHV1gp00p23|protein_coding||c.*2999T>G|||||2999|	C|intergenic_region|MODIFIER|UL48-UL49|gene-HHV1gp00p27-gene-HHV1gp00p25|intergenic_region|gene-HHV1gp00p27-gene-HHV1gp00p25|||n.105279A>C||||||
NC_001806.2	105397	.	C	A	85	PASS	5	0,0,3,1	34	A	upstream_gene_variant	MODIFIER	UL46		gene-HHV1gp00p29	transcript	TRANSCRIPT_gene-HHV1gp00p29	protein_coding		c.-4444G>T					4444			A|upstream_gene_variant|MODIFIER|UL47|gene-HHV1gp00p28|transcript|TRANSCRIPT_gene-HHV1gp00p28|protein_coding||c.-2280G>T|||||2280|	A|upstream_gene_variant|MODIFIER|UL48|gene-HHV1gp00p27|transcript|TRANSCRIPT_gene-HHV1gp00p27|protein_coding||c.-317G>T|||||317|	A|upstream_gene_variant|MODIFIER|UL50|gene-HHV1gp00p24|transcript|TRANSCRIPT_gene-HHV1gp00p24|protein_coding||c.-1614C>A|||||1614|	A|upstream_gene_variant|MODIFIER|UL52|gene-HHV1gp00p22|transcript|TRANSCRIPT_gene-HHV1gp00p22|protein_coding||c.-3652C>A|||||3652|	A|downstream_gene_variant|MODIFIER|UL49|gene-HHV1gp00p25|transcript|TRANSCRIPT_gene-HHV1gp00p25|protein_coding||c.*90G>T|||||90|	A|downstream_gene_variant|MODIFIER|UL49A|gene-HHV1gp00p26|transcript|TRANSCRIPT_gene-HHV1gp00p26|protein_coding||c.*1322G>T|||||1322|	A|downstream_gene_variant|MODIFIER|UL51|gene-HHV1gp00p23|transcript|TRANSCRIPT_gene-HHV1gp00p23|protein_coding||c.*2881G>T|||||2881|	A|intergenic_region|MODIFIER|UL48-UL49|gene-HHV1gp00p27-gene-HHV1gp00p25|intergenic_region|gene-HHV1gp00p27-gene-HHV1gp00p25|||n.105397C>A||||||
NC_001806.2	101225	.	A	C	76	PASS	6	0,0,2,2	34	C	synonymous_variant	LOW	UL47		gene-HHV1gp00p28	transcript	TRANSCRIPT_gene-HHV1gp00p28	protein_coding	2021-01-01	c.1893T>G	p.Leu631Leu	1893/2082	1893/2082	631/693				C|upstream_gene_variant|MODIFIER|UL46|gene-HHV1gp00p29|transcript|TRANSCRIPT_gene-HHV1gp00p29|protein_coding||c.-272T>G|||||272|	C|downstream_gene_variant|MODIFIER|UL44|gene-HHV1gp00p31|transcript|TRANSCRIPT_gene-HHV1gp00p31|protein_coding||c.*3378A>C|||||3378|	C|downstream_gene_variant|MODIFIER|UL45|gene-HHV1gp00p30|transcript|TRANSCRIPT_gene-HHV1gp00p30|protein_coding||c.*2674A>C|||||2674|	C|downstream_gene_variant|MODIFIER|UL48|gene-HHV1gp00p27|transcript|TRANSCRIPT_gene-HHV1gp00p27|protein_coding||c.*2383T>G|||||2383|	C|downstream_gene_variant|MODIFIER|UL49|gene-HHV1gp00p25|transcript|TRANSCRIPT_gene-HHV1gp00p25|protein_coding||c.*4262T>G|||||4262|
NC_001806.2	101528	.	C	A	312	PASS	12	0,0,9,3	34	A	synonymous_variant	LOW	UL47		gene-HHV1gp00p28	transcript	TRANSCRIPT_gene-HHV1gp00p28	protein_coding	2021-01-01	c.1590G>T	p.Ala530Ala	1590/2082	1590/2082	530/693				A|upstream_gene_variant|MODIFIER|UL46|gene-HHV1gp00p29|transcript|TRANSCRIPT_gene-HHV1gp00p29|protein_coding||c.-575G>T|||||575|	A|downstream_gene_variant|MODIFIER|UL44|gene-HHV1gp00p31|transcript|TRANSCRIPT_gene-HHV1gp00p31|protein_coding||c.*3681C>A|||||3681|	A|downstream_gene_variant|MODIFIER|UL45|gene-HHV1gp00p30|transcript|TRANSCRIPT_gene-HHV1gp00p30|protein_coding||c.*2977C>A|||||2977|	A|downstream_gene_variant|MODIFIER|UL48|gene-HHV1gp00p27|transcript|TRANSCRIPT_gene-HHV1gp00p27|protein_coding||c.*2080G>T|||||2080|	A|downstream_gene_variant|MODIFIER|UL49|gene-HHV1gp00p25|transcript|TRANSCRIPT_gene-HHV1gp00p25|protein_coding||c.*3959G>T|||||3959|
NC_001806.2	101801	.	G	A	223	PASS	9	0,0,3,6	33	A	synonymous_variant	LOW	UL47		gene-HHV1gp00p28	transcript	TRANSCRIPT_gene-HHV1gp00p28	protein_coding	2021-01-01	c.1317C>T	p.Val439Val	1317/2082	1317/2082	439/693				A|upstream_gene_variant|MODIFIER|UL46|gene-HHV1gp00p29|transcript|TRANSCRIPT_gene-HHV1gp00p29|protein_coding||c.-848C>T|||||848|	A|downstream_gene_variant|MODIFIER|UL44|gene-HHV1gp00p31|transcript|TRANSCRIPT_gene-HHV1gp00p31|protein_coding||c.*3954G>A|||||3954|	A|downstream_gene_variant|MODIFIER|UL45|gene-HHV1gp00p30|transcript|TRANSCRIPT_gene-HHV1gp00p30|protein_coding||c.*3250G>A|||||3250|	A|downstream_gene_variant|MODIFIER|UL48|gene-HHV1gp00p27|transcript|TRANSCRIPT_gene-HHV1gp00p27|protein_coding||c.*1807C>T|||||1807|	A|downstream_gene_variant|MODIFIER|UL49|gene-HHV1gp00p25|transcript|TRANSCRIPT_gene-HHV1gp00p25|protein_coding||c.*3686C>T|||||3686|	A|downstream_gene_variant|MODIFIER|UL49A|gene-HHV1gp00p26|transcript|TRANSCRIPT_gene-HHV1gp00p26|protein_coding||c.*4918C>T|||||4918|
NC_001806.2	101845	.	G	A	197	PASS	10	0,0,5,3	32	A	synonymous_variant	LOW	UL47		gene-HHV1gp00p28	transcript	TRANSCRIPT_gene-HHV1gp00p28	protein_coding	2021-01-01	c.1273C>T	p.Leu425Leu	1273/2082	1273/2082	425/693				A|upstream_gene_variant|MODIFIER|UL46|gene-HHV1gp00p29|transcript|TRANSCRIPT_gene-HHV1gp00p29|protein_coding||c.-892C>T|||||892|	A|downstream_gene_variant|MODIFIER|UL44|gene-HHV1gp00p31|transcript|TRANSCRIPT_gene-HHV1gp00p31|protein_coding||c.*3998G>A|||||3998|	A|downstream_gene_variant|MODIFIER|UL45|gene-HHV1gp00p30|transcript|TRANSCRIPT_gene-HHV1gp00p30|protein_coding||c.*3294G>A|||||3294|	A|downstream_gene_variant|MODIFIER|UL48|gene-HHV1gp00p27|transcript|TRANSCRIPT_gene-HHV1gp00p27|protein_coding||c.*1763C>T|||||1763|	A|downstream_gene_variant|MODIFIER|UL49|gene-HHV1gp00p25|transcript|TRANSCRIPT_gene-HHV1gp00p25|protein_coding||c.*3642C>T|||||3642|	A|downstream_gene_variant|MODIFIER|UL49A|gene-HHV1gp00p26|transcript|TRANSCRIPT_gene-HHV1gp00p26|protein_coding||c.*4874C>T|||||4874|
NC_001806.2	102041	.	G	A	157	PASS	7	0,0,4,2	33	A	synonymous_variant	LOW	UL47		gene-HHV1gp00p28	transcript	TRANSCRIPT_gene-HHV1gp00p28	protein_coding	2021-01-01	c.1077C>T	p.Phe359Phe	1077/2082	1077/2082	359/693				A|upstream_gene_variant|MODIFIER|UL46|gene-HHV1gp00p29|transcript|TRANSCRIPT_gene-HHV1gp00p29|protein_coding||c.-1088C>T|||||1088|	A|upstream_gene_variant|MODIFIER|UL50|gene-HHV1gp00p24|transcript|TRANSCRIPT_gene-HHV1gp00p24|protein_coding||c.-4970G>A|||||4970|	A|downstream_gene_variant|MODIFIER|UL44|gene-HHV1gp00p31|transcript|TRANSCRIPT_gene-HHV1gp00p31|protein_coding||c.*4194G>A|||||4194|	A|downstream_gene_variant|MODIFIER|UL45|gene-HHV1gp00p30|transcript|TRANSCRIPT_gene-HHV1gp00p30|protein_coding||c.*3490G>A|||||3490|	A|downstream_gene_variant|MODIFIER|UL48|gene-HHV1gp00p27|transcript|TRANSCRIPT_gene-HHV1gp00p27|protein_coding||c.*1567C>T|||||1567|	A|downstream_gene_variant|MODIFIER|UL49|gene-HHV1gp00p25|transcript|TRANSCRIPT_gene-HHV1gp00p25|protein_coding||c.*3446C>T|||||3446|	A|downstream_gene_variant|MODIFIER|UL49A|gene-HHV1gp00p26|transcript|TRANSCRIPT_gene-HHV1gp00p26|protein_coding||c.*4678C>T|||||4678|
NC_001806.2	102485	.	G	T	184	PASS	6	0,0,1,5	37	T	synonymous_variant	LOW	UL47		gene-HHV1gp00p28	transcript	TRANSCRIPT_gene-HHV1gp00p28	protein_coding	2021-01-01	c.633C>A	p.Ser211Ser	633/2082	633/2082	211/693				T|upstream_gene_variant|MODIFIER|UL46|gene-HHV1gp00p29|transcript|TRANSCRIPT_gene-HHV1gp00p29|protein_coding||c.-1532C>A|||||1532|	T|upstream_gene_variant|MODIFIER|UL50|gene-HHV1gp00p24|transcript|TRANSCRIPT_gene-HHV1gp00p24|protein_coding||c.-4526G>T|||||4526|	T|downstream_gene_variant|MODIFIER|UL44|gene-HHV1gp00p31|transcript|TRANSCRIPT_gene-HHV1gp00p31|protein_coding||c.*4638G>T|||||4638|	T|downstream_gene_variant|MODIFIER|UL45|gene-HHV1gp00p30|transcript|TRANSCRIPT_gene-HHV1gp00p30|protein_coding||c.*3934G>T|||||3934|	T|downstream_gene_variant|MODIFIER|UL48|gene-HHV1gp00p27|transcript|TRANSCRIPT_gene-HHV1gp00p27|protein_coding||c.*1123C>A|||||1123|	T|downstream_gene_variant|MODIFIER|UL49|gene-HHV1gp00p25|transcript|TRANSCRIPT_gene-HHV1gp00p25|protein_coding||c.*3002C>A|||||3002|	T|downstream_gene_variant|MODIFIER|UL49A|gene-HHV1gp00p26|transcript|TRANSCRIPT_gene-HHV1gp00p26|protein_coding||c.*4234C>A|||||4234|
NC_001806.2	102896	.	C	A	153	PASS	6	0,0,3,2	37	A	synonymous_variant	LOW	UL47		gene-HHV1gp00p28	transcript	TRANSCRIPT_gene-HHV1gp00p28	protein_coding	2021-01-01	c.222G>T	p.Arg74Arg	222/2082	222/2082	74/693				A|upstream_gene_variant|MODIFIER|UL46|gene-HHV1gp00p29|transcript|TRANSCRIPT_gene-HHV1gp00p29|protein_coding||c.-1943G>T|||||1943|	A|upstream_gene_variant|MODIFIER|UL50|gene-HHV1gp00p24|transcript|TRANSCRIPT_gene-HHV1gp00p24|protein_coding||c.-4115C>A|||||4115|	A|downstream_gene_variant|MODIFIER|UL45|gene-HHV1gp00p30|transcript|TRANSCRIPT_gene-HHV1gp00p30|protein_coding||c.*4345C>A|||||4345|	A|downstream_gene_variant|MODIFIER|UL48|gene-HHV1gp00p27|transcript|TRANSCRIPT_gene-HHV1gp00p27|protein_coding||c.*712G>T|||||712|	A|downstream_gene_variant|MODIFIER|UL49|gene-HHV1gp00p25|transcript|TRANSCRIPT_gene-HHV1gp00p25|protein_coding||c.*2591G>T|||||2591|	A|downstream_gene_variant|MODIFIER|UL49A|gene-HHV1gp00p26|transcript|TRANSCRIPT_gene-HHV1gp00p26|protein_coding||c.*3823G>T|||||3823|
NC_001806.2	103013	.	C	T	74	PASS	5	0,0,0,3	33	T	synonymous_variant	LOW	UL47		gene-HHV1gp00p28	transcript	TRANSCRIPT_gene-HHV1gp00p28	protein_coding	2021-01-01	c.105G>A	p.Gly35Gly	105/2082	105/2082	35/693				T|upstream_gene_variant|MODIFIER|UL46|gene-HHV1gp00p29|transcript|TRANSCRIPT_gene-HHV1gp00p29|protein_coding||c.-2060G>A|||||2060|	T|upstream_gene_variant|MODIFIER|UL50|gene-HHV1gp00p24|transcript|TRANSCRIPT_gene-HHV1gp00p24|protein_coding||c.-3998C>T|||||3998|	T|downstream_gene_variant|MODIFIER|UL45|gene-HHV1gp00p30|transcript|TRANSCRIPT_gene-HHV1gp00p30|protein_coding||c.*4462C>T|||||4462|	T|downstream_gene_variant|MODIFIER|UL48|gene-HHV1gp00p27|transcript|TRANSCRIPT_gene-HHV1gp00p27|protein_coding||c.*595G>A|||||595|	T|downstream_gene_variant|MODIFIER|UL49|gene-HHV1gp00p25|transcript|TRANSCRIPT_gene-HHV1gp00p25|protein_coding||c.*2474G>A|||||2474|	T|downstream_gene_variant|MODIFIER|UL49A|gene-HHV1gp00p26|transcript|TRANSCRIPT_gene-HHV1gp00p26|protein_coding||c.*3706G>A|||||3706|
NC_001806.2	103719	.	C	A	125	PASS	7	0,0,1,4	32	A	synonymous_variant	LOW	UL48		gene-HHV1gp00p27	transcript	TRANSCRIPT_gene-HHV1gp00p27	protein_coding	2021-01-01	c.1362G>T	p.Gly454Gly	1362/1473	1362/1473	454/490				A|upstream_gene_variant|MODIFIER|UL46|gene-HHV1gp00p29|transcript|TRANSCRIPT_gene-HHV1gp00p29|protein_coding||c.-2766G>T|||||2766|	A|upstream_gene_variant|MODIFIER|UL47|gene-HHV1gp00p28|transcript|TRANSCRIPT_gene-HHV1gp00p28|protein_coding||c.-602G>T|||||602|	A|upstream_gene_variant|MODIFIER|UL50|gene-HHV1gp00p24|transcript|TRANSCRIPT_gene-HHV1gp00p24|protein_coding||c.-3292C>A|||||3292|	A|downstream_gene_variant|MODIFIER|UL49|gene-HHV1gp00p25|transcript|TRANSCRIPT_gene-HHV1gp00p25|protein_coding||c.*1768G>T|||||1768|	A|downstream_gene_variant|MODIFIER|UL49A|gene-HHV1gp00p26|transcript|TRANSCRIPT_gene-HHV1gp00p26|protein_coding||c.*3000G>T|||||3000|	A|downstream_gene_variant|MODIFIER|UL51|gene-HHV1gp00p23|transcript|TRANSCRIPT_gene-HHV1gp00p23|protein_coding||c.*4559G>T|||||4559|
NC_001806.2	104405	.	A	G	157	PASS	11	0,0,3,4	30	G	synonymous_variant	LOW	UL48		gene-HHV1gp00p27	transcript	TRANSCRIPT_gene-HHV1gp00p27	protein_coding	2021-01-01	c.676T>C	p.Leu226Leu	676/1473	676/1473	226/490				G|upstream_gene_variant|MODIFIER|UL46|gene-HHV1gp00p29|transcript|TRANSCRIPT_gene-HHV1gp00p29|protein_coding||c.-3452T>C|||||3452|	G|upstream_gene_variant|MODIFIER|UL47|gene-HHV1gp00p28|transcript|TRANSCRIPT_gene-HHV1gp00p28|protein_coding||c.-1288T>C|||||1288|	G|upstream_gene_variant|MODIFIER|UL50|gene-HHV1gp00p24|transcript|TRANSCRIPT_gene-HHV1gp00p24|protein_coding||c.-2606A>G|||||2606|	G|upstream_gene_variant|MODIFIER|UL52|gene-HHV1gp00p22|transcript|TRANSCRIPT_gene-HHV1gp00p22|protein_coding||c.-4644A>G|||||4644|	G|downstream_gene_variant|MODIFIER|UL49|gene-HHV1gp00p25|transcript|TRANSCRIPT_gene-HHV1gp00p25|protein_coding||c.*1082T>C|||||1082|	G|downstream_gene_variant|MODIFIER|UL49A|gene-HHV1gp00p26|transcript|TRANSCRIPT_gene-HHV1gp00p26|protein_coding||c.*2314T>C|||||2314|	G|downstream_gene_variant|MODIFIER|UL51|gene-HHV1gp00p23|transcript|TRANSCRIPT_gene-HHV1gp00p23|protein_coding||c.*3873T>C|||||3873|
NC_001806.2	104711	.	T	C	164	PASS	10	0,1,6,2	30	C	missense_variant	MODERATE	UL48		gene-HHV1gp00p27	transcript	TRANSCRIPT_gene-HHV1gp00p27	protein_coding	2021-01-01	c.370A>G	p.Thr124Ala	370/1473	370/1473	124/490				C|upstream_gene_variant|MODIFIER|UL46|gene-HHV1gp00p29|transcript|TRANSCRIPT_gene-HHV1gp00p29|protein_coding||c.-3758A>G|||||3758|	C|upstream_gene_variant|MODIFIER|UL47|gene-HHV1gp00p28|transcript|TRANSCRIPT_gene-HHV1gp00p28|protein_coding||c.-1594A>G|||||1594|	C|upstream_gene_variant|MODIFIER|UL50|gene-HHV1gp00p24|transcript|TRANSCRIPT_gene-HHV1gp00p24|protein_coding||c.-2300T>C|||||2300|	C|upstream_gene_variant|MODIFIER|UL52|gene-HHV1gp00p22|transcript|TRANSCRIPT_gene-HHV1gp00p22|protein_coding||c.-4338T>C|||||4338|	C|downstream_gene_variant|MODIFIER|UL49|gene-HHV1gp00p25|transcript|TRANSCRIPT_gene-HHV1gp00p25|protein_coding||c.*776A>G|||||776|	C|downstream_gene_variant|MODIFIER|UL49A|gene-HHV1gp00p26|transcript|TRANSCRIPT_gene-HHV1gp00p26|protein_coding||c.*2008A>G|||||2008|	C|downstream_gene_variant|MODIFIER|UL51|gene-HHV1gp00p23|transcript|TRANSCRIPT_gene-HHV1gp00p23|protein_coding||c.*3567A>G|||||3567|
NC_001806.2	104819	.	G	A	250	PASS	12	1,0,5,6	30	A	synonymous_variant	LOW	UL48		gene-HHV1gp00p27	transcript	TRANSCRIPT_gene-HHV1gp00p27	protein_coding	2021-01-01	c.262C>T	p.Leu88Leu	262/1473	262/1473	88/490				A|upstream_gene_variant|MODIFIER|UL46|gene-HHV1gp00p29|transcript|TRANSCRIPT_gene-HHV1gp00p29|protein_coding||c.-3866C>T|||||3866|	A|upstream_gene_variant|MODIFIER|UL47|gene-HHV1gp00p28|transcript|TRANSCRIPT_gene-HHV1gp00p28|protein_coding||c.-1702C>T|||||1702|	A|upstream_gene_variant|MODIFIER|UL50|gene-HHV1gp00p24|transcript|TRANSCRIPT_gene-HHV1gp00p24|protein_coding||c.-2192G>A|||||2192|	A|upstream_gene_variant|MODIFIER|UL52|gene-HHV1gp00p22|transcript|TRANSCRIPT_gene-HHV1gp00p22|protein_coding||c.-4230G>A|||||4230|	A|downstream_gene_variant|MODIFIER|UL49|gene-HHV1gp00p25|transcript|TRANSCRIPT_gene-HHV1gp00p25|protein_coding||c.*668C>T|||||668|	A|downstream_gene_variant|MODIFIER|UL49A|gene-HHV1gp00p26|transcript|TRANSCRIPT_gene-HHV1gp00p26|protein_coding||c.*1900C>T|||||1900|	A|downstream_gene_variant|MODIFIER|UL51|gene-HHV1gp00p23|transcript|TRANSCRIPT_gene-HHV1gp00p23|protein_coding||c.*3459C>T|||||3459|
NC_001806.2	108249	.	A	G	190	PASS	9	0,1,6,2	34	G	upstream_gene_variant	MODIFIER	UL48		gene-HHV1gp00p27	transcript	TRANSCRIPT_gene-HHV1gp00p27	protein_coding		c.-3169T>C					3169			G|upstream_gene_variant|MODIFIER|UL49|gene-HHV1gp00p25|transcript|TRANSCRIPT_gene-HHV1gp00p25|protein_coding||c.-1857T>C|||||1857|	G|upstream_gene_variant|MODIFIER|UL49A|gene-HHV1gp00p26|transcript|TRANSCRIPT_gene-HHV1gp00p26|protein_coding||c.-1255T>C|||||1255|	G|upstream_gene_variant|MODIFIER|UL52|gene-HHV1gp00p22|transcript|TRANSCRIPT_gene-HHV1gp00p22|protein_coding||c.-800A>G|||||800|	G|upstream_gene_variant|MODIFIER|UL53|gene-HHV1gp00p21|transcript|TRANSCRIPT_gene-HHV1gp00p21|protein_coding||c.-3931A>G|||||3931|	G|downstream_gene_variant|MODIFIER|UL50|gene-HHV1gp00p24|transcript|TRANSCRIPT_gene-HHV1gp00p24|protein_coding||c.*123A>G|||||123|	G|downstream_gene_variant|MODIFIER|UL51|gene-HHV1gp00p23|transcript|TRANSCRIPT_gene-HHV1gp00p23|protein_coding||c.*29T>C|||||29|	G|intergenic_region|MODIFIER|UL50-UL51|gene-HHV1gp00p24-gene-HHV1gp00p23|intergenic_region|gene-HHV1gp00p24-gene-HHV1gp00p23|||n.108249A>G||||||
NC_001806.2	105778	.	G	A	289	PASS	12	0,0,3,8	32	A	synonymous_variant	LOW	UL49		gene-HHV1gp00p25	transcript	TRANSCRIPT_gene-HHV1gp00p25	protein_coding	2021-01-01	c.615C>T	p.Val205Val	615/906	615/906	205/301				A|upstream_gene_variant|MODIFIER|UL46|gene-HHV1gp00p29|transcript|TRANSCRIPT_gene-HHV1gp00p29|protein_coding||c.-4825C>T|||||4825|	A|upstream_gene_variant|MODIFIER|UL47|gene-HHV1gp00p28|transcript|TRANSCRIPT_gene-HHV1gp00p28|protein_coding||c.-2661C>T|||||2661|	A|upstream_gene_variant|MODIFIER|UL48|gene-HHV1gp00p27|transcript|TRANSCRIPT_gene-HHV1gp00p27|protein_coding||c.-698C>T|||||698|	A|upstream_gene_variant|MODIFIER|UL50|gene-HHV1gp00p24|transcript|TRANSCRIPT_gene-HHV1gp00p24|protein_coding||c.-1233G>A|||||1233|	A|upstream_gene_variant|MODIFIER|UL52|gene-HHV1gp00p22|transcript|TRANSCRIPT_gene-HHV1gp00p22|protein_coding||c.-3271G>A|||||3271|	A|downstream_gene_variant|MODIFIER|UL49A|gene-HHV1gp00p26|transcript|TRANSCRIPT_gene-HHV1gp00p26|protein_coding||c.*941C>T|||||941|	A|downstream_gene_variant|MODIFIER|UL51|gene-HHV1gp00p23|transcript|TRANSCRIPT_gene-HHV1gp00p23|protein_coding||c.*2500C>T|||||2500|
NC_001806.2	106308	.	C	A	254	PASS	10	0,0,4,6	32	A	missense_variant	MODERATE	UL49		gene-HHV1gp00p25	transcript	TRANSCRIPT_gene-HHV1gp00p25	protein_coding	2021-01-01	c.85G>T	p.Gly29Cys	85/906	85/906	29/301				A|upstream_gene_variant|MODIFIER|UL47|gene-HHV1gp00p28|transcript|TRANSCRIPT_gene-HHV1gp00p28|protein_coding||c.-3191G>T|||||3191|	A|upstream_gene_variant|MODIFIER|UL48|gene-HHV1gp00p27|transcript|TRANSCRIPT_gene-HHV1gp00p27|protein_coding||c.-1228G>T|||||1228|	A|upstream_gene_variant|MODIFIER|UL50|gene-HHV1gp00p24|transcript|TRANSCRIPT_gene-HHV1gp00p24|protein_coding||c.-703C>A|||||703|	A|upstream_gene_variant|MODIFIER|UL52|gene-HHV1gp00p22|transcript|TRANSCRIPT_gene-HHV1gp00p22|protein_coding||c.-2741C>A|||||2741|	A|downstream_gene_variant|MODIFIER|UL49A|gene-HHV1gp00p26|transcript|TRANSCRIPT_gene-HHV1gp00p26|protein_coding||c.*411G>T|||||411|	A|downstream_gene_variant|MODIFIER|UL51|gene-HHV1gp00p23|transcript|TRANSCRIPT_gene-HHV1gp00p23|protein_coding||c.*1970G>T|||||1970|
NC_001806.2	106844	.	T	C	182	PASS	8	0,0,4,4	31	C	missense_variant	MODERATE	UL49A		gene-HHV1gp00p26	transcript	TRANSCRIPT_gene-HHV1gp00p26	protein_coding	2021-01-01	c.151A>G	p.Thr51Ala	151/276	151/276	51/91				C|upstream_gene_variant|MODIFIER|UL47|gene-HHV1gp00p28|transcript|TRANSCRIPT_gene-HHV1gp00p28|protein_coding||c.-3727A>G|||||3727|	C|upstream_gene_variant|MODIFIER|UL48|gene-HHV1gp00p27|transcript|TRANSCRIPT_gene-HHV1gp00p27|protein_coding||c.-1764A>G|||||1764|	C|upstream_gene_variant|MODIFIER|UL49|gene-HHV1gp00p25|transcript|TRANSCRIPT_gene-HHV1gp00p25|protein_coding||c.-452A>G|||||452|	C|upstream_gene_variant|MODIFIER|UL50|gene-HHV1gp00p24|transcript|TRANSCRIPT_gene-HHV1gp00p24|protein_coding||c.-167T>C|||||167|	C|upstream_gene_variant|MODIFIER|UL52|gene-HHV1gp00p22|transcript|TRANSCRIPT_gene-HHV1gp00p22|protein_coding||c.-2205T>C|||||2205|	C|downstream_gene_variant|MODIFIER|UL51|gene-HHV1gp00p23|transcript|TRANSCRIPT_gene-HHV1gp00p23|protein_coding||c.*1434A>G|||||1434|
NC_001806.2	106912	.	C	T	158	PASS	8	0,0,4,3	31	T	missense_variant	MODERATE	UL49A		gene-HHV1gp00p26	transcript	TRANSCRIPT_gene-HHV1gp00p26	protein_coding	2021-01-01	c.83G>A	p.Arg28His	83/276	83/276	28/91				T|upstream_gene_variant|MODIFIER|UL47|gene-HHV1gp00p28|transcript|TRANSCRIPT_gene-HHV1gp00p28|protein_coding||c.-3795G>A|||||3795|	T|upstream_gene_variant|MODIFIER|UL48|gene-HHV1gp00p27|transcript|TRANSCRIPT_gene-HHV1gp00p27|protein_coding||c.-1832G>A|||||1832|	T|upstream_gene_variant|MODIFIER|UL49|gene-HHV1gp00p25|transcript|TRANSCRIPT_gene-HHV1gp00p25|protein_coding||c.-520G>A|||||520|	T|upstream_gene_variant|MODIFIER|UL50|gene-HHV1gp00p24|transcript|TRANSCRIPT_gene-HHV1gp00p24|protein_coding||c.-99C>T|||||99|	T|upstream_gene_variant|MODIFIER|UL52|gene-HHV1gp00p22|transcript|TRANSCRIPT_gene-HHV1gp00p22|protein_coding||c.-2137C>T|||||2137|	T|downstream_gene_variant|MODIFIER|UL51|gene-HHV1gp00p23|transcript|TRANSCRIPT_gene-HHV1gp00p23|protein_coding||c.*1366G>A|||||1366|
NC_001806.2	13234	.	G	A	217	PASS	9	0,0,2,7	31	A	synonymous_variant	LOW	UL5		gene-HHV1gp00p72	transcript	TRANSCRIPT_gene-HHV1gp00p72	protein_coding	2021-01-01	c.1899C>T	p.Asp633Asp	1899/2649	1899/2649	633/882				A|upstream_gene_variant|MODIFIER|UL4|gene-HHV1gp00p71|transcript|TRANSCRIPT_gene-HHV1gp00p71|protein_coding||c.-811C>T|||||811|	A|upstream_gene_variant|MODIFIER|UL6|gene-HHV1gp00p70|transcript|TRANSCRIPT_gene-HHV1gp00p70|protein_coding||c.-1897G>A|||||1897|	A|upstream_gene_variant|MODIFIER|UL7|gene-HHV1gp00p69|transcript|TRANSCRIPT_gene-HHV1gp00p69|protein_coding||c.-3902G>A|||||3902|	A|downstream_gene_variant|MODIFIER|UL1|gene-HHV1gp00p75|transcript|TRANSCRIPT_gene-HHV1gp00p75|protein_coding||c.*3222G>A|||||3222|	A|downstream_gene_variant|MODIFIER|UL2|gene-HHV1gp00p74|transcript|TRANSCRIPT_gene-HHV1gp00p74|protein_coding||c.*2345G>A|||||2345|	A|downstream_gene_variant|MODIFIER|UL3|gene-HHV1gp00p73|transcript|TRANSCRIPT_gene-HHV1gp00p73|protein_coding||c.*1569G>A|||||1569|	A|downstream_gene_variant|MODIFIER|UL8|gene-HHV1gp00p67|transcript|TRANSCRIPT_gene-HHV1gp00p67|protein_coding||c.*4991C>T|||||4991|
NC_001806.2	13786	.	C	A	175	PASS	7	0,0,5,2	33	A	synonymous_variant	LOW	UL5		gene-HHV1gp00p72	transcript	TRANSCRIPT_gene-HHV1gp00p72	protein_coding	2021-01-01	c.1347G>T	p.Thr449Thr	1347/2649	1347/2649	449/882				A|upstream_gene_variant|MODIFIER|UL4|gene-HHV1gp00p71|transcript|TRANSCRIPT_gene-HHV1gp00p71|protein_coding||c.-1363G>T|||||1363|	A|upstream_gene_variant|MODIFIER|UL6|gene-HHV1gp00p70|transcript|TRANSCRIPT_gene-HHV1gp00p70|protein_coding||c.-1345C>A|||||1345|	A|upstream_gene_variant|MODIFIER|UL7|gene-HHV1gp00p69|transcript|TRANSCRIPT_gene-HHV1gp00p69|protein_coding||c.-3350C>A|||||3350|	A|downstream_gene_variant|MODIFIER|UL1|gene-HHV1gp00p75|transcript|TRANSCRIPT_gene-HHV1gp00p75|protein_coding||c.*3774C>A|||||3774|	A|downstream_gene_variant|MODIFIER|UL2|gene-HHV1gp00p74|transcript|TRANSCRIPT_gene-HHV1gp00p74|protein_coding||c.*2897C>A|||||2897|	A|downstream_gene_variant|MODIFIER|UL3|gene-HHV1gp00p73|transcript|TRANSCRIPT_gene-HHV1gp00p73|protein_coding||c.*2121C>A|||||2121|	A|downstream_gene_variant|MODIFIER|UL8|gene-HHV1gp00p67|transcript|TRANSCRIPT_gene-HHV1gp00p67|protein_coding||c.*4439G>T|||||4439|
NC_001806.2	14933	.	T	C	82	PASS	6	0,1,3,2	33	C	missense_variant	MODERATE	UL5		gene-HHV1gp00p72	transcript	TRANSCRIPT_gene-HHV1gp00p72	protein_coding	2021-01-01	c.200A>G	p.His67Arg	200/2649	200/2649	67/882				C|upstream_gene_variant|MODIFIER|UL4|gene-HHV1gp00p71|transcript|TRANSCRIPT_gene-HHV1gp00p71|protein_coding||c.-2510A>G|||||2510|	C|upstream_gene_variant|MODIFIER|UL6|gene-HHV1gp00p70|transcript|TRANSCRIPT_gene-HHV1gp00p70|protein_coding||c.-198T>C|||||198|	C|upstream_gene_variant|MODIFIER|UL7|gene-HHV1gp00p69|transcript|TRANSCRIPT_gene-HHV1gp00p69|protein_coding||c.-2203T>C|||||2203|	C|downstream_gene_variant|MODIFIER|UL1|gene-HHV1gp00p75|transcript|TRANSCRIPT_gene-HHV1gp00p75|protein_coding||c.*4921T>C|||||4921|	C|downstream_gene_variant|MODIFIER|UL2|gene-HHV1gp00p74|transcript|TRANSCRIPT_gene-HHV1gp00p74|protein_coding||c.*4044T>C|||||4044|	C|downstream_gene_variant|MODIFIER|UL3|gene-HHV1gp00p73|transcript|TRANSCRIPT_gene-HHV1gp00p73|protein_coding||c.*3268T>C|||||3268|	C|downstream_gene_variant|MODIFIER|UL8|gene-HHV1gp00p67|transcript|TRANSCRIPT_gene-HHV1gp00p67|protein_coding||c.*3292A>G|||||3292|
NC_001806.2	107238	.	C	T	228	PASS	9	0,0,5,4	30	T	synonymous_variant	LOW	UL50		gene-HHV1gp00p24	transcript	TRANSCRIPT_gene-HHV1gp00p24	protein_coding	2021-01-01	c.228C>T	p.Cys76Cys	228/1116	228/1116	76/371				T|upstream_gene_variant|MODIFIER|UL47|gene-HHV1gp00p28|transcript|TRANSCRIPT_gene-HHV1gp00p28|protein_coding||c.-4121G>A|||||4121|	T|upstream_gene_variant|MODIFIER|UL48|gene-HHV1gp00p27|transcript|TRANSCRIPT_gene-HHV1gp00p27|protein_coding||c.-2158G>A|||||2158|	T|upstream_gene_variant|MODIFIER|UL49|gene-HHV1gp00p25|transcript|TRANSCRIPT_gene-HHV1gp00p25|protein_coding||c.-846G>A|||||846|	T|upstream_gene_variant|MODIFIER|UL49A|gene-HHV1gp00p26|transcript|TRANSCRIPT_gene-HHV1gp00p26|protein_coding||c.-244G>A|||||244|	T|upstream_gene_variant|MODIFIER|UL52|gene-HHV1gp00p22|transcript|TRANSCRIPT_gene-HHV1gp00p22|protein_coding||c.-1811C>T|||||1811|	T|upstream_gene_variant|MODIFIER|UL53|gene-HHV1gp00p21|transcript|TRANSCRIPT_gene-HHV1gp00p21|protein_coding||c.-4942C>T|||||4942|	T|downstream_gene_variant|MODIFIER|UL51|gene-HHV1gp00p23|transcript|TRANSCRIPT_gene-HHV1gp00p23|protein_coding||c.*1040G>A|||||1040|
NC_001806.2	107263	.	G	T	220	PASS	9	0,0,4,5	30	T	missense_variant	MODERATE	UL50		gene-HHV1gp00p24	transcript	TRANSCRIPT_gene-HHV1gp00p24	protein_coding	2021-01-01	c.253G>T	p.Ala85Ser	253/1116	253/1116	85/371				T|upstream_gene_variant|MODIFIER|UL47|gene-HHV1gp00p28|transcript|TRANSCRIPT_gene-HHV1gp00p28|protein_coding||c.-4146C>A|||||4146|	T|upstream_gene_variant|MODIFIER|UL48|gene-HHV1gp00p27|transcript|TRANSCRIPT_gene-HHV1gp00p27|protein_coding||c.-2183C>A|||||2183|	T|upstream_gene_variant|MODIFIER|UL49|gene-HHV1gp00p25|transcript|TRANSCRIPT_gene-HHV1gp00p25|protein_coding||c.-871C>A|||||871|	T|upstream_gene_variant|MODIFIER|UL49A|gene-HHV1gp00p26|transcript|TRANSCRIPT_gene-HHV1gp00p26|protein_coding||c.-269C>A|||||269|	T|upstream_gene_variant|MODIFIER|UL52|gene-HHV1gp00p22|transcript|TRANSCRIPT_gene-HHV1gp00p22|protein_coding||c.-1786G>T|||||1786|	T|upstream_gene_variant|MODIFIER|UL53|gene-HHV1gp00p21|transcript|TRANSCRIPT_gene-HHV1gp00p21|protein_coding||c.-4917G>T|||||4917|	T|downstream_gene_variant|MODIFIER|UL51|gene-HHV1gp00p23|transcript|TRANSCRIPT_gene-HHV1gp00p23|protein_coding||c.*1015C>A|||||1015|
NC_001806.2	107443	.	C	T	196	PASS	8	0,0,6,2	32	T	missense_variant	MODERATE	UL50		gene-HHV1gp00p24	transcript	TRANSCRIPT_gene-HHV1gp00p24	protein_coding	2021-01-01	c.433C>T	p.Arg145Trp	433/1116	433/1116	145/371				T|upstream_gene_variant|MODIFIER|UL47|gene-HHV1gp00p28|transcript|TRANSCRIPT_gene-HHV1gp00p28|protein_coding||c.-4326G>A|||||4326|	T|upstream_gene_variant|MODIFIER|UL48|gene-HHV1gp00p27|transcript|TRANSCRIPT_gene-HHV1gp00p27|protein_coding||c.-2363G>A|||||2363|	T|upstream_gene_variant|MODIFIER|UL49|gene-HHV1gp00p25|transcript|TRANSCRIPT_gene-HHV1gp00p25|protein_coding||c.-1051G>A|||||1051|	T|upstream_gene_variant|MODIFIER|UL49A|gene-HHV1gp00p26|transcript|TRANSCRIPT_gene-HHV1gp00p26|protein_coding||c.-449G>A|||||449|	T|upstream_gene_variant|MODIFIER|UL52|gene-HHV1gp00p22|transcript|TRANSCRIPT_gene-HHV1gp00p22|protein_coding||c.-1606C>T|||||1606|	T|upstream_gene_variant|MODIFIER|UL53|gene-HHV1gp00p21|transcript|TRANSCRIPT_gene-HHV1gp00p21|protein_coding||c.-4737C>T|||||4737|	T|downstream_gene_variant|MODIFIER|UL51|gene-HHV1gp00p23|transcript|TRANSCRIPT_gene-HHV1gp00p23|protein_coding||c.*835G>A|||||835|
NC_001806.2	107782	.	T	C	77	PASS	5	0,0,2,2	34	C	synonymous_variant	LOW	UL50		gene-HHV1gp00p24	transcript	TRANSCRIPT_gene-HHV1gp00p24	protein_coding	2021-01-01	c.772T>C	p.Leu258Leu	772/1116	772/1116	258/371				C|upstream_gene_variant|MODIFIER|UL47|gene-HHV1gp00p28|transcript|TRANSCRIPT_gene-HHV1gp00p28|protein_coding||c.-4665A>G|||||4665|	C|upstream_gene_variant|MODIFIER|UL48|gene-HHV1gp00p27|transcript|TRANSCRIPT_gene-HHV1gp00p27|protein_coding||c.-2702A>G|||||2702|	C|upstream_gene_variant|MODIFIER|UL49|gene-HHV1gp00p25|transcript|TRANSCRIPT_gene-HHV1gp00p25|protein_coding||c.-1390A>G|||||1390|	C|upstream_gene_variant|MODIFIER|UL49A|gene-HHV1gp00p26|transcript|TRANSCRIPT_gene-HHV1gp00p26|protein_coding||c.-788A>G|||||788|	C|upstream_gene_variant|MODIFIER|UL52|gene-HHV1gp00p22|transcript|TRANSCRIPT_gene-HHV1gp00p22|protein_coding||c.-1267T>C|||||1267|	C|upstream_gene_variant|MODIFIER|UL53|gene-HHV1gp00p21|transcript|TRANSCRIPT_gene-HHV1gp00p21|protein_coding||c.-4398T>C|||||4398|	C|downstream_gene_variant|MODIFIER|UL51|gene-HHV1gp00p23|transcript|TRANSCRIPT_gene-HHV1gp00p23|protein_coding||c.*496A>G|||||496|
NC_001806.2	108572	.	A	G	179	PASS	6	0,0,3,3	35	G	synonymous_variant	LOW	UL51		gene-HHV1gp00p23	transcript	TRANSCRIPT_gene-HHV1gp00p23	protein_coding	2021-01-01	c.441T>C	p.Ser147Ser	441/735	441/735	147/244				G|upstream_gene_variant|MODIFIER|UL48|gene-HHV1gp00p27|transcript|TRANSCRIPT_gene-HHV1gp00p27|protein_coding||c.-3492T>C|||||3492|	G|upstream_gene_variant|MODIFIER|UL49|gene-HHV1gp00p25|transcript|TRANSCRIPT_gene-HHV1gp00p25|protein_coding||c.-2180T>C|||||2180|	G|upstream_gene_variant|MODIFIER|UL49A|gene-HHV1gp00p26|transcript|TRANSCRIPT_gene-HHV1gp00p26|protein_coding||c.-1578T>C|||||1578|	G|upstream_gene_variant|MODIFIER|UL52|gene-HHV1gp00p22|transcript|TRANSCRIPT_gene-HHV1gp00p22|protein_coding||c.-477A>G|||||477|	G|upstream_gene_variant|MODIFIER|UL53|gene-HHV1gp00p21|transcript|TRANSCRIPT_gene-HHV1gp00p21|protein_coding||c.-3608A>G|||||3608|	G|downstream_gene_variant|MODIFIER|UL50|gene-HHV1gp00p24|transcript|TRANSCRIPT_gene-HHV1gp00p24|protein_coding||c.*446A>G|||||446|
NC_001806.2	108894	.	G	A	274	PASS	12	0,0,5,6	31	A	missense_variant	MODERATE	UL51		gene-HHV1gp00p23	transcript	TRANSCRIPT_gene-HHV1gp00p23	protein_coding	2021-01-01	c.119C>T	p.Ala40Val	119/735	119/735	40/244				A|upstream_gene_variant|MODIFIER|UL48|gene-HHV1gp00p27|transcript|TRANSCRIPT_gene-HHV1gp00p27|protein_coding||c.-3814C>T|||||3814|	A|upstream_gene_variant|MODIFIER|UL49|gene-HHV1gp00p25|transcript|TRANSCRIPT_gene-HHV1gp00p25|protein_coding||c.-2502C>T|||||2502|	A|upstream_gene_variant|MODIFIER|UL49A|gene-HHV1gp00p26|transcript|TRANSCRIPT_gene-HHV1gp00p26|protein_coding||c.-1900C>T|||||1900|	A|upstream_gene_variant|MODIFIER|UL52|gene-HHV1gp00p22|transcript|TRANSCRIPT_gene-HHV1gp00p22|protein_coding||c.-155G>A|||||155|	A|upstream_gene_variant|MODIFIER|UL53|gene-HHV1gp00p21|transcript|TRANSCRIPT_gene-HHV1gp00p21|protein_coding||c.-3286G>A|||||3286|	A|upstream_gene_variant|MODIFIER|UL54|gene-HHV1gp00p20|transcript|TRANSCRIPT_gene-HHV1gp00p20|protein_coding||c.-4841G>A|||||4841|	A|downstream_gene_variant|MODIFIER|UL50|gene-HHV1gp00p24|transcript|TRANSCRIPT_gene-HHV1gp00p24|protein_coding||c.*768G>A|||||768|
NC_001806.2	113223	.	T	G	244	PASS	9	0,0,4,5	33	G	upstream_gene_variant	MODIFIER	UL51		gene-HHV1gp00p23	transcript	TRANSCRIPT_gene-HHV1gp00p23	protein_coding		c.-4211A>C					4211			G|upstream_gene_variant|MODIFIER|UL54|gene-HHV1gp00p20|transcript|TRANSCRIPT_gene-HHV1gp00p20|protein_coding||c.-512T>G|||||512|	G|upstream_gene_variant|MODIFIER|UL55|gene-HHV1gp00p19|transcript|TRANSCRIPT_gene-HHV1gp00p19|protein_coding||c.-2274T>G|||||2274|	G|downstream_gene_variant|MODIFIER|UL52|gene-HHV1gp00p22|transcript|TRANSCRIPT_gene-HHV1gp00p22|protein_coding||c.*998T>G|||||998|	G|downstream_gene_variant|MODIFIER|UL53|gene-HHV1gp00p21|transcript|TRANSCRIPT_gene-HHV1gp00p21|protein_coding||c.*27T>G|||||27|	G|downstream_gene_variant|MODIFIER|UL56|gene-HHV1gp00p18|transcript|TRANSCRIPT_gene-HHV1gp00p18|protein_coding||c.*2999A>C|||||2999|	G|intergenic_region|MODIFIER|UL53-UL54|gene-HHV1gp00p21-gene-HHV1gp00p20|intergenic_region|gene-HHV1gp00p21-gene-HHV1gp00p20|||n.113223T>G||||||
NC_001806.2	113239	.	T	C	130	PASS	7	0,0,2,3	32	C	upstream_gene_variant	MODIFIER	UL51		gene-HHV1gp00p23	transcript	TRANSCRIPT_gene-HHV1gp00p23	protein_coding		c.-4227A>G					4227			C|upstream_gene_variant|MODIFIER|UL54|gene-HHV1gp00p20|transcript|TRANSCRIPT_gene-HHV1gp00p20|protein_coding||c.-496T>C|||||496|	C|upstream_gene_variant|MODIFIER|UL55|gene-HHV1gp00p19|transcript|TRANSCRIPT_gene-HHV1gp00p19|protein_coding||c.-2258T>C|||||2258|	C|downstream_gene_variant|MODIFIER|UL52|gene-HHV1gp00p22|transcript|TRANSCRIPT_gene-HHV1gp00p22|protein_coding||c.*1014T>C|||||1014|	C|downstream_gene_variant|MODIFIER|UL53|gene-HHV1gp00p21|transcript|TRANSCRIPT_gene-HHV1gp00p21|protein_coding||c.*43T>C|||||43|	C|downstream_gene_variant|MODIFIER|UL56|gene-HHV1gp00p18|transcript|TRANSCRIPT_gene-HHV1gp00p18|protein_coding||c.*2983A>G|||||2983|	C|intergenic_region|MODIFIER|UL53-UL54|gene-HHV1gp00p21-gene-HHV1gp00p20|intergenic_region|gene-HHV1gp00p21-gene-HHV1gp00p20|||n.113239T>C||||||
NC_001806.2	113428	.	G	T	156	PASS	7	0,0,4,3	30	T	upstream_gene_variant	MODIFIER	UL51		gene-HHV1gp00p23	transcript	TRANSCRIPT_gene-HHV1gp00p23	protein_coding		c.-4416C>A					4416			T|upstream_gene_variant|MODIFIER|UL54|gene-HHV1gp00p20|transcript|TRANSCRIPT_gene-HHV1gp00p20|protein_coding||c.-307G>T|||||307|	T|upstream_gene_variant|MODIFIER|UL55|gene-HHV1gp00p19|transcript|TRANSCRIPT_gene-HHV1gp00p19|protein_coding||c.-2069G>T|||||2069|	T|downstream_gene_variant|MODIFIER|UL52|gene-HHV1gp00p22|transcript|TRANSCRIPT_gene-HHV1gp00p22|protein_coding||c.*1203G>T|||||1203|	T|downstream_gene_variant|MODIFIER|UL53|gene-HHV1gp00p21|transcript|TRANSCRIPT_gene-HHV1gp00p21|protein_coding||c.*232G>T|||||232|	T|downstream_gene_variant|MODIFIER|UL56|gene-HHV1gp00p18|transcript|TRANSCRIPT_gene-HHV1gp00p18|protein_coding||c.*2794C>A|||||2794|	T|intergenic_region|MODIFIER|UL53-UL54|gene-HHV1gp00p21-gene-HHV1gp00p20|intergenic_region|gene-HHV1gp00p21-gene-HHV1gp00p20|||n.113428G>T||||||
NC_001806.2	113665	.	C	T	181	PASS	7	0,0,5,2	31	T	upstream_gene_variant	MODIFIER	UL51		gene-HHV1gp00p23	transcript	TRANSCRIPT_gene-HHV1gp00p23	protein_coding		c.-4653G>A					4653			T|upstream_gene_variant|MODIFIER|UL54|gene-HHV1gp00p20|transcript|TRANSCRIPT_gene-HHV1gp00p20|protein_coding||c.-70C>T|||||70|	T|upstream_gene_variant|MODIFIER|UL55|gene-HHV1gp00p19|transcript|TRANSCRIPT_gene-HHV1gp00p19|protein_coding||c.-1832C>T|||||1832|	T|downstream_gene_variant|MODIFIER|UL52|gene-HHV1gp00p22|transcript|TRANSCRIPT_gene-HHV1gp00p22|protein_coding||c.*1440C>T|||||1440|	T|downstream_gene_variant|MODIFIER|UL53|gene-HHV1gp00p21|transcript|TRANSCRIPT_gene-HHV1gp00p21|protein_coding||c.*469C>T|||||469|	T|downstream_gene_variant|MODIFIER|UL56|gene-HHV1gp00p18|transcript|TRANSCRIPT_gene-HHV1gp00p18|protein_coding||c.*2557G>A|||||2557|	T|intergenic_region|MODIFIER|UL53-UL54|gene-HHV1gp00p21-gene-HHV1gp00p20|intergenic_region|gene-HHV1gp00p21-gene-HHV1gp00p20|||n.113665C>T||||||
NC_001806.2	109544	.	A	G	50	PASS	4	1,0,1,2	37	G	missense_variant	MODERATE	UL52		gene-HHV1gp00p22	transcript	TRANSCRIPT_gene-HHV1gp00p22	protein_coding	2021-01-01	c.496A>G	p.Ile166Val	496/3177	496/3177	166/1058				G|upstream_gene_variant|MODIFIER|UL48|gene-HHV1gp00p27|transcript|TRANSCRIPT_gene-HHV1gp00p27|protein_coding||c.-4464T>C|||||4464|	G|upstream_gene_variant|MODIFIER|UL49|gene-HHV1gp00p25|transcript|TRANSCRIPT_gene-HHV1gp00p25|protein_coding||c.-3152T>C|||||3152|	G|upstream_gene_variant|MODIFIER|UL49A|gene-HHV1gp00p26|transcript|TRANSCRIPT_gene-HHV1gp00p26|protein_coding||c.-2550T>C|||||2550|	G|upstream_gene_variant|MODIFIER|UL51|gene-HHV1gp00p23|transcript|TRANSCRIPT_gene-HHV1gp00p23|protein_coding||c.-532T>C|||||532|	G|upstream_gene_variant|MODIFIER|UL53|gene-HHV1gp00p21|transcript|TRANSCRIPT_gene-HHV1gp00p21|protein_coding||c.-2636A>G|||||2636|	G|upstream_gene_variant|MODIFIER|UL54|gene-HHV1gp00p20|transcript|TRANSCRIPT_gene-HHV1gp00p20|protein_coding||c.-4191A>G|||||4191|	G|downstream_gene_variant|MODIFIER|UL50|gene-HHV1gp00p24|transcript|TRANSCRIPT_gene-HHV1gp00p24|protein_coding||c.*1418A>G|||||1418|
NC_001806.2	109680	.	T	C	159	PASS	9	0,1,3,4	32	C	missense_variant	MODERATE	UL52		gene-HHV1gp00p22	transcript	TRANSCRIPT_gene-HHV1gp00p22	protein_coding	2021-01-01	c.632T>C	p.Val211Ala	632/3177	632/3177	211/1058				C|upstream_gene_variant|MODIFIER|UL48|gene-HHV1gp00p27|transcript|TRANSCRIPT_gene-HHV1gp00p27|protein_coding||c.-4600A>G|||||4600|	C|upstream_gene_variant|MODIFIER|UL49|gene-HHV1gp00p25|transcript|TRANSCRIPT_gene-HHV1gp00p25|protein_coding||c.-3288A>G|||||3288|	C|upstream_gene_variant|MODIFIER|UL49A|gene-HHV1gp00p26|transcript|TRANSCRIPT_gene-HHV1gp00p26|protein_coding||c.-2686A>G|||||2686|	C|upstream_gene_variant|MODIFIER|UL51|gene-HHV1gp00p23|transcript|TRANSCRIPT_gene-HHV1gp00p23|protein_coding||c.-668A>G|||||668|	C|upstream_gene_variant|MODIFIER|UL53|gene-HHV1gp00p21|transcript|TRANSCRIPT_gene-HHV1gp00p21|protein_coding||c.-2500T>C|||||2500|	C|upstream_gene_variant|MODIFIER|UL54|gene-HHV1gp00p20|transcript|TRANSCRIPT_gene-HHV1gp00p20|protein_coding||c.-4055T>C|||||4055|	C|downstream_gene_variant|MODIFIER|UL50|gene-HHV1gp00p24|transcript|TRANSCRIPT_gene-HHV1gp00p24|protein_coding||c.*1554T>C|||||1554|
NC_001806.2	109690	.	T	G	169	PASS	8	1,0,3,4	34	G	synonymous_variant	LOW	UL52		gene-HHV1gp00p22	transcript	TRANSCRIPT_gene-HHV1gp00p22	protein_coding	2021-01-01	c.642T>G	p.Leu214Leu	642/3177	642/3177	214/1058				G|upstream_gene_variant|MODIFIER|UL48|gene-HHV1gp00p27|transcript|TRANSCRIPT_gene-HHV1gp00p27|protein_coding||c.-4610A>C|||||4610|	G|upstream_gene_variant|MODIFIER|UL49|gene-HHV1gp00p25|transcript|TRANSCRIPT_gene-HHV1gp00p25|protein_coding||c.-3298A>C|||||3298|	G|upstream_gene_variant|MODIFIER|UL49A|gene-HHV1gp00p26|transcript|TRANSCRIPT_gene-HHV1gp00p26|protein_coding||c.-2696A>C|||||2696|	G|upstream_gene_variant|MODIFIER|UL51|gene-HHV1gp00p23|transcript|TRANSCRIPT_gene-HHV1gp00p23|protein_coding||c.-678A>C|||||678|	G|upstream_gene_variant|MODIFIER|UL53|gene-HHV1gp00p21|transcript|TRANSCRIPT_gene-HHV1gp00p21|protein_coding||c.-2490T>G|||||2490|	G|upstream_gene_variant|MODIFIER|UL54|gene-HHV1gp00p20|transcript|TRANSCRIPT_gene-HHV1gp00p20|protein_coding||c.-4045T>G|||||4045|	G|downstream_gene_variant|MODIFIER|UL50|gene-HHV1gp00p24|transcript|TRANSCRIPT_gene-HHV1gp00p24|protein_coding||c.*1564T>G|||||1564|
NC_001806.2	109759	.	G	T	133	PASS	5	0,0,2,3	37	T	synonymous_variant	LOW	UL52		gene-HHV1gp00p22	transcript	TRANSCRIPT_gene-HHV1gp00p22	protein_coding	2021-01-01	c.711G>T	p.Pro237Pro	711/3177	711/3177	237/1058				T|upstream_gene_variant|MODIFIER|UL48|gene-HHV1gp00p27|transcript|TRANSCRIPT_gene-HHV1gp00p27|protein_coding||c.-4679C>A|||||4679|	T|upstream_gene_variant|MODIFIER|UL49|gene-HHV1gp00p25|transcript|TRANSCRIPT_gene-HHV1gp00p25|protein_coding||c.-3367C>A|||||3367|	T|upstream_gene_variant|MODIFIER|UL49A|gene-HHV1gp00p26|transcript|TRANSCRIPT_gene-HHV1gp00p26|protein_coding||c.-2765C>A|||||2765|	T|upstream_gene_variant|MODIFIER|UL51|gene-HHV1gp00p23|transcript|TRANSCRIPT_gene-HHV1gp00p23|protein_coding||c.-747C>A|||||747|	T|upstream_gene_variant|MODIFIER|UL53|gene-HHV1gp00p21|transcript|TRANSCRIPT_gene-HHV1gp00p21|protein_coding||c.-2421G>T|||||2421|	T|upstream_gene_variant|MODIFIER|UL54|gene-HHV1gp00p20|transcript|TRANSCRIPT_gene-HHV1gp00p20|protein_coding||c.-3976G>T|||||3976|	T|downstream_gene_variant|MODIFIER|UL50|gene-HHV1gp00p24|transcript|TRANSCRIPT_gene-HHV1gp00p24|protein_coding||c.*1633G>T|||||1633|
NC_001806.2	109912	.	T	C	102	PASS	9	1,2,3,2	31	C	synonymous_variant	LOW	UL52		gene-HHV1gp00p22	transcript	TRANSCRIPT_gene-HHV1gp00p22	protein_coding	2021-01-01	c.864T>C	p.Ala288Ala	864/3177	864/3177	288/1058				C|upstream_gene_variant|MODIFIER|UL48|gene-HHV1gp00p27|transcript|TRANSCRIPT_gene-HHV1gp00p27|protein_coding||c.-4832A>G|||||4832|	C|upstream_gene_variant|MODIFIER|UL49|gene-HHV1gp00p25|transcript|TRANSCRIPT_gene-HHV1gp00p25|protein_coding||c.-3520A>G|||||3520|	C|upstream_gene_variant|MODIFIER|UL49A|gene-HHV1gp00p26|transcript|TRANSCRIPT_gene-HHV1gp00p26|protein_coding||c.-2918A>G|||||2918|	C|upstream_gene_variant|MODIFIER|UL51|gene-HHV1gp00p23|transcript|TRANSCRIPT_gene-HHV1gp00p23|protein_coding||c.-900A>G|||||900|	C|upstream_gene_variant|MODIFIER|UL53|gene-HHV1gp00p21|transcript|TRANSCRIPT_gene-HHV1gp00p21|protein_coding||c.-2268T>C|||||2268|	C|upstream_gene_variant|MODIFIER|UL54|gene-HHV1gp00p20|transcript|TRANSCRIPT_gene-HHV1gp00p20|protein_coding||c.-3823T>C|||||3823|	C|downstream_gene_variant|MODIFIER|UL50|gene-HHV1gp00p24|transcript|TRANSCRIPT_gene-HHV1gp00p24|protein_coding||c.*1786T>C|||||1786|
NC_001806.2	110113	.	C	T	180	PASS	7	0,0,3,4	33	T	synonymous_variant	LOW	UL52		gene-HHV1gp00p22	transcript	TRANSCRIPT_gene-HHV1gp00p22	protein_coding	2021-01-01	c.1065C>T	p.Ile355Ile	1065/3177	1065/3177	355/1058				T|upstream_gene_variant|MODIFIER|UL49|gene-HHV1gp00p25|transcript|TRANSCRIPT_gene-HHV1gp00p25|protein_coding||c.-3721G>A|||||3721|	T|upstream_gene_variant|MODIFIER|UL49A|gene-HHV1gp00p26|transcript|TRANSCRIPT_gene-HHV1gp00p26|protein_coding||c.-3119G>A|||||3119|	T|upstream_gene_variant|MODIFIER|UL51|gene-HHV1gp00p23|transcript|TRANSCRIPT_gene-HHV1gp00p23|protein_coding||c.-1101G>A|||||1101|	T|upstream_gene_variant|MODIFIER|UL53|gene-HHV1gp00p21|transcript|TRANSCRIPT_gene-HHV1gp00p21|protein_coding||c.-2067C>T|||||2067|	T|upstream_gene_variant|MODIFIER|UL54|gene-HHV1gp00p20|transcript|TRANSCRIPT_gene-HHV1gp00p20|protein_coding||c.-3622C>T|||||3622|	T|downstream_gene_variant|MODIFIER|UL50|gene-HHV1gp00p24|transcript|TRANSCRIPT_gene-HHV1gp00p24|protein_coding||c.*1987C>T|||||1987|
NC_001806.2	110509	.	C	T	111	PASS	4	0,0,2,2	34	T	synonymous_variant	LOW	UL52		gene-HHV1gp00p22	transcript	TRANSCRIPT_gene-HHV1gp00p22	protein_coding	2021-01-01	c.1461C>T	p.Asp487Asp	1461/3177	1461/3177	487/1058				T|upstream_gene_variant|MODIFIER|UL49|gene-HHV1gp00p25|transcript|TRANSCRIPT_gene-HHV1gp00p25|protein_coding||c.-4117G>A|||||4117|	T|upstream_gene_variant|MODIFIER|UL49A|gene-HHV1gp00p26|transcript|TRANSCRIPT_gene-HHV1gp00p26|protein_coding||c.-3515G>A|||||3515|	T|upstream_gene_variant|MODIFIER|UL51|gene-HHV1gp00p23|transcript|TRANSCRIPT_gene-HHV1gp00p23|protein_coding||c.-1497G>A|||||1497|	T|upstream_gene_variant|MODIFIER|UL53|gene-HHV1gp00p21|transcript|TRANSCRIPT_gene-HHV1gp00p21|protein_coding||c.-1671C>T|||||1671|	T|upstream_gene_variant|MODIFIER|UL54|gene-HHV1gp00p20|transcript|TRANSCRIPT_gene-HHV1gp00p20|protein_coding||c.-3226C>T|||||3226|	T|upstream_gene_variant|MODIFIER|UL55|gene-HHV1gp00p19|transcript|TRANSCRIPT_gene-HHV1gp00p19|protein_coding||c.-4988C>T|||||4988|	T|downstream_gene_variant|MODIFIER|UL50|gene-HHV1gp00p24|transcript|TRANSCRIPT_gene-HHV1gp00p24|protein_coding||c.*2383C>T|||||2383|
NC_001806.2	110548	.	T	C	48.8153	PASS	4	1,0,1,2	31	C	synonymous_variant	LOW	UL52		gene-HHV1gp00p22	transcript	TRANSCRIPT_gene-HHV1gp00p22	protein_coding	2021-01-01	c.1500T>C	p.Ile500Ile	1500/3177	1500/3177	500/1058				C|upstream_gene_variant|MODIFIER|UL49|gene-HHV1gp00p25|transcript|TRANSCRIPT_gene-HHV1gp00p25|protein_coding||c.-4156A>G|||||4156|	C|upstream_gene_variant|MODIFIER|UL49A|gene-HHV1gp00p26|transcript|TRANSCRIPT_gene-HHV1gp00p26|protein_coding||c.-3554A>G|||||3554|	C|upstream_gene_variant|MODIFIER|UL51|gene-HHV1gp00p23|transcript|TRANSCRIPT_gene-HHV1gp00p23|protein_coding||c.-1536A>G|||||1536|	C|upstream_gene_variant|MODIFIER|UL53|gene-HHV1gp00p21|transcript|TRANSCRIPT_gene-HHV1gp00p21|protein_coding||c.-1632T>C|||||1632|	C|upstream_gene_variant|MODIFIER|UL54|gene-HHV1gp00p20|transcript|TRANSCRIPT_gene-HHV1gp00p20|protein_coding||c.-3187T>C|||||3187|	C|upstream_gene_variant|MODIFIER|UL55|gene-HHV1gp00p19|transcript|TRANSCRIPT_gene-HHV1gp00p19|protein_coding||c.-4949T>C|||||4949|	C|downstream_gene_variant|MODIFIER|UL50|gene-HHV1gp00p24|transcript|TRANSCRIPT_gene-HHV1gp00p24|protein_coding||c.*2422T>C|||||2422|
NC_001806.2	110896	.	C	T	342	PASS	12	0,0,4,8	35	T	synonymous_variant	LOW	UL52		gene-HHV1gp00p22	transcript	TRANSCRIPT_gene-HHV1gp00p22	protein_coding	2021-01-01	c.1848C>T	p.Phe616Phe	1848/3177	1848/3177	616/1058				T|upstream_gene_variant|MODIFIER|UL49|gene-HHV1gp00p25|transcript|TRANSCRIPT_gene-HHV1gp00p25|protein_coding||c.-4504G>A|||||4504|	T|upstream_gene_variant|MODIFIER|UL49A|gene-HHV1gp00p26|transcript|TRANSCRIPT_gene-HHV1gp00p26|protein_coding||c.-3902G>A|||||3902|	T|upstream_gene_variant|MODIFIER|UL51|gene-HHV1gp00p23|transcript|TRANSCRIPT_gene-HHV1gp00p23|protein_coding||c.-1884G>A|||||1884|	T|upstream_gene_variant|MODIFIER|UL53|gene-HHV1gp00p21|transcript|TRANSCRIPT_gene-HHV1gp00p21|protein_coding||c.-1284C>T|||||1284|	T|upstream_gene_variant|MODIFIER|UL54|gene-HHV1gp00p20|transcript|TRANSCRIPT_gene-HHV1gp00p20|protein_coding||c.-2839C>T|||||2839|	T|upstream_gene_variant|MODIFIER|UL55|gene-HHV1gp00p19|transcript|TRANSCRIPT_gene-HHV1gp00p19|protein_coding||c.-4601C>T|||||4601|	T|downstream_gene_variant|MODIFIER|UL50|gene-HHV1gp00p24|transcript|TRANSCRIPT_gene-HHV1gp00p24|protein_coding||c.*2770C>T|||||2770|
NC_001806.2	111013	.	T	G	81	PASS	5	0,0,4,0	34	G	synonymous_variant	LOW	UL52		gene-HHV1gp00p22	transcript	TRANSCRIPT_gene-HHV1gp00p22	protein_coding	2021-01-01	c.1965T>G	p.Ala655Ala	1965/3177	1965/3177	655/1058				G|upstream_gene_variant|MODIFIER|UL49|gene-HHV1gp00p25|transcript|TRANSCRIPT_gene-HHV1gp00p25|protein_coding||c.-4621A>C|||||4621|	G|upstream_gene_variant|MODIFIER|UL49A|gene-HHV1gp00p26|transcript|TRANSCRIPT_gene-HHV1gp00p26|protein_coding||c.-4019A>C|||||4019|	G|upstream_gene_variant|MODIFIER|UL51|gene-HHV1gp00p23|transcript|TRANSCRIPT_gene-HHV1gp00p23|protein_coding||c.-2001A>C|||||2001|	G|upstream_gene_variant|MODIFIER|UL53|gene-HHV1gp00p21|transcript|TRANSCRIPT_gene-HHV1gp00p21|protein_coding||c.-1167T>G|||||1167|	G|upstream_gene_variant|MODIFIER|UL54|gene-HHV1gp00p20|transcript|TRANSCRIPT_gene-HHV1gp00p20|protein_coding||c.-2722T>G|||||2722|	G|upstream_gene_variant|MODIFIER|UL55|gene-HHV1gp00p19|transcript|TRANSCRIPT_gene-HHV1gp00p19|protein_coding||c.-4484T>G|||||4484|	G|downstream_gene_variant|MODIFIER|UL50|gene-HHV1gp00p24|transcript|TRANSCRIPT_gene-HHV1gp00p24|protein_coding||c.*2887T>G|||||2887|
NC_001806.2	112620	.	C	T	263	PASS	12	0,0,6,4	34	T	synonymous_variant	LOW	UL53	gK	gene-HHV1gp00p21	transcript	TRANSCRIPT_gene-HHV1gp00p21	protein_coding	2021-01-01	c.441C>T	p.Gly147Gly	441/1017	441/1017	147/338				T|upstream_gene_variant|MODIFIER|UL51|gene-HHV1gp00p23|transcript|TRANSCRIPT_gene-HHV1gp00p23|protein_coding||c.-3608G>A|||||3608|	T|upstream_gene_variant|MODIFIER|UL54|gene-HHV1gp00p20|transcript|TRANSCRIPT_gene-HHV1gp00p20|protein_coding||c.-1115C>T|||||1115|	T|upstream_gene_variant|MODIFIER|UL55|gene-HHV1gp00p19|transcript|TRANSCRIPT_gene-HHV1gp00p19|protein_coding||c.-2877C>T|||||2877|	T|downstream_gene_variant|MODIFIER|UL50|gene-HHV1gp00p24|transcript|TRANSCRIPT_gene-HHV1gp00p24|protein_coding||c.*4494C>T|||||4494|	T|downstream_gene_variant|MODIFIER|UL52|gene-HHV1gp00p22|transcript|TRANSCRIPT_gene-HHV1gp00p22|protein_coding||c.*395C>T|||||395|	T|downstream_gene_variant|MODIFIER|UL56|gene-HHV1gp00p18|transcript|TRANSCRIPT_gene-HHV1gp00p18|protein_coding||c.*3602G>A|||||3602|
NC_001806.2	112776	.	G	A	69	PASS	8	1,2,2,2	33	A	synonymous_variant	LOW	UL53	gK	gene-HHV1gp00p21	transcript	TRANSCRIPT_gene-HHV1gp00p21	protein_coding	2021-01-01	c.597G>A	p.Leu199Leu	597/1017	597/1017	199/338				A|upstream_gene_variant|MODIFIER|UL51|gene-HHV1gp00p23|transcript|TRANSCRIPT_gene-HHV1gp00p23|protein_coding||c.-3764C>T|||||3764|	A|upstream_gene_variant|MODIFIER|UL54|gene-HHV1gp00p20|transcript|TRANSCRIPT_gene-HHV1gp00p20|protein_coding||c.-959G>A|||||959|	A|upstream_gene_variant|MODIFIER|UL55|gene-HHV1gp00p19|transcript|TRANSCRIPT_gene-HHV1gp00p19|protein_coding||c.-2721G>A|||||2721|	A|downstream_gene_variant|MODIFIER|UL50|gene-HHV1gp00p24|transcript|TRANSCRIPT_gene-HHV1gp00p24|protein_coding||c.*4650G>A|||||4650|	A|downstream_gene_variant|MODIFIER|UL52|gene-HHV1gp00p22|transcript|TRANSCRIPT_gene-HHV1gp00p22|protein_coding||c.*551G>A|||||551|	A|downstream_gene_variant|MODIFIER|UL56|gene-HHV1gp00p18|transcript|TRANSCRIPT_gene-HHV1gp00p18|protein_coding||c.*3446C>T|||||3446|
NC_001806.2	114090	.	A	G	178	PASS	8	0,0,5,3	34	G	missense_variant	MODERATE	UL54		gene-HHV1gp00p20	transcript	TRANSCRIPT_gene-HHV1gp00p20	protein_coding	2021-01-01	c.356A>G	p.Gln119Arg	356/1539	356/1539	119/512				G|upstream_gene_variant|MODIFIER|UL55|gene-HHV1gp00p19|transcript|TRANSCRIPT_gene-HHV1gp00p19|protein_coding||c.-1407A>G|||||1407|	G|upstream_gene_variant|MODIFIER|LAT|gene-HHV1gp00s02|transcript|rna-HHV1gp00s02|lincRNA||n.-4715A>G|||||4715|	G|downstream_gene_variant|MODIFIER|UL52|gene-HHV1gp00p22|transcript|TRANSCRIPT_gene-HHV1gp00p22|protein_coding||c.*1865A>G|||||1865|	G|downstream_gene_variant|MODIFIER|UL53|gene-HHV1gp00p21|transcript|TRANSCRIPT_gene-HHV1gp00p21|protein_coding||c.*894A>G|||||894|	G|downstream_gene_variant|MODIFIER|UL56|gene-HHV1gp00p18|transcript|TRANSCRIPT_gene-HHV1gp00p18|protein_coding||c.*2132T>C|||||2132|
NC_001806.2	114541	.	T	C	204	PASS	11	0,1,3,5	33	C	synonymous_variant	LOW	UL54		gene-HHV1gp00p20	transcript	TRANSCRIPT_gene-HHV1gp00p20	protein_coding	2021-01-01	c.807T>C	p.Phe269Phe	807/1539	807/1539	269/512				C|upstream_gene_variant|MODIFIER|UL55|gene-HHV1gp00p19|transcript|TRANSCRIPT_gene-HHV1gp00p19|protein_coding||c.-956T>C|||||956|	C|upstream_gene_variant|MODIFIER|LAT|gene-HHV1gp00s02|transcript|rna-HHV1gp00s02|lincRNA||n.-4264T>C|||||4264|	C|downstream_gene_variant|MODIFIER|UL52|gene-HHV1gp00p22|transcript|TRANSCRIPT_gene-HHV1gp00p22|protein_coding||c.*2316T>C|||||2316|	C|downstream_gene_variant|MODIFIER|UL53|gene-HHV1gp00p21|transcript|TRANSCRIPT_gene-HHV1gp00p21|protein_coding||c.*1345T>C|||||1345|	C|downstream_gene_variant|MODIFIER|UL56|gene-HHV1gp00p18|transcript|TRANSCRIPT_gene-HHV1gp00p18|protein_coding||c.*1681A>G|||||1681|
NC_001806.2	114889	.	T	G	225	PASS	10	0,0,5,5	33	G	synonymous_variant	LOW	UL54		gene-HHV1gp00p20	transcript	TRANSCRIPT_gene-HHV1gp00p20	protein_coding	2021-01-01	c.1155T>G	p.Ala385Ala	1155/1539	1155/1539	385/512				G|upstream_gene_variant|MODIFIER|UL55|gene-HHV1gp00p19|transcript|TRANSCRIPT_gene-HHV1gp00p19|protein_coding||c.-608T>G|||||608|	G|upstream_gene_variant|MODIFIER|LAT|gene-HHV1gp00s02|transcript|rna-HHV1gp00s02|lincRNA||n.-3916T>G|||||3916|	G|downstream_gene_variant|MODIFIER|UL52|gene-HHV1gp00p22|transcript|TRANSCRIPT_gene-HHV1gp00p22|protein_coding||c.*2664T>G|||||2664|	G|downstream_gene_variant|MODIFIER|UL53|gene-HHV1gp00p21|transcript|TRANSCRIPT_gene-HHV1gp00p21|protein_coding||c.*1693T>G|||||1693|	G|downstream_gene_variant|MODIFIER|UL56|gene-HHV1gp00p18|transcript|TRANSCRIPT_gene-HHV1gp00p18|protein_coding||c.*1333A>C|||||1333|
NC_001806.2	115311	.	T	A	285	PASS	13	0,0,6,6	32	A	upstream_gene_variant	MODIFIER	UL55		gene-HHV1gp00p19	transcript	TRANSCRIPT_gene-HHV1gp00p19	protein_coding		c.-186T>A					186			A|upstream_gene_variant|MODIFIER|LAT|gene-HHV1gp00s02|transcript|rna-HHV1gp00s02|lincRNA||n.-3494T>A|||||3494|	A|downstream_gene_variant|MODIFIER|UL52|gene-HHV1gp00p22|transcript|TRANSCRIPT_gene-HHV1gp00p22|protein_coding||c.*3086T>A|||||3086|	A|downstream_gene_variant|MODIFIER|UL53|gene-HHV1gp00p21|transcript|TRANSCRIPT_gene-HHV1gp00p21|protein_coding||c.*2115T>A|||||2115|	A|downstream_gene_variant|MODIFIER|UL54|gene-HHV1gp00p20|transcript|TRANSCRIPT_gene-HHV1gp00p20|protein_coding||c.*38T>A|||||38|	A|downstream_gene_variant|MODIFIER|UL56|gene-HHV1gp00p18|transcript|TRANSCRIPT_gene-HHV1gp00p18|protein_coding||c.*911A>T|||||911|	A|intergenic_region|MODIFIER|UL54-UL55|gene-HHV1gp00p20-gene-HHV1gp00p19|intergenic_region|gene-HHV1gp00p20-gene-HHV1gp00p19|||n.115311T>A||||||
NC_001806.2	116893	.	A	G	207	PASS	8	0,0,5,3	32	G	synonymous_variant	LOW	UL56		gene-HHV1gp00p18	transcript	TRANSCRIPT_gene-HHV1gp00p18	protein_coding	2021-01-01	c.34T>C	p.Leu12Leu	34/705	34/705	12/234				G|upstream_gene_variant|MODIFIER|LAT|gene-HHV1gp00s02|transcript|rna-HHV1gp00s02|lincRNA||n.-1912A>G|||||1912|	G|downstream_gene_variant|MODIFIER|UL52|gene-HHV1gp00p22|transcript|TRANSCRIPT_gene-HHV1gp00p22|protein_coding||c.*4668A>G|||||4668|	G|downstream_gene_variant|MODIFIER|UL53|gene-HHV1gp00p21|transcript|TRANSCRIPT_gene-HHV1gp00p21|protein_coding||c.*3697A>G|||||3697|	G|downstream_gene_variant|MODIFIER|UL54|gene-HHV1gp00p20|transcript|TRANSCRIPT_gene-HHV1gp00p20|protein_coding||c.*1620A>G|||||1620|	G|downstream_gene_variant|MODIFIER|UL55|gene-HHV1gp00p19|transcript|TRANSCRIPT_gene-HHV1gp00p19|protein_coding||c.*836A>G|||||836|	G|downstream_gene_variant|MODIFIER|RL2|gene-HHV1gp00p17|transcript|rna-HHV1gp00p17|protein_coding||c.*3991T>C|||||3782|
NC_001806.2	116975	.	T	G	171	PASS	8	0,0,3,4	30	G	upstream_gene_variant	MODIFIER	UL56		gene-HHV1gp00p18	transcript	TRANSCRIPT_gene-HHV1gp00p18	protein_coding		c.-49A>C					49			G|upstream_gene_variant|MODIFIER|LAT|gene-HHV1gp00s02|transcript|rna-HHV1gp00s02|lincRNA||n.-1830T>G|||||1830|	G|downstream_gene_variant|MODIFIER|UL52|gene-HHV1gp00p22|transcript|TRANSCRIPT_gene-HHV1gp00p22|protein_coding||c.*4750T>G|||||4750|	G|downstream_gene_variant|MODIFIER|UL53|gene-HHV1gp00p21|transcript|TRANSCRIPT_gene-HHV1gp00p21|protein_coding||c.*3779T>G|||||3779|	G|downstream_gene_variant|MODIFIER|UL54|gene-HHV1gp00p20|transcript|TRANSCRIPT_gene-HHV1gp00p20|protein_coding||c.*1702T>G|||||1702|	G|downstream_gene_variant|MODIFIER|UL55|gene-HHV1gp00p19|transcript|TRANSCRIPT_gene-HHV1gp00p19|protein_coding||c.*918T>G|||||918|	G|downstream_gene_variant|MODIFIER|RL2|gene-HHV1gp00p17|transcript|rna-HHV1gp00p17|protein_coding||c.*3909A>C|||||3700|	G|intergenic_region|MODIFIER|UL56-LAT|gene-HHV1gp00p18-gene-HHV1gp00s02|intergenic_region|gene-HHV1gp00p18-gene-HHV1gp00s02|||n.116975T>G||||||
NC_001806.2	117032	.	A	G	156	PASS	6	0,0,2,4	31	G	upstream_gene_variant	MODIFIER	UL56		gene-HHV1gp00p18	transcript	TRANSCRIPT_gene-HHV1gp00p18	protein_coding		c.-106T>C					106			G|upstream_gene_variant|MODIFIER|LAT|gene-HHV1gp00s02|transcript|rna-HHV1gp00s02|lincRNA||n.-1773A>G|||||1773|	G|downstream_gene_variant|MODIFIER|UL52|gene-HHV1gp00p22|transcript|TRANSCRIPT_gene-HHV1gp00p22|protein_coding||c.*4807A>G|||||4807|	G|downstream_gene_variant|MODIFIER|UL53|gene-HHV1gp00p21|transcript|TRANSCRIPT_gene-HHV1gp00p21|protein_coding||c.*3836A>G|||||3836|	G|downstream_gene_variant|MODIFIER|UL54|gene-HHV1gp00p20|transcript|TRANSCRIPT_gene-HHV1gp00p20|protein_coding||c.*1759A>G|||||1759|	G|downstream_gene_variant|MODIFIER|UL55|gene-HHV1gp00p19|transcript|TRANSCRIPT_gene-HHV1gp00p19|protein_coding||c.*975A>G|||||975|	G|downstream_gene_variant|MODIFIER|RL2|gene-HHV1gp00p17|transcript|rna-HHV1gp00p17|protein_coding||c.*3852T>C|||||3643|	G|intergenic_region|MODIFIER|UL56-LAT|gene-HHV1gp00p18-gene-HHV1gp00s02|intergenic_region|gene-HHV1gp00p18-gene-HHV1gp00s02|||n.117032A>G||||||
NC_001806.2	17097	.	G	C	134	PASS	6	0,0,2,4	31	C	missense_variant	MODERATE	UL6		gene-HHV1gp00p70	transcript	TRANSCRIPT_gene-HHV1gp00p70	protein_coding	2021-01-01	c.1967G>C	p.Arg656Pro	1967/2031	1967/2031	656/676				C|upstream_gene_variant|MODIFIER|UL4|gene-HHV1gp00p71|transcript|TRANSCRIPT_gene-HHV1gp00p71|protein_coding||c.-4674C>G|||||4674|	C|upstream_gene_variant|MODIFIER|UL5|gene-HHV1gp00p72|transcript|TRANSCRIPT_gene-HHV1gp00p72|protein_coding||c.-1965C>G|||||1965|	C|upstream_gene_variant|MODIFIER|UL7|gene-HHV1gp00p69|transcript|TRANSCRIPT_gene-HHV1gp00p69|protein_coding||c.-39G>C|||||39|	C|downstream_gene_variant|MODIFIER|UL8|gene-HHV1gp00p67|transcript|TRANSCRIPT_gene-HHV1gp00p67|protein_coding||c.*1128C>G|||||1128|	C|downstream_gene_variant|MODIFIER|UL9|gene-HHV1gp00p68|transcript|TRANSCRIPT_gene-HHV1gp00p68|protein_coding||c.*3608C>G|||||3608|
NC_001806.2	18513	.	G	A	74	PASS	4	0,0,1,2	33	A	synonymous_variant	LOW	UL8		gene-HHV1gp00p67	transcript	TRANSCRIPT_gene-HHV1gp00p67	protein_coding	2021-01-01	c.1965C>T	p.Ala655Ala	1965/2253	1965/2253	655/750				A|upstream_gene_variant|MODIFIER|UL5|gene-HHV1gp00p72|transcript|TRANSCRIPT_gene-HHV1gp00p72|protein_coding||c.-3381C>T|||||3381|	A|upstream_gene_variant|MODIFIER|UL10|gene-HHV1gp00p66|transcript|TRANSCRIPT_gene-HHV1gp00p66|protein_coding||c.-4692G>A|||||4692|	A|downstream_gene_variant|MODIFIER|UL6|gene-HHV1gp00p70|transcript|TRANSCRIPT_gene-HHV1gp00p70|protein_coding||c.*1352G>A|||||1352|	A|downstream_gene_variant|MODIFIER|UL7|gene-HHV1gp00p69|transcript|TRANSCRIPT_gene-HHV1gp00p69|protein_coding||c.*487G>A|||||487|	A|downstream_gene_variant|MODIFIER|UL9|gene-HHV1gp00p68|transcript|TRANSCRIPT_gene-HHV1gp00p68|protein_coding||c.*2192C>T|||||2192|
NC_001806.2	18693	.	T	G	229	PASS	11	0,0,4,6	32	G	synonymous_variant	LOW	UL8		gene-HHV1gp00p67	transcript	TRANSCRIPT_gene-HHV1gp00p67	protein_coding	2021-01-01	c.1785A>C	p.Ala595Ala	1785/2253	1785/2253	595/750				G|upstream_gene_variant|MODIFIER|UL5|gene-HHV1gp00p72|transcript|TRANSCRIPT_gene-HHV1gp00p72|protein_coding||c.-3561A>C|||||3561|	G|upstream_gene_variant|MODIFIER|UL10|gene-HHV1gp00p66|transcript|TRANSCRIPT_gene-HHV1gp00p66|protein_coding||c.-4512T>G|||||4512|	G|downstream_gene_variant|MODIFIER|UL6|gene-HHV1gp00p70|transcript|TRANSCRIPT_gene-HHV1gp00p70|protein_coding||c.*1532T>G|||||1532|	G|downstream_gene_variant|MODIFIER|UL7|gene-HHV1gp00p69|transcript|TRANSCRIPT_gene-HHV1gp00p69|protein_coding||c.*667T>G|||||667|	G|downstream_gene_variant|MODIFIER|UL9|gene-HHV1gp00p68|transcript|TRANSCRIPT_gene-HHV1gp00p68|protein_coding||c.*2012A>C|||||2012|
NC_001806.2	18784	.	C	T	158	PASS	7	0,0,4,3	30	T	missense_variant	MODERATE	UL8		gene-HHV1gp00p67	transcript	TRANSCRIPT_gene-HHV1gp00p67	protein_coding	2021-01-01	c.1694G>A	p.Ser565Asn	1694/2253	1694/2253	565/750				T|upstream_gene_variant|MODIFIER|UL5|gene-HHV1gp00p72|transcript|TRANSCRIPT_gene-HHV1gp00p72|protein_coding||c.-3652G>A|||||3652|	T|upstream_gene_variant|MODIFIER|UL10|gene-HHV1gp00p66|transcript|TRANSCRIPT_gene-HHV1gp00p66|protein_coding||c.-4421C>T|||||4421|	T|downstream_gene_variant|MODIFIER|UL6|gene-HHV1gp00p70|transcript|TRANSCRIPT_gene-HHV1gp00p70|protein_coding||c.*1623C>T|||||1623|	T|downstream_gene_variant|MODIFIER|UL7|gene-HHV1gp00p69|transcript|TRANSCRIPT_gene-HHV1gp00p69|protein_coding||c.*758C>T|||||758|	T|downstream_gene_variant|MODIFIER|UL9|gene-HHV1gp00p68|transcript|TRANSCRIPT_gene-HHV1gp00p68|protein_coding||c.*1921G>A|||||1921|
NC_001806.2	22904	.	T	C	143	PASS	7	1,0,2,4	31	C	synonymous_variant	LOW	UL9		gene-HHV1gp00p68	transcript	TRANSCRIPT_gene-HHV1gp00p68	protein_coding	2021-01-01	c.357A>G	p.Leu119Leu	357/2556	357/2556	119/851				C|upstream_gene_variant|MODIFIER|UL8|gene-HHV1gp00p67|transcript|TRANSCRIPT_gene-HHV1gp00p67|protein_coding||c.-2427A>G|||||2427|	C|upstream_gene_variant|MODIFIER|UL10|gene-HHV1gp00p66|transcript|TRANSCRIPT_gene-HHV1gp00p66|protein_coding||c.-301T>C|||||301|	C|downstream_gene_variant|MODIFIER|UL7|gene-HHV1gp00p69|transcript|TRANSCRIPT_gene-HHV1gp00p69|protein_coding||c.*4878T>C|||||4878|	C|downstream_gene_variant|MODIFIER|UL11|gene-HHV1gp00p62|transcript|TRANSCRIPT_gene-HHV1gp00p62|protein_coding||c.*1898A>G|||||1898|	C|downstream_gene_variant|MODIFIER|UL12|gene-HHV1gp00p63|transcript|TRANSCRIPT_gene-HHV1gp00p63|protein_coding||c.*2104A>G|||||2104|	C|downstream_gene_variant|MODIFIER|UL13|gene-HHV1gp00p64|transcript|TRANSCRIPT_gene-HHV1gp00p64|protein_coding||c.*4043A>G|||||4043|
NC_001806.2	132746	.	T	G	124	PASS	6	0,0,3,2	32	G	missense_variant	MODERATE	US1		gene-HHV1gp00p14	transcript	rna-HHV1gp00p14	protein_coding	2021-02-02	c.100T>G	p.Ser34Ala	450/1664	100/1263	34/420				G|upstream_gene_variant|MODIFIER|RS1|gene-HHV1gp00p15|transcript|rna-HHV1gp00p15|protein_coding||c.-1615A>C|||||1315|	G|upstream_gene_variant|MODIFIER|US3|gene-HHV1gp00p12|transcript|rna-HHV1gp00p12|protein_coding||c.-2221T>G|||||2221|WARNING_TRANSCRIPT_MULTIPLE_STOP_CODONS	G|upstream_gene_variant|MODIFIER|US4|gene-HHV1gp00p11|transcript|rna-HHV1gp00p11|protein_coding||c.-4001T>G|||||3986|	G|upstream_gene_variant|MODIFIER|US5|gene-HHV1gp00p10|transcript|rna-HHV1gp00p10|protein_coding||c.-4988T>G|||||4875|	G|upstream_gene_variant|MODIFIER|US3|gene-HHV1gp00p12|transcript|rna-HHV1gp00p12-2|protein_coding||c.-2479T>G|||||2446|	G|downstream_gene_variant|MODIFIER|US2|gene-HHV1gp00p13|transcript|rna-HHV1gp00p13|protein_coding||c.*1310A>C|||||1280|
NC_001806.2	132850	.	T	G	99	PASS	4	0,0,2,2	31	G	missense_variant	MODERATE	US1		gene-HHV1gp00p14	transcript	rna-HHV1gp00p14	protein_coding	2021-02-02	c.204T>G	p.Asp68Glu	554/1664	204/1263	68/420				G|upstream_gene_variant|MODIFIER|RS1|gene-HHV1gp00p15|transcript|rna-HHV1gp00p15|protein_coding||c.-1719A>C|||||1419|	G|upstream_gene_variant|MODIFIER|US3|gene-HHV1gp00p12|transcript|rna-HHV1gp00p12|protein_coding||c.-2117T>G|||||2117|WARNING_TRANSCRIPT_MULTIPLE_STOP_CODONS	G|upstream_gene_variant|MODIFIER|US4|gene-HHV1gp00p11|transcript|rna-HHV1gp00p11|protein_coding||c.-3897T>G|||||3882|	G|upstream_gene_variant|MODIFIER|US5|gene-HHV1gp00p10|transcript|rna-HHV1gp00p10|protein_coding||c.-4884T>G|||||4771|	G|upstream_gene_variant|MODIFIER|US3|gene-HHV1gp00p12|transcript|rna-HHV1gp00p12-2|protein_coding||c.-2375T>G|||||2342|	G|downstream_gene_variant|MODIFIER|US2|gene-HHV1gp00p13|transcript|rna-HHV1gp00p13|protein_coding||c.*1206A>C|||||1176|
NC_001806.2	132993	.	A	G	143	PASS	6	0,0,4,2	33	G	missense_variant	MODERATE	US1		gene-HHV1gp00p14	transcript	rna-HHV1gp00p14	protein_coding	2021-02-02	c.347A>G	p.Tyr116Cys	697/1664	347/1263	116/420				G|upstream_gene_variant|MODIFIER|RS1|gene-HHV1gp00p15|transcript|rna-HHV1gp00p15|protein_coding||c.-1862T>C|||||1562|	G|upstream_gene_variant|MODIFIER|US3|gene-HHV1gp00p12|transcript|rna-HHV1gp00p12|protein_coding||c.-1974A>G|||||1974|WARNING_TRANSCRIPT_MULTIPLE_STOP_CODONS	G|upstream_gene_variant|MODIFIER|US4|gene-HHV1gp00p11|transcript|rna-HHV1gp00p11|protein_coding||c.-3754A>G|||||3739|	G|upstream_gene_variant|MODIFIER|US5|gene-HHV1gp00p10|transcript|rna-HHV1gp00p10|protein_coding||c.-4741A>G|||||4628|	G|upstream_gene_variant|MODIFIER|US3|gene-HHV1gp00p12|transcript|rna-HHV1gp00p12-2|protein_coding||c.-2232A>G|||||2199|	G|downstream_gene_variant|MODIFIER|US2|gene-HHV1gp00p13|transcript|rna-HHV1gp00p13|protein_coding||c.*1063T>C|||||1033|
NC_001806.2	133162	.	A	C	212	PASS	9	0,0,5,4	33	C	synonymous_variant	LOW	US1		gene-HHV1gp00p14	transcript	rna-HHV1gp00p14	protein_coding	2021-02-02	c.516A>C	p.Leu172Leu	866/1664	516/1263	172/420				C|upstream_gene_variant|MODIFIER|RS1|gene-HHV1gp00p15|transcript|rna-HHV1gp00p15|protein_coding||c.-2031T>G|||||1731|	C|upstream_gene_variant|MODIFIER|US3|gene-HHV1gp00p12|transcript|rna-HHV1gp00p12|protein_coding||c.-1805A>C|||||1805|WARNING_TRANSCRIPT_MULTIPLE_STOP_CODONS	C|upstream_gene_variant|MODIFIER|US4|gene-HHV1gp00p11|transcript|rna-HHV1gp00p11|protein_coding||c.-3585A>C|||||3570|	C|upstream_gene_variant|MODIFIER|US5|gene-HHV1gp00p10|transcript|rna-HHV1gp00p10|protein_coding||c.-4572A>C|||||4459|	C|upstream_gene_variant|MODIFIER|US3|gene-HHV1gp00p12|transcript|rna-HHV1gp00p12-2|protein_coding||c.-2063A>C|||||2030|	C|downstream_gene_variant|MODIFIER|US2|gene-HHV1gp00p13|transcript|rna-HHV1gp00p13|protein_coding||c.*894T>G|||||864|
NC_001806.2	133816	.	C	A	288	PASS	13	0,0,5,7	32	A	synonymous_variant	LOW	US1		gene-HHV1gp00p14	transcript	rna-HHV1gp00p14	protein_coding	2021-02-02	c.1170C>A	p.Ala390Ala	1520/1664	1170/1263	390/420				A|upstream_gene_variant|MODIFIER|RS1|gene-HHV1gp00p15|transcript|rna-HHV1gp00p15|protein_coding||c.-2685G>T|||||2385|	A|upstream_gene_variant|MODIFIER|US3|gene-HHV1gp00p12|transcript|rna-HHV1gp00p12|protein_coding||c.-1151C>A|||||1151|WARNING_TRANSCRIPT_MULTIPLE_STOP_CODONS	A|upstream_gene_variant|MODIFIER|US4|gene-HHV1gp00p11|transcript|rna-HHV1gp00p11|protein_coding||c.-2931C>A|||||2916|	A|upstream_gene_variant|MODIFIER|US5|gene-HHV1gp00p10|transcript|rna-HHV1gp00p10|protein_coding||c.-3918C>A|||||3805|	A|upstream_gene_variant|MODIFIER|US6|gene-HHV1gp00p09|transcript|rna-HHV1gp00p09|protein_coding||c.-4607C>A|||||4521|	A|upstream_gene_variant|MODIFIER|US3|gene-HHV1gp00p12|transcript|rna-HHV1gp00p12-2|protein_coding||c.-1409C>A|||||1376|	A|downstream_gene_variant|MODIFIER|US2|gene-HHV1gp00p13|transcript|rna-HHV1gp00p13|protein_coding||c.*240G>T|||||210|
NC_001806.2	144228	.	G	A	116	PASS	5	0,0,2,2	37	A	synonymous_variant	LOW	US10		gene-HHV1gp00p02	transcript	rna-HHV1gp00p02	protein_coding	2021-01-01	c.873C>T	p.Thr291Thr	944/1048	873/939	291/312				A|3_prime_UTR_variant|MODIFIER|US11|gene-HHV1gp00p03|transcript|rna-HHV1gp00p03|protein_coding|1/1|c.*538C>T|||||538|	A|3_prime_UTR_variant|MODIFIER|US12|gene-HHV1gp00p04|transcript|rna-HHV1gp00p04|protein_coding|2/2|c.*1088C>T|||||1088|	A|upstream_gene_variant|MODIFIER|RS1|gene-HHV1gp00p01|transcript|rna-HHV1gp00p01|protein_coding||c.-2838G>A|||||2538|	A|downstream_gene_variant|MODIFIER|US5|gene-HHV1gp00p10|transcript|rna-HHV1gp00p10|protein_coding||c.*6216G>A|||||3176|	A|downstream_gene_variant|MODIFIER|US6|gene-HHV1gp00p09|transcript|rna-HHV1gp00p09|protein_coding||c.*4621G>A|||||3176|	A|downstream_gene_variant|MODIFIER|US7|gene-HHV1gp00p08|transcript|rna-HHV1gp00p08|protein_coding||c.*3267G>A|||||3176|	A|downstream_gene_variant|MODIFIER|US8|gene-HHV1gp00p07|transcript|rna-HHV1gp00p07|protein_coding||c.*1329G>A|||||531|	A|downstream_gene_variant|MODIFIER|US8A|gene-HHV1gp00p06|transcript|TRANSCRIPT_gene-HHV1gp00p06|protein_coding||c.*1001G>A|||||1001|	A|downstream_gene_variant|MODIFIER|US9|gene-HHV1gp00p05|transcript|rna-HHV1gp00p05|protein_coding||c.*639G>A|||||531|
NC_001806.2	145004	.	G	T	156	PASS	8	0,0,5,2	31	T	missense_variant	MODERATE	US10		gene-HHV1gp00p02	transcript	rna-HHV1gp00p02	protein_coding	2021-01-01	c.97C>A	p.Gln33Lys	168/1048	97/939	33/312				T|missense_variant|MODERATE|US11|gene-HHV1gp00p03|transcript|rna-HHV1gp00p03|protein_coding|1/1|c.248C>A|p.Thr83Lys|466/1346|248/486|83/161||	T|3_prime_UTR_variant|MODIFIER|US12|gene-HHV1gp00p04|transcript|rna-HHV1gp00p04|protein_coding|2/2|c.*312C>A|||||312|	T|upstream_gene_variant|MODIFIER|RS1|gene-HHV1gp00p01|transcript|rna-HHV1gp00p01|protein_coding||c.-2062G>T|||||1762|	T|downstream_gene_variant|MODIFIER|US5|gene-HHV1gp00p10|transcript|rna-HHV1gp00p10|protein_coding||c.*6992G>T|||||3952|	T|downstream_gene_variant|MODIFIER|US6|gene-HHV1gp00p09|transcript|rna-HHV1gp00p09|protein_coding||c.*5397G>T|||||3952|	T|downstream_gene_variant|MODIFIER|US7|gene-HHV1gp00p08|transcript|rna-HHV1gp00p08|protein_coding||c.*4043G>T|||||3952|	T|downstream_gene_variant|MODIFIER|US8|gene-HHV1gp00p07|transcript|rna-HHV1gp00p07|protein_coding||c.*2105G>T|||||1307|	T|downstream_gene_variant|MODIFIER|US8A|gene-HHV1gp00p06|transcript|TRANSCRIPT_gene-HHV1gp00p06|protein_coding||c.*1777G>T|||||1777|	T|downstream_gene_variant|MODIFIER|US9|gene-HHV1gp00p05|transcript|rna-HHV1gp00p05|protein_coding||c.*1415G>T|||||1307|
NC_001806.2	145304	.	C	A	159	PASS	6	0,0,3,3	35	A	5_prime_UTR_variant	MODIFIER	US11		gene-HHV1gp00p03	transcript	rna-HHV1gp00p03	protein_coding	2021-01-01	c.-53G>T					53			A|3_prime_UTR_variant|MODIFIER|US12|gene-HHV1gp00p04|transcript|rna-HHV1gp00p04|protein_coding|2/2|c.*12G>T|||||12|	A|upstream_gene_variant|MODIFIER|US10|gene-HHV1gp00p02|transcript|rna-HHV1gp00p02|protein_coding||c.-204G>T|||||133|	A|upstream_gene_variant|MODIFIER|RS1|gene-HHV1gp00p01|transcript|rna-HHV1gp00p01|protein_coding||c.-1762C>A|||||1462|	A|downstream_gene_variant|MODIFIER|US5|gene-HHV1gp00p10|transcript|rna-HHV1gp00p10|protein_coding||c.*7292C>A|||||4252|	A|downstream_gene_variant|MODIFIER|US6|gene-HHV1gp00p09|transcript|rna-HHV1gp00p09|protein_coding||c.*5697C>A|||||4252|	A|downstream_gene_variant|MODIFIER|US7|gene-HHV1gp00p08|transcript|rna-HHV1gp00p08|protein_coding||c.*4343C>A|||||4252|	A|downstream_gene_variant|MODIFIER|US8|gene-HHV1gp00p07|transcript|rna-HHV1gp00p07|protein_coding||c.*2405C>A|||||1607|	A|downstream_gene_variant|MODIFIER|US8A|gene-HHV1gp00p06|transcript|TRANSCRIPT_gene-HHV1gp00p06|protein_coding||c.*2077C>A|||||2077|	A|downstream_gene_variant|MODIFIER|US9|gene-HHV1gp00p05|transcript|rna-HHV1gp00p05|protein_coding||c.*1715C>A|||||1607|
NC_001806.2	145542	.	G	T	111	PASS	4	0,0,2,2	34	T	missense_variant	MODERATE	US12		gene-HHV1gp00p04	transcript	rna-HHV1gp00p04	protein_coding	2021-02-02	c.41C>A	p.Thr14Asn	359/1777	41/267	14/88				T|upstream_gene_variant|MODIFIER|US10|gene-HHV1gp00p02|transcript|rna-HHV1gp00p02|protein_coding||c.-442C>A|||||371|	T|upstream_gene_variant|MODIFIER|US11|gene-HHV1gp00p03|transcript|rna-HHV1gp00p03|protein_coding||c.-291C>A|||||73|	T|upstream_gene_variant|MODIFIER|RS1|gene-HHV1gp00p01|transcript|rna-HHV1gp00p01|protein_coding||c.-1524G>T|||||1224|	T|downstream_gene_variant|MODIFIER|US5|gene-HHV1gp00p10|transcript|rna-HHV1gp00p10|protein_coding||c.*7530G>T|||||4490|	T|downstream_gene_variant|MODIFIER|US6|gene-HHV1gp00p09|transcript|rna-HHV1gp00p09|protein_coding||c.*5935G>T|||||4490|	T|downstream_gene_variant|MODIFIER|US7|gene-HHV1gp00p08|transcript|rna-HHV1gp00p08|protein_coding||c.*4581G>T|||||4490|	T|downstream_gene_variant|MODIFIER|US8|gene-HHV1gp00p07|transcript|rna-HHV1gp00p07|protein_coding||c.*2643G>T|||||1845|	T|downstream_gene_variant|MODIFIER|US8A|gene-HHV1gp00p06|transcript|TRANSCRIPT_gene-HHV1gp00p06|protein_coding||c.*2315G>T|||||2315|	T|downstream_gene_variant|MODIFIER|US9|gene-HHV1gp00p05|transcript|rna-HHV1gp00p05|protein_coding||c.*1953G>T|||||1845|
NC_001806.2	134094	.	G	T	131	PASS	5	0,0,2,3	32	T	synonymous_variant	LOW	US2		gene-HHV1gp00p13	transcript	rna-HHV1gp00p13	protein_coding	2021-01-01	c.838C>A	p.Arg280Arg	1214/1282	838/876	280/291				T|upstream_gene_variant|MODIFIER|RS1|gene-HHV1gp00p15|transcript|rna-HHV1gp00p15|protein_coding||c.-2963C>A|||||2663|	T|upstream_gene_variant|MODIFIER|US3|gene-HHV1gp00p12|transcript|rna-HHV1gp00p12|protein_coding||c.-873G>T|||||873|WARNING_TRANSCRIPT_MULTIPLE_STOP_CODONS	T|upstream_gene_variant|MODIFIER|US4|gene-HHV1gp00p11|transcript|rna-HHV1gp00p11|protein_coding||c.-2653G>T|||||2638|	T|upstream_gene_variant|MODIFIER|US5|gene-HHV1gp00p10|transcript|rna-HHV1gp00p10|protein_coding||c.-3640G>T|||||3527|	T|upstream_gene_variant|MODIFIER|US6|gene-HHV1gp00p09|transcript|rna-HHV1gp00p09|protein_coding||c.-4329G>T|||||4243|	T|upstream_gene_variant|MODIFIER|US3|gene-HHV1gp00p12|transcript|rna-HHV1gp00p12-2|protein_coding||c.-1131G>T|||||1098|	T|downstream_gene_variant|MODIFIER|US1|gene-HHV1gp00p14|transcript|rna-HHV1gp00p14|protein_coding||c.*185G>T|||||134|
NC_001806.2	134383	.	G	T	85	PASS	4	0,0,1,3	34	T	synonymous_variant	LOW	US2		gene-HHV1gp00p13	transcript	rna-HHV1gp00p13	protein_coding	2021-01-01	c.549C>A	p.Ala183Ala	925/1282	549/876	183/291				T|upstream_gene_variant|MODIFIER|RS1|gene-HHV1gp00p15|transcript|rna-HHV1gp00p15|protein_coding||c.-3252C>A|||||2952|	T|upstream_gene_variant|MODIFIER|US3|gene-HHV1gp00p12|transcript|rna-HHV1gp00p12|protein_coding||c.-584G>T|||||584|WARNING_TRANSCRIPT_MULTIPLE_STOP_CODONS	T|upstream_gene_variant|MODIFIER|US4|gene-HHV1gp00p11|transcript|rna-HHV1gp00p11|protein_coding||c.-2364G>T|||||2349|	T|upstream_gene_variant|MODIFIER|US5|gene-HHV1gp00p10|transcript|rna-HHV1gp00p10|protein_coding||c.-3351G>T|||||3238|	T|upstream_gene_variant|MODIFIER|US6|gene-HHV1gp00p09|transcript|rna-HHV1gp00p09|protein_coding||c.-4040G>T|||||3954|	T|upstream_gene_variant|MODIFIER|US3|gene-HHV1gp00p12|transcript|rna-HHV1gp00p12-2|protein_coding||c.-842G>T|||||809|	T|downstream_gene_variant|MODIFIER|US1|gene-HHV1gp00p14|transcript|rna-HHV1gp00p14|protein_coding||c.*474G>T|||||423|
NC_001806.2	134601	.	G	A	199	PASS	8	0,0,3,4	33	A	synonymous_variant	LOW	US2		gene-HHV1gp00p13	transcript	rna-HHV1gp00p13	protein_coding	2021-01-01	c.331C>T	p.Leu111Leu	707/1282	331/876	111/291				A|upstream_gene_variant|MODIFIER|RS1|gene-HHV1gp00p15|transcript|rna-HHV1gp00p15|protein_coding||c.-3470C>T|||||3170|	A|upstream_gene_variant|MODIFIER|US3|gene-HHV1gp00p12|transcript|rna-HHV1gp00p12|protein_coding||c.-366G>A|||||366|WARNING_TRANSCRIPT_MULTIPLE_STOP_CODONS	A|upstream_gene_variant|MODIFIER|US4|gene-HHV1gp00p11|transcript|rna-HHV1gp00p11|protein_coding||c.-2146G>A|||||2131|	A|upstream_gene_variant|MODIFIER|US5|gene-HHV1gp00p10|transcript|rna-HHV1gp00p10|protein_coding||c.-3133G>A|||||3020|	A|upstream_gene_variant|MODIFIER|US6|gene-HHV1gp00p09|transcript|rna-HHV1gp00p09|protein_coding||c.-3822G>A|||||3736|	A|upstream_gene_variant|MODIFIER|US3|gene-HHV1gp00p12|transcript|rna-HHV1gp00p12-2|protein_coding||c.-624G>A|||||591|	A|downstream_gene_variant|MODIFIER|US1|gene-HHV1gp00p14|transcript|rna-HHV1gp00p14|protein_coding||c.*692G>A|||||641|
NC_001806.2	134776	.	A	G	137	PASS	5	0,0,3,2	34	G	synonymous_variant	LOW	US2		gene-HHV1gp00p13	transcript	rna-HHV1gp00p13	protein_coding	2021-01-01	c.156T>C	p.Arg52Arg	532/1282	156/876	52/291				G|upstream_gene_variant|MODIFIER|RS1|gene-HHV1gp00p15|transcript|rna-HHV1gp00p15|protein_coding||c.-3645T>C|||||3345|	G|upstream_gene_variant|MODIFIER|US3|gene-HHV1gp00p12|transcript|rna-HHV1gp00p12|protein_coding||c.-191A>G|||||191|WARNING_TRANSCRIPT_MULTIPLE_STOP_CODONS	G|upstream_gene_variant|MODIFIER|US4|gene-HHV1gp00p11|transcript|rna-HHV1gp00p11|protein_coding||c.-1971A>G|||||1956|	G|upstream_gene_variant|MODIFIER|US5|gene-HHV1gp00p10|transcript|rna-HHV1gp00p10|protein_coding||c.-2958A>G|||||2845|	G|upstream_gene_variant|MODIFIER|US6|gene-HHV1gp00p09|transcript|rna-HHV1gp00p09|protein_coding||c.-3647A>G|||||3561|	G|upstream_gene_variant|MODIFIER|US7|gene-HHV1gp00p08|transcript|rna-HHV1gp00p08|protein_coding||c.-5013A>G|||||4922|	G|upstream_gene_variant|MODIFIER|US3|gene-HHV1gp00p12|transcript|rna-HHV1gp00p12-2|protein_coding||c.-449A>G|||||416|	G|downstream_gene_variant|MODIFIER|US1|gene-HHV1gp00p14|transcript|rna-HHV1gp00p14|protein_coding||c.*867A>G|||||816|
NC_001806.2	134958	.	A	G	188	PASS	7	0,0,2,5	31	G	5_prime_UTR_variant	MODIFIER	US2		gene-HHV1gp00p13	transcript	rna-HHV1gp00p13	protein_coding	2021-01-01	c.-27T>C					27			G|upstream_gene_variant|MODIFIER|RS1|gene-HHV1gp00p15|transcript|rna-HHV1gp00p15|protein_coding||c.-3827T>C|||||3527|	G|upstream_gene_variant|MODIFIER|US3|gene-HHV1gp00p12|transcript|rna-HHV1gp00p12|protein_coding||c.-9A>G|||||9|WARNING_TRANSCRIPT_MULTIPLE_STOP_CODONS	G|upstream_gene_variant|MODIFIER|US4|gene-HHV1gp00p11|transcript|rna-HHV1gp00p11|protein_coding||c.-1789A>G|||||1774|	G|upstream_gene_variant|MODIFIER|US5|gene-HHV1gp00p10|transcript|rna-HHV1gp00p10|protein_coding||c.-2776A>G|||||2663|	G|upstream_gene_variant|MODIFIER|US6|gene-HHV1gp00p09|transcript|rna-HHV1gp00p09|protein_coding||c.-3465A>G|||||3379|	G|upstream_gene_variant|MODIFIER|US7|gene-HHV1gp00p08|transcript|rna-HHV1gp00p08|protein_coding||c.-4831A>G|||||4740|	G|upstream_gene_variant|MODIFIER|US3|gene-HHV1gp00p12|transcript|rna-HHV1gp00p12-2|protein_coding||c.-267A>G|||||234|	G|downstream_gene_variant|MODIFIER|US1|gene-HHV1gp00p14|transcript|rna-HHV1gp00p14|protein_coding||c.*1049A>G|||||998|
NC_001806.2	135408	.	A	G	89	PASS	6	0,0,2,2	31	G	missense_variant	MODERATE	US3		gene-HHV1gp00p12	transcript	rna-HHV1gp00p12	protein_coding	2021-01-01	c.442A>G	p.Ser148Gly	442/2568	442/2568	148/855		WARNING_TRANSCRIPT_MULTIPLE_STOP_CODONS		G|missense_variant|MODERATE|US3|gene-HHV1gp00p12|transcript|rna-HHV1gp00p12-2|protein_coding|1/1|c.184A>G|p.Ser62Gly|217/2343|184/1446|62/481||	G|upstream_gene_variant|MODIFIER|RS1|gene-HHV1gp00p15|transcript|rna-HHV1gp00p15|protein_coding||c.-4277T>C|||||3977|	G|upstream_gene_variant|MODIFIER|US2|gene-HHV1gp00p13|transcript|rna-HHV1gp00p13|protein_coding||c.-477T>C|||||101|	G|upstream_gene_variant|MODIFIER|US4|gene-HHV1gp00p11|transcript|rna-HHV1gp00p11|protein_coding||c.-1339A>G|||||1324|	G|upstream_gene_variant|MODIFIER|US5|gene-HHV1gp00p10|transcript|rna-HHV1gp00p10|protein_coding||c.-2326A>G|||||2213|	G|upstream_gene_variant|MODIFIER|US6|gene-HHV1gp00p09|transcript|rna-HHV1gp00p09|protein_coding||c.-3015A>G|||||2929|	G|upstream_gene_variant|MODIFIER|US7|gene-HHV1gp00p08|transcript|rna-HHV1gp00p08|protein_coding||c.-4381A>G|||||4290|	G|downstream_gene_variant|MODIFIER|US1|gene-HHV1gp00p14|transcript|rna-HHV1gp00p14|protein_coding||c.*1499A>G|||||1448|
NC_001806.2	135573	.	C	T	234	PASS	10	0,0,4,5	30	T	synonymous_variant	LOW	US3		gene-HHV1gp00p12	transcript	rna-HHV1gp00p12	protein_coding	2021-01-01	c.607C>T	p.Leu203Leu	607/2568	607/2568	203/855		WARNING_TRANSCRIPT_MULTIPLE_STOP_CODONS		T|synonymous_variant|LOW|US3|gene-HHV1gp00p12|transcript|rna-HHV1gp00p12-2|protein_coding|1/1|c.349C>T|p.Leu117Leu|382/2343|349/1446|117/481||	T|upstream_gene_variant|MODIFIER|RS1|gene-HHV1gp00p15|transcript|rna-HHV1gp00p15|protein_coding||c.-4442G>A|||||4142|	T|upstream_gene_variant|MODIFIER|US2|gene-HHV1gp00p13|transcript|rna-HHV1gp00p13|protein_coding||c.-642G>A|||||266|	T|upstream_gene_variant|MODIFIER|US4|gene-HHV1gp00p11|transcript|rna-HHV1gp00p11|protein_coding||c.-1174C>T|||||1159|	T|upstream_gene_variant|MODIFIER|US5|gene-HHV1gp00p10|transcript|rna-HHV1gp00p10|protein_coding||c.-2161C>T|||||2048|	T|upstream_gene_variant|MODIFIER|US6|gene-HHV1gp00p09|transcript|rna-HHV1gp00p09|protein_coding||c.-2850C>T|||||2764|	T|upstream_gene_variant|MODIFIER|US7|gene-HHV1gp00p08|transcript|rna-HHV1gp00p08|protein_coding||c.-4216C>T|||||4125|	T|downstream_gene_variant|MODIFIER|US1|gene-HHV1gp00p14|transcript|rna-HHV1gp00p14|protein_coding||c.*1664C>T|||||1613|
NC_001806.2	135854	.	T	C	140	PASS	10	0,2,2,4	34	C	synonymous_variant	LOW	US3		gene-HHV1gp00p12	transcript	rna-HHV1gp00p12	protein_coding	2021-01-01	c.888T>C	p.His296His	888/2568	888/2568	296/855		WARNING_TRANSCRIPT_MULTIPLE_STOP_CODONS		C|synonymous_variant|LOW|US3|gene-HHV1gp00p12|transcript|rna-HHV1gp00p12-2|protein_coding|1/1|c.630T>C|p.His210His|663/2343|630/1446|210/481||	C|upstream_gene_variant|MODIFIER|RS1|gene-HHV1gp00p15|transcript|rna-HHV1gp00p15|protein_coding||c.-4723A>G|||||4423|	C|upstream_gene_variant|MODIFIER|US2|gene-HHV1gp00p13|transcript|rna-HHV1gp00p13|protein_coding||c.-923A>G|||||547|	C|upstream_gene_variant|MODIFIER|US4|gene-HHV1gp00p11|transcript|rna-HHV1gp00p11|protein_coding||c.-893T>C|||||878|	C|upstream_gene_variant|MODIFIER|US5|gene-HHV1gp00p10|transcript|rna-HHV1gp00p10|protein_coding||c.-1880T>C|||||1767|	C|upstream_gene_variant|MODIFIER|US6|gene-HHV1gp00p09|transcript|rna-HHV1gp00p09|protein_coding||c.-2569T>C|||||2483|	C|upstream_gene_variant|MODIFIER|US7|gene-HHV1gp00p08|transcript|rna-HHV1gp00p08|protein_coding||c.-3935T>C|||||3844|	C|downstream_gene_variant|MODIFIER|US1|gene-HHV1gp00p14|transcript|rna-HHV1gp00p14|protein_coding||c.*1945T>C|||||1894|
NC_001806.2	136199	.	C	T	36.9316	PASS	4	0,0,1,1	31	T	synonymous_variant	LOW	US3		gene-HHV1gp00p12	transcript	rna-HHV1gp00p12	protein_coding	2021-01-01	c.1233C>T	p.Gly411Gly	1233/2568	1233/2568	411/855		WARNING_TRANSCRIPT_MULTIPLE_STOP_CODONS		T|synonymous_variant|LOW|US3|gene-HHV1gp00p12|transcript|rna-HHV1gp00p12-2|protein_coding|1/1|c.975C>T|p.Gly325Gly|1008/2343|975/1446|325/481||	T|upstream_gene_variant|MODIFIER|RS1|gene-HHV1gp00p15|transcript|rna-HHV1gp00p15|protein_coding||c.-5068G>A|||||4768|	T|upstream_gene_variant|MODIFIER|US2|gene-HHV1gp00p13|transcript|rna-HHV1gp00p13|protein_coding||c.-1268G>A|||||892|	T|upstream_gene_variant|MODIFIER|US4|gene-HHV1gp00p11|transcript|rna-HHV1gp00p11|protein_coding||c.-548C>T|||||533|	T|upstream_gene_variant|MODIFIER|US5|gene-HHV1gp00p10|transcript|rna-HHV1gp00p10|protein_coding||c.-1535C>T|||||1422|	T|upstream_gene_variant|MODIFIER|US6|gene-HHV1gp00p09|transcript|rna-HHV1gp00p09|protein_coding||c.-2224C>T|||||2138|	T|upstream_gene_variant|MODIFIER|US7|gene-HHV1gp00p08|transcript|rna-HHV1gp00p08|protein_coding||c.-3590C>T|||||3499|	T|upstream_gene_variant|MODIFIER|US8|gene-HHV1gp00p07|transcript|rna-HHV1gp00p07|protein_coding||c.-5048C>T|||||4976|	T|downstream_gene_variant|MODIFIER|US1|gene-HHV1gp00p14|transcript|rna-HHV1gp00p14|protein_coding||c.*2290C>T|||||2239|
NC_001806.2	136679	.	T	G,A	15.0462	PASS	4	0,0,0,2	37	A	synonymous_variant	LOW	US3		gene-HHV1gp00p12	transcript	rna-HHV1gp00p12	protein_coding	2021-01-01	c.1713T>A	p.Pro571Pro	1713/2568	1713/2568	571/855		WARNING_TRANSCRIPT_MULTIPLE_STOP_CODONS		G|synonymous_variant|LOW|US3|gene-HHV1gp00p12|transcript|rna-HHV1gp00p12|protein_coding|1/1|c.1713T>G|p.Pro571Pro|1713/2568|1713/2568|571/855||WARNING_TRANSCRIPT_MULTIPLE_STOP_CODONS	A|3_prime_UTR_variant|MODIFIER|US3|gene-HHV1gp00p12|transcript|rna-HHV1gp00p12-2|protein_coding|1/1|c.*9T>A|||||9|	G|3_prime_UTR_variant|MODIFIER|US3|gene-HHV1gp00p12|transcript|rna-HHV1gp00p12-2|protein_coding|1/1|c.*9T>G|||||9|	A|upstream_gene_variant|MODIFIER|US2|gene-HHV1gp00p13|transcript|rna-HHV1gp00p13|protein_coding||c.-1748A>T|||||1372|	G|upstream_gene_variant|MODIFIER|US2|gene-HHV1gp00p13|transcript|rna-HHV1gp00p13|protein_coding||c.-1748A>C|||||1372|	A|upstream_gene_variant|MODIFIER|US4|gene-HHV1gp00p11|transcript|rna-HHV1gp00p11|protein_coding||c.-68T>A|||||53|	G|upstream_gene_variant|MODIFIER|US4|gene-HHV1gp00p11|transcript|rna-HHV1gp00p11|protein_coding||c.-68T>G|||||53|	A|upstream_gene_variant|MODIFIER|US5|gene-HHV1gp00p10|transcript|rna-HHV1gp00p10|protein_coding||c.-1055T>A|||||942|	G|upstream_gene_variant|MODIFIER|US5|gene-HHV1gp00p10|transcript|rna-HHV1gp00p10|protein_coding||c.-1055T>G|||||942|	A|upstream_gene_variant|MODIFIER|US6|gene-HHV1gp00p09|transcript|rna-HHV1gp00p09|protein_coding||c.-1744T>A|||||1658|	G|upstream_gene_variant|MODIFIER|US6|gene-HHV1gp00p09|transcript|rna-HHV1gp00p09|protein_coding||c.-1744T>G|||||1658|	A|upstream_gene_variant|MODIFIER|US7|gene-HHV1gp00p08|transcript|rna-HHV1gp00p08|protein_coding||c.-3110T>A|||||3019|	G|upstream_gene_variant|MODIFIER|US7|gene-HHV1gp00p08|transcript|rna-HHV1gp00p08|protein_coding||c.-3110T>G|||||3019|	A|upstream_gene_variant|MODIFIER|US8|gene-HHV1gp00p07|transcript|rna-HHV1gp00p07|protein_coding||c.-4568T>A|||||4496|	G|upstream_gene_variant|MODIFIER|US8|gene-HHV1gp00p07|transcript|rna-HHV1gp00p07|protein_coding||c.-4568T>G|||||4496|	A|downstream_gene_variant|MODIFIER|US1|gene-HHV1gp00p14|transcript|rna-HHV1gp00p14|protein_coding||c.*2770T>A|||||2719|	G|downstream_gene_variant|MODIFIER|US1|gene-HHV1gp00p14|transcript|rna-HHV1gp00p14|protein_coding||c.*2770T>G|||||2719|
NC_001806.2	136680	.	G	A	4.71807	PASS	4	0,1,0,1	37	A	missense_variant	MODERATE	US3		gene-HHV1gp00p12	transcript	rna-HHV1gp00p12	protein_coding	2021-01-01	c.1714G>A	p.Gly572Arg	1714/2568	1714/2568	572/855		WARNING_TRANSCRIPT_MULTIPLE_STOP_CODONS		A|3_prime_UTR_variant|MODIFIER|US3|gene-HHV1gp00p12|transcript|rna-HHV1gp00p12-2|protein_coding|1/1|c.*10G>A|||||10|	A|upstream_gene_variant|MODIFIER|US2|gene-HHV1gp00p13|transcript|rna-HHV1gp00p13|protein_coding||c.-1749C>T|||||1373|	A|upstream_gene_variant|MODIFIER|US4|gene-HHV1gp00p11|transcript|rna-HHV1gp00p11|protein_coding||c.-67G>A|||||52|	A|upstream_gene_variant|MODIFIER|US5|gene-HHV1gp00p10|transcript|rna-HHV1gp00p10|protein_coding||c.-1054G>A|||||941|	A|upstream_gene_variant|MODIFIER|US6|gene-HHV1gp00p09|transcript|rna-HHV1gp00p09|protein_coding||c.-1743G>A|||||1657|	A|upstream_gene_variant|MODIFIER|US7|gene-HHV1gp00p08|transcript|rna-HHV1gp00p08|protein_coding||c.-3109G>A|||||3018|	A|upstream_gene_variant|MODIFIER|US8|gene-HHV1gp00p07|transcript|rna-HHV1gp00p07|protein_coding||c.-4567G>A|||||4495|	A|downstream_gene_variant|MODIFIER|US1|gene-HHV1gp00p14|transcript|rna-HHV1gp00p14|protein_coding||c.*2771G>A|||||2720|
NC_001806.2	136721	.	T	C	89	PASS	6	0,1,0,4	34	C	synonymous_variant	LOW	US3		gene-HHV1gp00p12	transcript	rna-HHV1gp00p12	protein_coding	2021-01-01	c.1755T>C	p.Asp585Asp	1755/2568	1755/2568	585/855		WARNING_TRANSCRIPT_MULTIPLE_STOP_CODONS		C|3_prime_UTR_variant|MODIFIER|US3|gene-HHV1gp00p12|transcript|rna-HHV1gp00p12-2|protein_coding|1/1|c.*51T>C|||||51|	C|upstream_gene_variant|MODIFIER|US2|gene-HHV1gp00p13|transcript|rna-HHV1gp00p13|protein_coding||c.-1790A>G|||||1414|	C|upstream_gene_variant|MODIFIER|US4|gene-HHV1gp00p11|transcript|rna-HHV1gp00p11|protein_coding||c.-26T>C|||||11|	C|upstream_gene_variant|MODIFIER|US5|gene-HHV1gp00p10|transcript|rna-HHV1gp00p10|protein_coding||c.-1013T>C|||||900|	C|upstream_gene_variant|MODIFIER|US6|gene-HHV1gp00p09|transcript|rna-HHV1gp00p09|protein_coding||c.-1702T>C|||||1616|	C|upstream_gene_variant|MODIFIER|US7|gene-HHV1gp00p08|transcript|rna-HHV1gp00p08|protein_coding||c.-3068T>C|||||2977|	C|upstream_gene_variant|MODIFIER|US8|gene-HHV1gp00p07|transcript|rna-HHV1gp00p07|protein_coding||c.-4526T>C|||||4454|	C|downstream_gene_variant|MODIFIER|US1|gene-HHV1gp00p14|transcript|rna-HHV1gp00p14|protein_coding||c.*2812T>C|||||2761|
NC_001806.2	137356	.	T	G	106	PASS	5	0,0,3,1	34	G	missense_variant	MODERATE	US3		gene-HHV1gp00p12	transcript	rna-HHV1gp00p12	protein_coding	2021-01-01	c.2390T>G	p.Phe797Cys	2390/2568	2390/2568	797/855		WARNING_TRANSCRIPT_MULTIPLE_STOP_CODONS		G|missense_variant|MODERATE|US4|gene-HHV1gp00p11|transcript|rna-HHV1gp00p11|protein_coding|1/1|c.610T>G|p.Leu204Val|625/803|610/717|204/238||	G|3_prime_UTR_variant|MODIFIER|US3|gene-HHV1gp00p12|transcript|rna-HHV1gp00p12-2|protein_coding|1/1|c.*686T>G|||||686|	G|upstream_gene_variant|MODIFIER|US2|gene-HHV1gp00p13|transcript|rna-HHV1gp00p13|protein_coding||c.-2425A>C|||||2049|	G|upstream_gene_variant|MODIFIER|US5|gene-HHV1gp00p10|transcript|rna-HHV1gp00p10|protein_coding||c.-378T>G|||||265|	G|upstream_gene_variant|MODIFIER|US6|gene-HHV1gp00p09|transcript|rna-HHV1gp00p09|protein_coding||c.-1067T>G|||||981|	G|upstream_gene_variant|MODIFIER|US7|gene-HHV1gp00p08|transcript|rna-HHV1gp00p08|protein_coding||c.-2433T>G|||||2342|	G|upstream_gene_variant|MODIFIER|US8|gene-HHV1gp00p07|transcript|rna-HHV1gp00p07|protein_coding||c.-3891T>G|||||3819|	G|downstream_gene_variant|MODIFIER|US1|gene-HHV1gp00p14|transcript|rna-HHV1gp00p14|protein_coding||c.*3447T>G|||||3396|
NC_001806.2	136754	.	A	C	262	PASS	10	0,0,2,8	33	C	missense_variant	MODERATE	US4	gG	gene-HHV1gp00p11	transcript	rna-HHV1gp00p11	protein_coding	2021-01-01	c.8A>C	p.Gln3Pro	23/803	8/717	3/238				C|synonymous_variant|LOW|US3|gene-HHV1gp00p12|transcript|rna-HHV1gp00p12|protein_coding|1/1|c.1788A>C|p.Ala596Ala|1788/2568|1788/2568|596/855||WARNING_TRANSCRIPT_MULTIPLE_STOP_CODONS	C|3_prime_UTR_variant|MODIFIER|US3|gene-HHV1gp00p12|transcript|rna-HHV1gp00p12-2|protein_coding|1/1|c.*84A>C|||||84|	C|upstream_gene_variant|MODIFIER|US2|gene-HHV1gp00p13|transcript|rna-HHV1gp00p13|protein_coding||c.-1823T>G|||||1447|	C|upstream_gene_variant|MODIFIER|US5|gene-HHV1gp00p10|transcript|rna-HHV1gp00p10|protein_coding||c.-980A>C|||||867|	C|upstream_gene_variant|MODIFIER|US6|gene-HHV1gp00p09|transcript|rna-HHV1gp00p09|protein_coding||c.-1669A>C|||||1583|	C|upstream_gene_variant|MODIFIER|US7|gene-HHV1gp00p08|transcript|rna-HHV1gp00p08|protein_coding||c.-3035A>C|||||2944|	C|upstream_gene_variant|MODIFIER|US8|gene-HHV1gp00p07|transcript|rna-HHV1gp00p07|protein_coding||c.-4493A>C|||||4421|	C|downstream_gene_variant|MODIFIER|US1|gene-HHV1gp00p14|transcript|rna-HHV1gp00p14|protein_coding||c.*2845A>C|||||2794|
NC_001806.2	137646	.	A	G	147	PASS	7	0,0,3,3	31	G	5_prime_UTR_variant	MODIFIER	US5		gene-HHV1gp00p10	transcript	rna-HHV1gp00p10	protein_coding	2021-01-01	c.-88A>G					88			G|upstream_gene_variant|MODIFIER|US2|gene-HHV1gp00p13|transcript|rna-HHV1gp00p13|protein_coding||c.-2715T>C|||||2339|	G|upstream_gene_variant|MODIFIER|US6|gene-HHV1gp00p09|transcript|rna-HHV1gp00p09|protein_coding||c.-777A>G|||||691|	G|upstream_gene_variant|MODIFIER|US7|gene-HHV1gp00p08|transcript|rna-HHV1gp00p08|protein_coding||c.-2143A>G|||||2052|	G|upstream_gene_variant|MODIFIER|US8|gene-HHV1gp00p07|transcript|rna-HHV1gp00p07|protein_coding||c.-3601A>G|||||3529|	G|downstream_gene_variant|MODIFIER|US1|gene-HHV1gp00p14|transcript|rna-HHV1gp00p14|protein_coding||c.*3737A>G|||||3686|	G|downstream_gene_variant|MODIFIER|US3|gene-HHV1gp00p12|transcript|rna-HHV1gp00p12|protein_coding||c.*112A>G|||||112|WARNING_TRANSCRIPT_MULTIPLE_STOP_CODONS	G|downstream_gene_variant|MODIFIER|US4|gene-HHV1gp00p11|transcript|rna-HHV1gp00p11|protein_coding||c.*183A>G|||||112|	G|downstream_gene_variant|MODIFIER|US3|gene-HHV1gp00p12|transcript|rna-HHV1gp00p12-2|protein_coding||c.*976A>G|||||112|
NC_001806.2	137705	.	G	A	342	PASS	14	0,0,5,9	31	A	5_prime_UTR_variant	MODIFIER	US5		gene-HHV1gp00p10	transcript	rna-HHV1gp00p10	protein_coding	2021-01-01	c.-29G>A					29			A|upstream_gene_variant|MODIFIER|US2|gene-HHV1gp00p13|transcript|rna-HHV1gp00p13|protein_coding||c.-2774C>T|||||2398|	A|upstream_gene_variant|MODIFIER|US6|gene-HHV1gp00p09|transcript|rna-HHV1gp00p09|protein_coding||c.-718G>A|||||632|	A|upstream_gene_variant|MODIFIER|US7|gene-HHV1gp00p08|transcript|rna-HHV1gp00p08|protein_coding||c.-2084G>A|||||1993|	A|upstream_gene_variant|MODIFIER|US8|gene-HHV1gp00p07|transcript|rna-HHV1gp00p07|protein_coding||c.-3542G>A|||||3470|	A|downstream_gene_variant|MODIFIER|US1|gene-HHV1gp00p14|transcript|rna-HHV1gp00p14|protein_coding||c.*3796G>A|||||3745|	A|downstream_gene_variant|MODIFIER|US3|gene-HHV1gp00p12|transcript|rna-HHV1gp00p12|protein_coding||c.*171G>A|||||171|WARNING_TRANSCRIPT_MULTIPLE_STOP_CODONS	A|downstream_gene_variant|MODIFIER|US4|gene-HHV1gp00p11|transcript|rna-HHV1gp00p11|protein_coding||c.*242G>A|||||171|	A|downstream_gene_variant|MODIFIER|US3|gene-HHV1gp00p12|transcript|rna-HHV1gp00p12-2|protein_coding||c.*1035G>A|||||171|
NC_001806.2	137807	.	G	T	176	PASS	9	0,0,4,3	30	T	missense_variant	MODERATE	US5		gene-HHV1gp00p10	transcript	rna-HHV1gp00p10	protein_coding	2021-01-01	c.74G>T	p.Arg25Leu	187/3432	74/279	25/92				T|upstream_gene_variant|MODIFIER|US2|gene-HHV1gp00p13|transcript|rna-HHV1gp00p13|protein_coding||c.-2876C>A|||||2500|	T|upstream_gene_variant|MODIFIER|US6|gene-HHV1gp00p09|transcript|rna-HHV1gp00p09|protein_coding||c.-616G>T|||||530|	T|upstream_gene_variant|MODIFIER|US7|gene-HHV1gp00p08|transcript|rna-HHV1gp00p08|protein_coding||c.-1982G>T|||||1891|	T|upstream_gene_variant|MODIFIER|US8|gene-HHV1gp00p07|transcript|rna-HHV1gp00p07|protein_coding||c.-3440G>T|||||3368|	T|upstream_gene_variant|MODIFIER|US8A|gene-HHV1gp00p06|transcript|TRANSCRIPT_gene-HHV1gp00p06|protein_coding||c.-4941G>T|||||4941|	T|downstream_gene_variant|MODIFIER|US1|gene-HHV1gp00p14|transcript|rna-HHV1gp00p14|protein_coding||c.*3898G>T|||||3847|	T|downstream_gene_variant|MODIFIER|US3|gene-HHV1gp00p12|transcript|rna-HHV1gp00p12|protein_coding||c.*273G>T|||||273|WARNING_TRANSCRIPT_MULTIPLE_STOP_CODONS	T|downstream_gene_variant|MODIFIER|US4|gene-HHV1gp00p11|transcript|rna-HHV1gp00p11|protein_coding||c.*344G>T|||||273|	T|downstream_gene_variant|MODIFIER|US3|gene-HHV1gp00p12|transcript|rna-HHV1gp00p12-2|protein_coding||c.*1137G>T|||||273|
NC_001806.2	137913	.	C	T	89	PASS	4	0,0,2,2	34	T	synonymous_variant	LOW	US5		gene-HHV1gp00p10	transcript	rna-HHV1gp00p10	protein_coding	2021-01-01	c.180C>T	p.Cys60Cys	293/3432	180/279	60/92				T|upstream_gene_variant|MODIFIER|US2|gene-HHV1gp00p13|transcript|rna-HHV1gp00p13|protein_coding||c.-2982G>A|||||2606|	T|upstream_gene_variant|MODIFIER|US6|gene-HHV1gp00p09|transcript|rna-HHV1gp00p09|protein_coding||c.-510C>T|||||424|	T|upstream_gene_variant|MODIFIER|US7|gene-HHV1gp00p08|transcript|rna-HHV1gp00p08|protein_coding||c.-1876C>T|||||1785|	T|upstream_gene_variant|MODIFIER|US8|gene-HHV1gp00p07|transcript|rna-HHV1gp00p07|protein_coding||c.-3334C>T|||||3262|	T|upstream_gene_variant|MODIFIER|US8A|gene-HHV1gp00p06|transcript|TRANSCRIPT_gene-HHV1gp00p06|protein_coding||c.-4835C>T|||||4835|	T|downstream_gene_variant|MODIFIER|US1|gene-HHV1gp00p14|transcript|rna-HHV1gp00p14|protein_coding||c.*4004C>T|||||3953|	T|downstream_gene_variant|MODIFIER|US3|gene-HHV1gp00p12|transcript|rna-HHV1gp00p12|protein_coding||c.*379C>T|||||379|WARNING_TRANSCRIPT_MULTIPLE_STOP_CODONS	T|downstream_gene_variant|MODIFIER|US4|gene-HHV1gp00p11|transcript|rna-HHV1gp00p11|protein_coding||c.*450C>T|||||379|	T|downstream_gene_variant|MODIFIER|US3|gene-HHV1gp00p12|transcript|rna-HHV1gp00p12-2|protein_coding||c.*1243C>T|||||379|
NC_001806.2	138199	.	T	C	118	PASS	5	0,0,5,0	34	C	3_prime_UTR_variant	MODIFIER	US5		gene-HHV1gp00p10	transcript	rna-HHV1gp00p10	protein_coding	2021-01-01	c.*187T>C					187			C|upstream_gene_variant|MODIFIER|US2|gene-HHV1gp00p13|transcript|rna-HHV1gp00p13|protein_coding||c.-3268A>G|||||2892|	C|upstream_gene_variant|MODIFIER|US6|gene-HHV1gp00p09|transcript|rna-HHV1gp00p09|protein_coding||c.-224T>C|||||138|	C|upstream_gene_variant|MODIFIER|US7|gene-HHV1gp00p08|transcript|rna-HHV1gp00p08|protein_coding||c.-1590T>C|||||1499|	C|upstream_gene_variant|MODIFIER|US8|gene-HHV1gp00p07|transcript|rna-HHV1gp00p07|protein_coding||c.-3048T>C|||||2976|	C|upstream_gene_variant|MODIFIER|US8A|gene-HHV1gp00p06|transcript|TRANSCRIPT_gene-HHV1gp00p06|protein_coding||c.-4549T>C|||||4549|	C|downstream_gene_variant|MODIFIER|US1|gene-HHV1gp00p14|transcript|rna-HHV1gp00p14|protein_coding||c.*4290T>C|||||4239|	C|downstream_gene_variant|MODIFIER|US3|gene-HHV1gp00p12|transcript|rna-HHV1gp00p12|protein_coding||c.*665T>C|||||665|WARNING_TRANSCRIPT_MULTIPLE_STOP_CODONS	C|downstream_gene_variant|MODIFIER|US4|gene-HHV1gp00p11|transcript|rna-HHV1gp00p11|protein_coding||c.*736T>C|||||665|	C|downstream_gene_variant|MODIFIER|US3|gene-HHV1gp00p12|transcript|rna-HHV1gp00p12-2|protein_coding||c.*1529T>C|||||665|
NC_001806.2	138229	.	C	T	141	PASS	5	0,0,4,1	37	T	3_prime_UTR_variant	MODIFIER	US5		gene-HHV1gp00p10	transcript	rna-HHV1gp00p10	protein_coding	2021-01-01	c.*217C>T					217			T|upstream_gene_variant|MODIFIER|US2|gene-HHV1gp00p13|transcript|rna-HHV1gp00p13|protein_coding||c.-3298G>A|||||2922|	T|upstream_gene_variant|MODIFIER|US6|gene-HHV1gp00p09|transcript|rna-HHV1gp00p09|protein_coding||c.-194C>T|||||108|	T|upstream_gene_variant|MODIFIER|US7|gene-HHV1gp00p08|transcript|rna-HHV1gp00p08|protein_coding||c.-1560C>T|||||1469|	T|upstream_gene_variant|MODIFIER|US8|gene-HHV1gp00p07|transcript|rna-HHV1gp00p07|protein_coding||c.-3018C>T|||||2946|	T|upstream_gene_variant|MODIFIER|US8A|gene-HHV1gp00p06|transcript|TRANSCRIPT_gene-HHV1gp00p06|protein_coding||c.-4519C>T|||||4519|	T|downstream_gene_variant|MODIFIER|US1|gene-HHV1gp00p14|transcript|rna-HHV1gp00p14|protein_coding||c.*4320C>T|||||4269|	T|downstream_gene_variant|MODIFIER|US3|gene-HHV1gp00p12|transcript|rna-HHV1gp00p12|protein_coding||c.*695C>T|||||695|WARNING_TRANSCRIPT_MULTIPLE_STOP_CODONS	T|downstream_gene_variant|MODIFIER|US4|gene-HHV1gp00p11|transcript|rna-HHV1gp00p11|protein_coding||c.*766C>T|||||695|	T|downstream_gene_variant|MODIFIER|US3|gene-HHV1gp00p12|transcript|rna-HHV1gp00p12-2|protein_coding||c.*1559C>T|||||695|
NC_001806.2	140982	.	A	G	108	PASS	5	0,0,2,2	37	G	3_prime_UTR_variant	MODIFIER	US5		gene-HHV1gp00p10	transcript	rna-HHV1gp00p10	protein_coding	2021-01-01	c.*2970A>G					2970			G|3_prime_UTR_variant|MODIFIER|US6|gene-HHV1gp00p09|transcript|rna-HHV1gp00p09|protein_coding|1/1|c.*1375A>G|||||1375|	G|3_prime_UTR_variant|MODIFIER|US7|gene-HHV1gp00p08|transcript|rna-HHV1gp00p08|protein_coding|1/1|c.*21A>G|||||21|	G|upstream_gene_variant|MODIFIER|US8|gene-HHV1gp00p07|transcript|rna-HHV1gp00p07|protein_coding||c.-265A>G|||||193|	G|upstream_gene_variant|MODIFIER|US8A|gene-HHV1gp00p06|transcript|TRANSCRIPT_gene-HHV1gp00p06|protein_coding||c.-1766A>G|||||1766|	G|upstream_gene_variant|MODIFIER|US9|gene-HHV1gp00p05|transcript|rna-HHV1gp00p05|protein_coding||c.-2335A>G|||||2268|	G|downstream_gene_variant|MODIFIER|US3|gene-HHV1gp00p12|transcript|rna-HHV1gp00p12|protein_coding||c.*3448A>G|||||3448|WARNING_TRANSCRIPT_MULTIPLE_STOP_CODONS	G|downstream_gene_variant|MODIFIER|US4|gene-HHV1gp00p11|transcript|rna-HHV1gp00p11|protein_coding||c.*3519A>G|||||3448|	G|downstream_gene_variant|MODIFIER|US10|gene-HHV1gp00p02|transcript|rna-HHV1gp00p02|protein_coding||c.*3180T>C|||||3142|	G|downstream_gene_variant|MODIFIER|US11|gene-HHV1gp00p03|transcript|rna-HHV1gp00p03|protein_coding||c.*3784T>C|||||3142|	G|downstream_gene_variant|MODIFIER|US12|gene-HHV1gp00p04|transcript|rna-HHV1gp00p04|protein_coding||c.*4334T>C|||||3142|	G|downstream_gene_variant|MODIFIER|US3|gene-HHV1gp00p12|transcript|rna-HHV1gp00p12-2|protein_coding||c.*4312A>G|||||3448|
NC_001806.2	141006	.	C	A	98	PASS	5	0,0,2,2	31	A	3_prime_UTR_variant	MODIFIER	US5		gene-HHV1gp00p10	transcript	rna-HHV1gp00p10	protein_coding	2021-01-01	c.*2994C>A					2994			A|3_prime_UTR_variant|MODIFIER|US6|gene-HHV1gp00p09|transcript|rna-HHV1gp00p09|protein_coding|1/1|c.*1399C>A|||||1399|	A|3_prime_UTR_variant|MODIFIER|US7|gene-HHV1gp00p08|transcript|rna-HHV1gp00p08|protein_coding|1/1|c.*45C>A|||||45|	A|upstream_gene_variant|MODIFIER|US8|gene-HHV1gp00p07|transcript|rna-HHV1gp00p07|protein_coding||c.-241C>A|||||169|	A|upstream_gene_variant|MODIFIER|US8A|gene-HHV1gp00p06|transcript|TRANSCRIPT_gene-HHV1gp00p06|protein_coding||c.-1742C>A|||||1742|	A|upstream_gene_variant|MODIFIER|US9|gene-HHV1gp00p05|transcript|rna-HHV1gp00p05|protein_coding||c.-2311C>A|||||2244|	A|downstream_gene_variant|MODIFIER|US3|gene-HHV1gp00p12|transcript|rna-HHV1gp00p12|protein_coding||c.*3472C>A|||||3472|WARNING_TRANSCRIPT_MULTIPLE_STOP_CODONS	A|downstream_gene_variant|MODIFIER|US4|gene-HHV1gp00p11|transcript|rna-HHV1gp00p11|protein_coding||c.*3543C>A|||||3472|	A|downstream_gene_variant|MODIFIER|US10|gene-HHV1gp00p02|transcript|rna-HHV1gp00p02|protein_coding||c.*3156G>T|||||3118|	A|downstream_gene_variant|MODIFIER|US11|gene-HHV1gp00p03|transcript|rna-HHV1gp00p03|protein_coding||c.*3760G>T|||||3118|	A|downstream_gene_variant|MODIFIER|US12|gene-HHV1gp00p04|transcript|rna-HHV1gp00p04|protein_coding||c.*4310G>T|||||3118|	A|downstream_gene_variant|MODIFIER|US3|gene-HHV1gp00p12|transcript|rna-HHV1gp00p12-2|protein_coding||c.*4336C>A|||||3472|
NC_001806.2	138511	.	T	C	171	PASS	8	0,0,5,2	30	C	missense_variant	MODERATE	US6	Glycoprotein D	gene-HHV1gp00p09	transcript	rna-HHV1gp00p09	protein_coding	2021-01-01	c.89T>C	p.Val30Ala	175/2716	89/1185	30/394				C|3_prime_UTR_variant|MODIFIER|US5|gene-HHV1gp00p10|transcript|rna-HHV1gp00p10|protein_coding|1/1|c.*499T>C|||||499|	C|upstream_gene_variant|MODIFIER|US2|gene-HHV1gp00p13|transcript|rna-HHV1gp00p13|protein_coding||c.-3580A>G|||||3204|	C|upstream_gene_variant|MODIFIER|US7|gene-HHV1gp00p08|transcript|rna-HHV1gp00p08|protein_coding||c.-1278T>C|||||1187|	C|upstream_gene_variant|MODIFIER|US8|gene-HHV1gp00p07|transcript|rna-HHV1gp00p07|protein_coding||c.-2736T>C|||||2664|	C|upstream_gene_variant|MODIFIER|US8A|gene-HHV1gp00p06|transcript|TRANSCRIPT_gene-HHV1gp00p06|protein_coding||c.-4237T>C|||||4237|	C|upstream_gene_variant|MODIFIER|US9|gene-HHV1gp00p05|transcript|rna-HHV1gp00p05|protein_coding||c.-4806T>C|||||4739|	C|downstream_gene_variant|MODIFIER|US1|gene-HHV1gp00p14|transcript|rna-HHV1gp00p14|protein_coding||c.*4602T>C|||||4551|	C|downstream_gene_variant|MODIFIER|US3|gene-HHV1gp00p12|transcript|rna-HHV1gp00p12|protein_coding||c.*977T>C|||||977|WARNING_TRANSCRIPT_MULTIPLE_STOP_CODONS	C|downstream_gene_variant|MODIFIER|US4|gene-HHV1gp00p11|transcript|rna-HHV1gp00p11|protein_coding||c.*1048T>C|||||977|	C|downstream_gene_variant|MODIFIER|US3|gene-HHV1gp00p12|transcript|rna-HHV1gp00p12-2|protein_coding||c.*1841T>C|||||977|
NC_001806.2	139385	.	A	C	161	PASS	7	0,0,4,2	35	C	synonymous_variant	LOW	US6	Glycoprotein D	gene-HHV1gp00p09	transcript	rna-HHV1gp00p09	protein_coding	2021-01-01	c.963A>C	p.Ile321Ile	1049/2716	963/1185	321/394				C|3_prime_UTR_variant|MODIFIER|US5|gene-HHV1gp00p10|transcript|rna-HHV1gp00p10|protein_coding|1/1|c.*1373A>C|||||1373|	C|upstream_gene_variant|MODIFIER|US2|gene-HHV1gp00p13|transcript|rna-HHV1gp00p13|protein_coding||c.-4454T>G|||||4078|	C|upstream_gene_variant|MODIFIER|US7|gene-HHV1gp00p08|transcript|rna-HHV1gp00p08|protein_coding||c.-404A>C|||||313|	C|upstream_gene_variant|MODIFIER|US8|gene-HHV1gp00p07|transcript|rna-HHV1gp00p07|protein_coding||c.-1862A>C|||||1790|	C|upstream_gene_variant|MODIFIER|US8A|gene-HHV1gp00p06|transcript|TRANSCRIPT_gene-HHV1gp00p06|protein_coding||c.-3363A>C|||||3363|	C|upstream_gene_variant|MODIFIER|US9|gene-HHV1gp00p05|transcript|rna-HHV1gp00p05|protein_coding||c.-3932A>C|||||3865|	C|downstream_gene_variant|MODIFIER|US3|gene-HHV1gp00p12|transcript|rna-HHV1gp00p12|protein_coding||c.*1851A>C|||||1851|WARNING_TRANSCRIPT_MULTIPLE_STOP_CODONS	C|downstream_gene_variant|MODIFIER|US4|gene-HHV1gp00p11|transcript|rna-HHV1gp00p11|protein_coding||c.*1922A>C|||||1851|	C|downstream_gene_variant|MODIFIER|US10|gene-HHV1gp00p02|transcript|rna-HHV1gp00p02|protein_coding||c.*4777T>G|||||4739|	C|downstream_gene_variant|MODIFIER|US11|gene-HHV1gp00p03|transcript|rna-HHV1gp00p03|protein_coding||c.*5381T>G|||||4739|	C|downstream_gene_variant|MODIFIER|US12|gene-HHV1gp00p04|transcript|rna-HHV1gp00p04|protein_coding||c.*5931T>G|||||4739|	C|downstream_gene_variant|MODIFIER|US3|gene-HHV1gp00p12|transcript|rna-HHV1gp00p12-2|protein_coding||c.*2715A>C|||||1851|
NC_001806.2	139784	.	C	T	113	PASS	5	0,0,2,2	37	T	5_prime_UTR_variant	MODIFIER	US7		gene-HHV1gp00p08	transcript	rna-HHV1gp00p08	protein_coding	2021-01-01	c.-5C>T					5			T|3_prime_UTR_variant|MODIFIER|US5|gene-HHV1gp00p10|transcript|rna-HHV1gp00p10|protein_coding|1/1|c.*1772C>T|||||1772|	T|3_prime_UTR_variant|MODIFIER|US6|gene-HHV1gp00p09|transcript|rna-HHV1gp00p09|protein_coding|1/1|c.*177C>T|||||177|	T|upstream_gene_variant|MODIFIER|US2|gene-HHV1gp00p13|transcript|rna-HHV1gp00p13|protein_coding||c.-4853G>A|||||4477|	T|upstream_gene_variant|MODIFIER|US8|gene-HHV1gp00p07|transcript|rna-HHV1gp00p07|protein_coding||c.-1463C>T|||||1391|	T|upstream_gene_variant|MODIFIER|US8A|gene-HHV1gp00p06|transcript|TRANSCRIPT_gene-HHV1gp00p06|protein_coding||c.-2964C>T|||||2964|	T|upstream_gene_variant|MODIFIER|US9|gene-HHV1gp00p05|transcript|rna-HHV1gp00p05|protein_coding||c.-3533C>T|||||3466|	T|downstream_gene_variant|MODIFIER|US3|gene-HHV1gp00p12|transcript|rna-HHV1gp00p12|protein_coding||c.*2250C>T|||||2250|WARNING_TRANSCRIPT_MULTIPLE_STOP_CODONS	T|downstream_gene_variant|MODIFIER|US4|gene-HHV1gp00p11|transcript|rna-HHV1gp00p11|protein_coding||c.*2321C>T|||||2250|	T|downstream_gene_variant|MODIFIER|US10|gene-HHV1gp00p02|transcript|rna-HHV1gp00p02|protein_coding||c.*4378G>A|||||4340|	T|downstream_gene_variant|MODIFIER|US11|gene-HHV1gp00p03|transcript|rna-HHV1gp00p03|protein_coding||c.*4982G>A|||||4340|	T|downstream_gene_variant|MODIFIER|US12|gene-HHV1gp00p04|transcript|rna-HHV1gp00p04|protein_coding||c.*5532G>A|||||4340|	T|downstream_gene_variant|MODIFIER|US3|gene-HHV1gp00p12|transcript|rna-HHV1gp00p12-2|protein_coding||c.*3114C>T|||||2250|
NC_001806.2	140006	.	G	T	12.2011	PASS	4	0,0,1,0	37	T	missense_variant	MODERATE	US7		gene-HHV1gp00p08	transcript	rna-HHV1gp00p08	protein_coding	2021-01-01	c.218G>T	p.Gly73Val	309/1355	218/1173	73/390				T|3_prime_UTR_variant|MODIFIER|US5|gene-HHV1gp00p10|transcript|rna-HHV1gp00p10|protein_coding|1/1|c.*1994G>T|||||1994|	T|3_prime_UTR_variant|MODIFIER|US6|gene-HHV1gp00p09|transcript|rna-HHV1gp00p09|protein_coding|1/1|c.*399G>T|||||399|	T|upstream_gene_variant|MODIFIER|US2|gene-HHV1gp00p13|transcript|rna-HHV1gp00p13|protein_coding||c.-5075C>A|||||4699|	T|upstream_gene_variant|MODIFIER|US8|gene-HHV1gp00p07|transcript|rna-HHV1gp00p07|protein_coding||c.-1241G>T|||||1169|	T|upstream_gene_variant|MODIFIER|US8A|gene-HHV1gp00p06|transcript|TRANSCRIPT_gene-HHV1gp00p06|protein_coding||c.-2742G>T|||||2742|	T|upstream_gene_variant|MODIFIER|US9|gene-HHV1gp00p05|transcript|rna-HHV1gp00p05|protein_coding||c.-3311G>T|||||3244|	T|downstream_gene_variant|MODIFIER|US3|gene-HHV1gp00p12|transcript|rna-HHV1gp00p12|protein_coding||c.*2472G>T|||||2472|WARNING_TRANSCRIPT_MULTIPLE_STOP_CODONS	T|downstream_gene_variant|MODIFIER|US4|gene-HHV1gp00p11|transcript|rna-HHV1gp00p11|protein_coding||c.*2543G>T|||||2472|	T|downstream_gene_variant|MODIFIER|US10|gene-HHV1gp00p02|transcript|rna-HHV1gp00p02|protein_coding||c.*4156C>A|||||4118|	T|downstream_gene_variant|MODIFIER|US11|gene-HHV1gp00p03|transcript|rna-HHV1gp00p03|protein_coding||c.*4760C>A|||||4118|	T|downstream_gene_variant|MODIFIER|US12|gene-HHV1gp00p04|transcript|rna-HHV1gp00p04|protein_coding||c.*5310C>A|||||4118|	T|downstream_gene_variant|MODIFIER|US3|gene-HHV1gp00p12|transcript|rna-HHV1gp00p12-2|protein_coding||c.*3336G>T|||||2472|
NC_001806.2	140405	.	A	C	95	PASS	4	0,0,3,1	37	C	missense_variant	MODERATE	US7		gene-HHV1gp00p08	transcript	rna-HHV1gp00p08	protein_coding	2021-01-01	c.617A>C	p.Gln206Pro	708/1355	617/1173	206/390				C|3_prime_UTR_variant|MODIFIER|US5|gene-HHV1gp00p10|transcript|rna-HHV1gp00p10|protein_coding|1/1|c.*2393A>C|||||2393|	C|3_prime_UTR_variant|MODIFIER|US6|gene-HHV1gp00p09|transcript|rna-HHV1gp00p09|protein_coding|1/1|c.*798A>C|||||798|	C|upstream_gene_variant|MODIFIER|US8|gene-HHV1gp00p07|transcript|rna-HHV1gp00p07|protein_coding||c.-842A>C|||||770|	C|upstream_gene_variant|MODIFIER|US8A|gene-HHV1gp00p06|transcript|TRANSCRIPT_gene-HHV1gp00p06|protein_coding||c.-2343A>C|||||2343|	C|upstream_gene_variant|MODIFIER|US9|gene-HHV1gp00p05|transcript|rna-HHV1gp00p05|protein_coding||c.-2912A>C|||||2845|	C|downstream_gene_variant|MODIFIER|US3|gene-HHV1gp00p12|transcript|rna-HHV1gp00p12|protein_coding||c.*2871A>C|||||2871|WARNING_TRANSCRIPT_MULTIPLE_STOP_CODONS	C|downstream_gene_variant|MODIFIER|US4|gene-HHV1gp00p11|transcript|rna-HHV1gp00p11|protein_coding||c.*2942A>C|||||2871|	C|downstream_gene_variant|MODIFIER|US10|gene-HHV1gp00p02|transcript|rna-HHV1gp00p02|protein_coding||c.*3757T>G|||||3719|	C|downstream_gene_variant|MODIFIER|US11|gene-HHV1gp00p03|transcript|rna-HHV1gp00p03|protein_coding||c.*4361T>G|||||3719|	C|downstream_gene_variant|MODIFIER|US12|gene-HHV1gp00p04|transcript|rna-HHV1gp00p04|protein_coding||c.*4911T>G|||||3719|	C|downstream_gene_variant|MODIFIER|US3|gene-HHV1gp00p12|transcript|rna-HHV1gp00p12-2|protein_coding||c.*3735A>C|||||2871|
NC_001806.2	140589	.	C	T	149	PASS	6	0,0,2,4	31	T	synonymous_variant	LOW	US7		gene-HHV1gp00p08	transcript	rna-HHV1gp00p08	protein_coding	2021-01-01	c.801C>T	p.Tyr267Tyr	892/1355	801/1173	267/390				T|3_prime_UTR_variant|MODIFIER|US5|gene-HHV1gp00p10|transcript|rna-HHV1gp00p10|protein_coding|1/1|c.*2577C>T|||||2577|	T|3_prime_UTR_variant|MODIFIER|US6|gene-HHV1gp00p09|transcript|rna-HHV1gp00p09|protein_coding|1/1|c.*982C>T|||||982|	T|upstream_gene_variant|MODIFIER|US8|gene-HHV1gp00p07|transcript|rna-HHV1gp00p07|protein_coding||c.-658C>T|||||586|	T|upstream_gene_variant|MODIFIER|US8A|gene-HHV1gp00p06|transcript|TRANSCRIPT_gene-HHV1gp00p06|protein_coding||c.-2159C>T|||||2159|	T|upstream_gene_variant|MODIFIER|US9|gene-HHV1gp00p05|transcript|rna-HHV1gp00p05|protein_coding||c.-2728C>T|||||2661|	T|downstream_gene_variant|MODIFIER|US3|gene-HHV1gp00p12|transcript|rna-HHV1gp00p12|protein_coding||c.*3055C>T|||||3055|WARNING_TRANSCRIPT_MULTIPLE_STOP_CODONS	T|downstream_gene_variant|MODIFIER|US4|gene-HHV1gp00p11|transcript|rna-HHV1gp00p11|protein_coding||c.*3126C>T|||||3055|	T|downstream_gene_variant|MODIFIER|US10|gene-HHV1gp00p02|transcript|rna-HHV1gp00p02|protein_coding||c.*3573G>A|||||3535|	T|downstream_gene_variant|MODIFIER|US11|gene-HHV1gp00p03|transcript|rna-HHV1gp00p03|protein_coding||c.*4177G>A|||||3535|	T|downstream_gene_variant|MODIFIER|US12|gene-HHV1gp00p04|transcript|rna-HHV1gp00p04|protein_coding||c.*4727G>A|||||3535|	T|downstream_gene_variant|MODIFIER|US3|gene-HHV1gp00p12|transcript|rna-HHV1gp00p12-2|protein_coding||c.*3919C>T|||||3055|
NC_001806.2	140637	.	C	T	259	PASS	9	0,0,5,4	34	T	synonymous_variant	LOW	US7		gene-HHV1gp00p08	transcript	rna-HHV1gp00p08	protein_coding	2021-01-01	c.849C>T	p.Ile283Ile	940/1355	849/1173	283/390				T|3_prime_UTR_variant|MODIFIER|US5|gene-HHV1gp00p10|transcript|rna-HHV1gp00p10|protein_coding|1/1|c.*2625C>T|||||2625|	T|3_prime_UTR_variant|MODIFIER|US6|gene-HHV1gp00p09|transcript|rna-HHV1gp00p09|protein_coding|1/1|c.*1030C>T|||||1030|	T|upstream_gene_variant|MODIFIER|US8|gene-HHV1gp00p07|transcript|rna-HHV1gp00p07|protein_coding||c.-610C>T|||||538|	T|upstream_gene_variant|MODIFIER|US8A|gene-HHV1gp00p06|transcript|TRANSCRIPT_gene-HHV1gp00p06|protein_coding||c.-2111C>T|||||2111|	T|upstream_gene_variant|MODIFIER|US9|gene-HHV1gp00p05|transcript|rna-HHV1gp00p05|protein_coding||c.-2680C>T|||||2613|	T|downstream_gene_variant|MODIFIER|US3|gene-HHV1gp00p12|transcript|rna-HHV1gp00p12|protein_coding||c.*3103C>T|||||3103|WARNING_TRANSCRIPT_MULTIPLE_STOP_CODONS	T|downstream_gene_variant|MODIFIER|US4|gene-HHV1gp00p11|transcript|rna-HHV1gp00p11|protein_coding||c.*3174C>T|||||3103|	T|downstream_gene_variant|MODIFIER|US10|gene-HHV1gp00p02|transcript|rna-HHV1gp00p02|protein_coding||c.*3525G>A|||||3487|	T|downstream_gene_variant|MODIFIER|US11|gene-HHV1gp00p03|transcript|rna-HHV1gp00p03|protein_coding||c.*4129G>A|||||3487|	T|downstream_gene_variant|MODIFIER|US12|gene-HHV1gp00p04|transcript|rna-HHV1gp00p04|protein_coding||c.*4679G>A|||||3487|	T|downstream_gene_variant|MODIFIER|US3|gene-HHV1gp00p12|transcript|rna-HHV1gp00p12-2|protein_coding||c.*3967C>T|||||3103|
NC_001806.2	140709	.	T	C	171	PASS	10	0,0,5,3	34	C	synonymous_variant	LOW	US7		gene-HHV1gp00p08	transcript	rna-HHV1gp00p08	protein_coding	2021-01-01	c.921T>C	p.Arg307Arg	1012/1355	921/1173	307/390				C|3_prime_UTR_variant|MODIFIER|US5|gene-HHV1gp00p10|transcript|rna-HHV1gp00p10|protein_coding|1/1|c.*2697T>C|||||2697|	C|3_prime_UTR_variant|MODIFIER|US6|gene-HHV1gp00p09|transcript|rna-HHV1gp00p09|protein_coding|1/1|c.*1102T>C|||||1102|	C|upstream_gene_variant|MODIFIER|US8|gene-HHV1gp00p07|transcript|rna-HHV1gp00p07|protein_coding||c.-538T>C|||||466|	C|upstream_gene_variant|MODIFIER|US8A|gene-HHV1gp00p06|transcript|TRANSCRIPT_gene-HHV1gp00p06|protein_coding||c.-2039T>C|||||2039|	C|upstream_gene_variant|MODIFIER|US9|gene-HHV1gp00p05|transcript|rna-HHV1gp00p05|protein_coding||c.-2608T>C|||||2541|	C|downstream_gene_variant|MODIFIER|US3|gene-HHV1gp00p12|transcript|rna-HHV1gp00p12|protein_coding||c.*3175T>C|||||3175|WARNING_TRANSCRIPT_MULTIPLE_STOP_CODONS	C|downstream_gene_variant|MODIFIER|US4|gene-HHV1gp00p11|transcript|rna-HHV1gp00p11|protein_coding||c.*3246T>C|||||3175|	C|downstream_gene_variant|MODIFIER|US10|gene-HHV1gp00p02|transcript|rna-HHV1gp00p02|protein_coding||c.*3453A>G|||||3415|	C|downstream_gene_variant|MODIFIER|US11|gene-HHV1gp00p03|transcript|rna-HHV1gp00p03|protein_coding||c.*4057A>G|||||3415|	C|downstream_gene_variant|MODIFIER|US12|gene-HHV1gp00p04|transcript|rna-HHV1gp00p04|protein_coding||c.*4607A>G|||||3415|	C|downstream_gene_variant|MODIFIER|US3|gene-HHV1gp00p12|transcript|rna-HHV1gp00p12-2|protein_coding||c.*4039T>C|||||3175|
NC_001806.2	140733	.	G	A	121	PASS	5	0,0,3,2	32	A	missense_variant	MODERATE	US7		gene-HHV1gp00p08	transcript	rna-HHV1gp00p08	protein_coding	2021-01-01	c.945G>A	p.Met315Ile	1036/1355	945/1173	315/390				A|3_prime_UTR_variant|MODIFIER|US5|gene-HHV1gp00p10|transcript|rna-HHV1gp00p10|protein_coding|1/1|c.*2721G>A|||||2721|	A|3_prime_UTR_variant|MODIFIER|US6|gene-HHV1gp00p09|transcript|rna-HHV1gp00p09|protein_coding|1/1|c.*1126G>A|||||1126|	A|upstream_gene_variant|MODIFIER|US8|gene-HHV1gp00p07|transcript|rna-HHV1gp00p07|protein_coding||c.-514G>A|||||442|	A|upstream_gene_variant|MODIFIER|US8A|gene-HHV1gp00p06|transcript|TRANSCRIPT_gene-HHV1gp00p06|protein_coding||c.-2015G>A|||||2015|	A|upstream_gene_variant|MODIFIER|US9|gene-HHV1gp00p05|transcript|rna-HHV1gp00p05|protein_coding||c.-2584G>A|||||2517|	A|downstream_gene_variant|MODIFIER|US3|gene-HHV1gp00p12|transcript|rna-HHV1gp00p12|protein_coding||c.*3199G>A|||||3199|WARNING_TRANSCRIPT_MULTIPLE_STOP_CODONS	A|downstream_gene_variant|MODIFIER|US4|gene-HHV1gp00p11|transcript|rna-HHV1gp00p11|protein_coding||c.*3270G>A|||||3199|	A|downstream_gene_variant|MODIFIER|US10|gene-HHV1gp00p02|transcript|rna-HHV1gp00p02|protein_coding||c.*3429C>T|||||3391|	A|downstream_gene_variant|MODIFIER|US11|gene-HHV1gp00p03|transcript|rna-HHV1gp00p03|protein_coding||c.*4033C>T|||||3391|	A|downstream_gene_variant|MODIFIER|US12|gene-HHV1gp00p04|transcript|rna-HHV1gp00p04|protein_coding||c.*4583C>T|||||3391|	A|downstream_gene_variant|MODIFIER|US3|gene-HHV1gp00p12|transcript|rna-HHV1gp00p12-2|protein_coding||c.*4063G>A|||||3199|
NC_001806.2	140889	.	T	G	74	PASS	4	0,0,1,2	33	G	synonymous_variant	LOW	US7		gene-HHV1gp00p08	transcript	rna-HHV1gp00p08	protein_coding	2021-01-01	c.1101T>G	p.Ala367Ala	1192/1355	1101/1173	367/390				G|3_prime_UTR_variant|MODIFIER|US5|gene-HHV1gp00p10|transcript|rna-HHV1gp00p10|protein_coding|1/1|c.*2877T>G|||||2877|	G|3_prime_UTR_variant|MODIFIER|US6|gene-HHV1gp00p09|transcript|rna-HHV1gp00p09|protein_coding|1/1|c.*1282T>G|||||1282|	G|upstream_gene_variant|MODIFIER|US8|gene-HHV1gp00p07|transcript|rna-HHV1gp00p07|protein_coding||c.-358T>G|||||286|	G|upstream_gene_variant|MODIFIER|US8A|gene-HHV1gp00p06|transcript|TRANSCRIPT_gene-HHV1gp00p06|protein_coding||c.-1859T>G|||||1859|	G|upstream_gene_variant|MODIFIER|US9|gene-HHV1gp00p05|transcript|rna-HHV1gp00p05|protein_coding||c.-2428T>G|||||2361|	G|downstream_gene_variant|MODIFIER|US3|gene-HHV1gp00p12|transcript|rna-HHV1gp00p12|protein_coding||c.*3355T>G|||||3355|WARNING_TRANSCRIPT_MULTIPLE_STOP_CODONS	G|downstream_gene_variant|MODIFIER|US4|gene-HHV1gp00p11|transcript|rna-HHV1gp00p11|protein_coding||c.*3426T>G|||||3355|	G|downstream_gene_variant|MODIFIER|US10|gene-HHV1gp00p02|transcript|rna-HHV1gp00p02|protein_coding||c.*3273A>C|||||3235|	G|downstream_gene_variant|MODIFIER|US11|gene-HHV1gp00p03|transcript|rna-HHV1gp00p03|protein_coding||c.*3877A>C|||||3235|	G|downstream_gene_variant|MODIFIER|US12|gene-HHV1gp00p04|transcript|rna-HHV1gp00p04|protein_coding||c.*4427A>C|||||3235|	G|downstream_gene_variant|MODIFIER|US3|gene-HHV1gp00p12|transcript|rna-HHV1gp00p12-2|protein_coding||c.*4219T>G|||||3355|
NC_001806.2	141054	.	G	C	111	PASS	5	0,0,3,1	34	C	upstream_gene_variant	MODIFIER	US8		gene-HHV1gp00p07	transcript	rna-HHV1gp00p07	protein_coding		c.-193G>C					121			C|upstream_gene_variant|MODIFIER|US8A|gene-HHV1gp00p06|transcript|TRANSCRIPT_gene-HHV1gp00p06|protein_coding||c.-1694G>C|||||1694|	C|upstream_gene_variant|MODIFIER|US9|gene-HHV1gp00p05|transcript|rna-HHV1gp00p05|protein_coding||c.-2263G>C|||||2196|	C|downstream_gene_variant|MODIFIER|US3|gene-HHV1gp00p12|transcript|rna-HHV1gp00p12|protein_coding||c.*3520G>C|||||3520|WARNING_TRANSCRIPT_MULTIPLE_STOP_CODONS	C|downstream_gene_variant|MODIFIER|US4|gene-HHV1gp00p11|transcript|rna-HHV1gp00p11|protein_coding||c.*3591G>C|||||3520|	C|downstream_gene_variant|MODIFIER|US5|gene-HHV1gp00p10|transcript|rna-HHV1gp00p10|protein_coding||c.*3042G>C|||||2|	C|downstream_gene_variant|MODIFIER|US6|gene-HHV1gp00p09|transcript|rna-HHV1gp00p09|protein_coding||c.*1447G>C|||||2|	C|downstream_gene_variant|MODIFIER|US7|gene-HHV1gp00p08|transcript|rna-HHV1gp00p08|protein_coding||c.*93G>C|||||2|	C|downstream_gene_variant|MODIFIER|US10|gene-HHV1gp00p02|transcript|rna-HHV1gp00p02|protein_coding||c.*3108C>G|||||3070|	C|downstream_gene_variant|MODIFIER|US11|gene-HHV1gp00p03|transcript|rna-HHV1gp00p03|protein_coding||c.*3712C>G|||||3070|	C|downstream_gene_variant|MODIFIER|US12|gene-HHV1gp00p04|transcript|rna-HHV1gp00p04|protein_coding||c.*4262C>G|||||3070|	C|downstream_gene_variant|MODIFIER|US3|gene-HHV1gp00p12|transcript|rna-HHV1gp00p12-2|protein_coding||c.*4384G>C|||||3520|	C|intergenic_region|MODIFIER|US5-US8|gene-HHV1gp00p10-gene-HHV1gp00p07|intergenic_region|gene-HHV1gp00p10-gene-HHV1gp00p07|||n.141054G>C||||||
NC_001806.2	141171	.	C	G	168	PASS	6	0,0,2,4	33	G	upstream_gene_variant	MODIFIER	US8		gene-HHV1gp00p07	transcript	rna-HHV1gp00p07	protein_coding		c.-76C>G					4			G|upstream_gene_variant|MODIFIER|US8A|gene-HHV1gp00p06|transcript|TRANSCRIPT_gene-HHV1gp00p06|protein_coding||c.-1577C>G|||||1577|	G|upstream_gene_variant|MODIFIER|US9|gene-HHV1gp00p05|transcript|rna-HHV1gp00p05|protein_coding||c.-2146C>G|||||2079|	G|downstream_gene_variant|MODIFIER|US3|gene-HHV1gp00p12|transcript|rna-HHV1gp00p12|protein_coding||c.*3637C>G|||||3637|WARNING_TRANSCRIPT_MULTIPLE_STOP_CODONS	G|downstream_gene_variant|MODIFIER|US4|gene-HHV1gp00p11|transcript|rna-HHV1gp00p11|protein_coding||c.*3708C>G|||||3637|	G|downstream_gene_variant|MODIFIER|US5|gene-HHV1gp00p10|transcript|rna-HHV1gp00p10|protein_coding||c.*3159C>G|||||119|	G|downstream_gene_variant|MODIFIER|US6|gene-HHV1gp00p09|transcript|rna-HHV1gp00p09|protein_coding||c.*1564C>G|||||119|	G|downstream_gene_variant|MODIFIER|US7|gene-HHV1gp00p08|transcript|rna-HHV1gp00p08|protein_coding||c.*210C>G|||||119|	G|downstream_gene_variant|MODIFIER|US10|gene-HHV1gp00p02|transcript|rna-HHV1gp00p02|protein_coding||c.*2991G>C|||||2953|	G|downstream_gene_variant|MODIFIER|US11|gene-HHV1gp00p03|transcript|rna-HHV1gp00p03|protein_coding||c.*3595G>C|||||2953|	G|downstream_gene_variant|MODIFIER|US12|gene-HHV1gp00p04|transcript|rna-HHV1gp00p04|protein_coding||c.*4145G>C|||||2953|	G|downstream_gene_variant|MODIFIER|US3|gene-HHV1gp00p12|transcript|rna-HHV1gp00p12-2|protein_coding||c.*4501C>G|||||3637|	G|intergenic_region|MODIFIER|US5-US8|gene-HHV1gp00p10-gene-HHV1gp00p07|intergenic_region|gene-HHV1gp00p10-gene-HHV1gp00p07|||n.141171C>G||||||
NC_001806.2	142542	.	A	G	286	PASS	11	0,0,6,5	33	G	synonymous_variant	LOW	US8		gene-HHV1gp00p07	transcript	rna-HHV1gp00p07	protein_coding	2021-01-01	c.1296A>G	p.Ala432Ala	1368/2523	1296/1653	432/550				G|upstream_gene_variant|MODIFIER|US8A|gene-HHV1gp00p06|transcript|TRANSCRIPT_gene-HHV1gp00p06|protein_coding||c.-206A>G|||||206|	G|upstream_gene_variant|MODIFIER|US9|gene-HHV1gp00p05|transcript|rna-HHV1gp00p05|protein_coding||c.-775A>G|||||708|	G|upstream_gene_variant|MODIFIER|RS1|gene-HHV1gp00p01|transcript|rna-HHV1gp00p01|protein_coding||c.-4524A>G|||||4224|	G|downstream_gene_variant|MODIFIER|US5|gene-HHV1gp00p10|transcript|rna-HHV1gp00p10|protein_coding||c.*4530A>G|||||1490|	G|downstream_gene_variant|MODIFIER|US6|gene-HHV1gp00p09|transcript|rna-HHV1gp00p09|protein_coding||c.*2935A>G|||||1490|	G|downstream_gene_variant|MODIFIER|US7|gene-HHV1gp00p08|transcript|rna-HHV1gp00p08|protein_coding||c.*1581A>G|||||1490|	G|downstream_gene_variant|MODIFIER|US10|gene-HHV1gp00p02|transcript|rna-HHV1gp00p02|protein_coding||c.*1620T>C|||||1582|	G|downstream_gene_variant|MODIFIER|US11|gene-HHV1gp00p03|transcript|rna-HHV1gp00p03|protein_coding||c.*2224T>C|||||1582|	G|downstream_gene_variant|MODIFIER|US12|gene-HHV1gp00p04|transcript|rna-HHV1gp00p04|protein_coding||c.*2774T>C|||||1582|
NC_001806.2	143276	.	A	T	258	PASS	14	0,0,7,5	31	T	5_prime_UTR_premature_start_codon_gain_variant	LOW	US9		gene-HHV1gp00p05	transcript	rna-HHV1gp00p05	protein_coding	2021-01-01	c.-41A>T								T|5_prime_UTR_variant|MODIFIER|US9|gene-HHV1gp00p05|transcript|rna-HHV1gp00p05|protein_coding|1/1|c.-41A>T|||||41|	T|3_prime_UTR_variant|MODIFIER|US8|gene-HHV1gp00p07|transcript|rna-HHV1gp00p07|protein_coding|1/1|c.*377A>T|||||377|	T|upstream_gene_variant|MODIFIER|RS1|gene-HHV1gp00p01|transcript|rna-HHV1gp00p01|protein_coding||c.-3790A>T|||||3490|	T|downstream_gene_variant|MODIFIER|US5|gene-HHV1gp00p10|transcript|rna-HHV1gp00p10|protein_coding||c.*5264A>T|||||2224|	T|downstream_gene_variant|MODIFIER|US6|gene-HHV1gp00p09|transcript|rna-HHV1gp00p09|protein_coding||c.*3669A>T|||||2224|	T|downstream_gene_variant|MODIFIER|US7|gene-HHV1gp00p08|transcript|rna-HHV1gp00p08|protein_coding||c.*2315A>T|||||2224|	T|downstream_gene_variant|MODIFIER|US8A|gene-HHV1gp00p06|transcript|TRANSCRIPT_gene-HHV1gp00p06|protein_coding||c.*49A>T|||||49|	T|downstream_gene_variant|MODIFIER|US10|gene-HHV1gp00p02|transcript|rna-HHV1gp00p02|protein_coding||c.*886T>A|||||848|	T|downstream_gene_variant|MODIFIER|US11|gene-HHV1gp00p03|transcript|rna-HHV1gp00p03|protein_coding||c.*1490T>A|||||848|	T|downstream_gene_variant|MODIFIER|US12|gene-HHV1gp00p04|transcript|rna-HHV1gp00p04|protein_coding||c.*2040T>A|||||848|
NC_001806.2	143559	.	T	C	101	PASS	6	1,0,3,2	32	C	synonymous_variant	LOW	US9		gene-HHV1gp00p05	transcript	rna-HHV1gp00p05	protein_coding	2021-01-01	c.243T>C	p.Phe81Phe	310/448	243/273	81/90				C|3_prime_UTR_variant|MODIFIER|US8|gene-HHV1gp00p07|transcript|rna-HHV1gp00p07|protein_coding|1/1|c.*660T>C|||||660|	C|upstream_gene_variant|MODIFIER|RS1|gene-HHV1gp00p01|transcript|rna-HHV1gp00p01|protein_coding||c.-3507T>C|||||3207|	C|downstream_gene_variant|MODIFIER|US5|gene-HHV1gp00p10|transcript|rna-HHV1gp00p10|protein_coding||c.*5547T>C|||||2507|	C|downstream_gene_variant|MODIFIER|US6|gene-HHV1gp00p09|transcript|rna-HHV1gp00p09|protein_coding||c.*3952T>C|||||2507|	C|downstream_gene_variant|MODIFIER|US7|gene-HHV1gp00p08|transcript|rna-HHV1gp00p08|protein_coding||c.*2598T>C|||||2507|	C|downstream_gene_variant|MODIFIER|US8A|gene-HHV1gp00p06|transcript|TRANSCRIPT_gene-HHV1gp00p06|protein_coding||c.*332T>C|||||332|	C|downstream_gene_variant|MODIFIER|US10|gene-HHV1gp00p02|transcript|rna-HHV1gp00p02|protein_coding||c.*603A>G|||||565|	C|downstream_gene_variant|MODIFIER|US11|gene-HHV1gp00p03|transcript|rna-HHV1gp00p03|protein_coding||c.*1207A>G|||||565|	C|downstream_gene_variant|MODIFIER|US12|gene-HHV1gp00p04|transcript|rna-HHV1gp00p04|protein_coding||c.*1757A>G|||||565|

## Sheet: EDI111
Data S5B. snpEff results for EDI111
CHROM	POS	ID	REF	ALT	QUAL	FILTER	DP	DP4	MQ	ANN				Alternate Gene ID
NC_001806.2	9320	.	G	A	44.2444	PASS	6	2,1,2,1	33	A	upstream_gene_variant	MODIFIER	LAT		gene-HHV1gp00s01	transcript	rna-HHV1gp00s01	lincRNA		n.-1751C>T					1751			A|upstream_gene_variant|MODIFIER|UL1|gene-HHV1gp00p75|transcript|TRANSCRIPT_gene-HHV1gp00p75|protein_coding||c.-18G>A|||||18|	A|upstream_gene_variant|MODIFIER|UL2|gene-HHV1gp00p74|transcript|TRANSCRIPT_gene-HHV1gp00p74|protein_coding||c.-565G>A|||||565|	A|upstream_gene_variant|MODIFIER|UL3|gene-HHV1gp00p73|transcript|TRANSCRIPT_gene-HHV1gp00p73|protein_coding||c.-1671G>A|||||1671|	A|downstream_gene_variant|MODIFIER|RL2|gene-HHV1gp00p76|transcript|rna-HHV1gp00p76|protein_coding||c.*3830G>A|||||3621|	A|downstream_gene_variant|MODIFIER|UL4|gene-HHV1gp00p71|transcript|TRANSCRIPT_gene-HHV1gp00p71|protein_coding||c.*2504C>T|||||2504|	A|downstream_gene_variant|MODIFIER|UL5|gene-HHV1gp00p72|transcript|TRANSCRIPT_gene-HHV1gp00p72|protein_coding||c.*3164C>T|||||3164|	A|intergenic_region|MODIFIER|LAT-UL1|gene-HHV1gp00s01-gene-HHV1gp00p75|intergenic_region|gene-HHV1gp00s01-gene-HHV1gp00p75|||n.9320G>A||||||
NC_001806.2	9473	.	C	T	151	PASS	5	0,0,3,2	37	T	missense_variant	MODERATE	UL1		gene-HHV1gp00p75	transcript	TRANSCRIPT_gene-HHV1gp00p75	protein_coding	2021-01-01	c.136C>T	p.Pro46Ser	136/675	136/675	46/224				T|upstream_gene_variant|MODIFIER|LAT|gene-HHV1gp00s01|transcript|rna-HHV1gp00s01|lincRNA||n.-1904G>A|||||1904|	T|upstream_gene_variant|MODIFIER|UL2|gene-HHV1gp00p74|transcript|TRANSCRIPT_gene-HHV1gp00p74|protein_coding||c.-412C>T|||||412|	T|upstream_gene_variant|MODIFIER|UL3|gene-HHV1gp00p73|transcript|TRANSCRIPT_gene-HHV1gp00p73|protein_coding||c.-1518C>T|||||1518|	T|downstream_gene_variant|MODIFIER|RL2|gene-HHV1gp00p76|transcript|rna-HHV1gp00p76|protein_coding||c.*3983C>T|||||3774|	T|downstream_gene_variant|MODIFIER|UL4|gene-HHV1gp00p71|transcript|TRANSCRIPT_gene-HHV1gp00p71|protein_coding||c.*2351G>A|||||2351|	T|downstream_gene_variant|MODIFIER|UL5|gene-HHV1gp00p72|transcript|TRANSCRIPT_gene-HHV1gp00p72|protein_coding||c.*3011G>A|||||3011|
NC_001806.2	11452	.	C	T	424	PASS	16	0,0,9,6	33	T	synonymous_variant	LOW	UL3		gene-HHV1gp00p73	transcript	TRANSCRIPT_gene-HHV1gp00p73	protein_coding	2021-01-01	c.462C>T	p.Leu154Leu	462/675	462/675	154/224				T|upstream_gene_variant|MODIFIER|LAT|gene-HHV1gp00s01|transcript|rna-HHV1gp00s01|lincRNA||n.-3883G>A|||||3883|	T|upstream_gene_variant|MODIFIER|UL6|gene-HHV1gp00p70|transcript|TRANSCRIPT_gene-HHV1gp00p70|protein_coding||c.-3679C>T|||||3679|	T|downstream_gene_variant|MODIFIER|UL1|gene-HHV1gp00p75|transcript|TRANSCRIPT_gene-HHV1gp00p75|protein_coding||c.*1440C>T|||||1440|	T|downstream_gene_variant|MODIFIER|UL2|gene-HHV1gp00p74|transcript|TRANSCRIPT_gene-HHV1gp00p74|protein_coding||c.*563C>T|||||563|	T|downstream_gene_variant|MODIFIER|UL4|gene-HHV1gp00p71|transcript|TRANSCRIPT_gene-HHV1gp00p71|protein_coding||c.*372G>A|||||372|	T|downstream_gene_variant|MODIFIER|UL5|gene-HHV1gp00p72|transcript|TRANSCRIPT_gene-HHV1gp00p72|protein_coding||c.*1032G>A|||||1032|
NC_001806.2	12649	.	G	A	120	PASS	5	0,0,1,4	32	A	synonymous_variant	LOW	UL5		gene-HHV1gp00p72	transcript	TRANSCRIPT_gene-HHV1gp00p72	protein_coding	2021-01-01	c.2484C>T	p.Gly828Gly	2484/2649	2484/2649	828/882				A|upstream_gene_variant|MODIFIER|UL4|gene-HHV1gp00p71|transcript|TRANSCRIPT_gene-HHV1gp00p71|protein_coding||c.-226C>T|||||226|	A|upstream_gene_variant|MODIFIER|UL6|gene-HHV1gp00p70|transcript|TRANSCRIPT_gene-HHV1gp00p70|protein_coding||c.-2482G>A|||||2482|	A|upstream_gene_variant|MODIFIER|UL7|gene-HHV1gp00p69|transcript|TRANSCRIPT_gene-HHV1gp00p69|protein_coding||c.-4487G>A|||||4487|	A|downstream_gene_variant|MODIFIER|UL1|gene-HHV1gp00p75|transcript|TRANSCRIPT_gene-HHV1gp00p75|protein_coding||c.*2637G>A|||||2637|	A|downstream_gene_variant|MODIFIER|UL2|gene-HHV1gp00p74|transcript|TRANSCRIPT_gene-HHV1gp00p74|protein_coding||c.*1760G>A|||||1760|	A|downstream_gene_variant|MODIFIER|UL3|gene-HHV1gp00p73|transcript|TRANSCRIPT_gene-HHV1gp00p73|protein_coding||c.*984G>A|||||984|
NC_001806.2	13064	.	A	C	108	PASS	6	0,0,2,2	34	C	missense_variant	MODERATE	UL5		gene-HHV1gp00p72	transcript	TRANSCRIPT_gene-HHV1gp00p72	protein_coding	2021-01-01	c.2069T>G	p.Val690Gly	2069/2649	2069/2649	690/882				C|upstream_gene_variant|MODIFIER|UL4|gene-HHV1gp00p71|transcript|TRANSCRIPT_gene-HHV1gp00p71|protein_coding||c.-641T>G|||||641|	C|upstream_gene_variant|MODIFIER|UL6|gene-HHV1gp00p70|transcript|TRANSCRIPT_gene-HHV1gp00p70|protein_coding||c.-2067A>C|||||2067|	C|upstream_gene_variant|MODIFIER|UL7|gene-HHV1gp00p69|transcript|TRANSCRIPT_gene-HHV1gp00p69|protein_coding||c.-4072A>C|||||4072|	C|downstream_gene_variant|MODIFIER|UL1|gene-HHV1gp00p75|transcript|TRANSCRIPT_gene-HHV1gp00p75|protein_coding||c.*3052A>C|||||3052|	C|downstream_gene_variant|MODIFIER|UL2|gene-HHV1gp00p74|transcript|TRANSCRIPT_gene-HHV1gp00p74|protein_coding||c.*2175A>C|||||2175|	C|downstream_gene_variant|MODIFIER|UL3|gene-HHV1gp00p73|transcript|TRANSCRIPT_gene-HHV1gp00p73|protein_coding||c.*1399A>C|||||1399|
NC_001806.2	14179	.	G	C	133	PASS	6	0,0,3,2	32	C	synonymous_variant	LOW	UL5		gene-HHV1gp00p72	transcript	TRANSCRIPT_gene-HHV1gp00p72	protein_coding	2021-01-01	c.954C>G	p.Leu318Leu	954/2649	954/2649	318/882				C|upstream_gene_variant|MODIFIER|UL4|gene-HHV1gp00p71|transcript|TRANSCRIPT_gene-HHV1gp00p71|protein_coding||c.-1756C>G|||||1756|	C|upstream_gene_variant|MODIFIER|UL6|gene-HHV1gp00p70|transcript|TRANSCRIPT_gene-HHV1gp00p70|protein_coding||c.-952G>C|||||952|	C|upstream_gene_variant|MODIFIER|UL7|gene-HHV1gp00p69|transcript|TRANSCRIPT_gene-HHV1gp00p69|protein_coding||c.-2957G>C|||||2957|	C|downstream_gene_variant|MODIFIER|UL1|gene-HHV1gp00p75|transcript|TRANSCRIPT_gene-HHV1gp00p75|protein_coding||c.*4167G>C|||||4167|	C|downstream_gene_variant|MODIFIER|UL2|gene-HHV1gp00p74|transcript|TRANSCRIPT_gene-HHV1gp00p74|protein_coding||c.*3290G>C|||||3290|	C|downstream_gene_variant|MODIFIER|UL3|gene-HHV1gp00p73|transcript|TRANSCRIPT_gene-HHV1gp00p73|protein_coding||c.*2514G>C|||||2514|	C|downstream_gene_variant|MODIFIER|UL8|gene-HHV1gp00p67|transcript|TRANSCRIPT_gene-HHV1gp00p67|protein_coding||c.*4046C>G|||||4046|
NC_001806.2	14650	.	T	C	145	PASS	6	0,0,1,4	37	C	synonymous_variant	LOW	UL5		gene-HHV1gp00p72	transcript	TRANSCRIPT_gene-HHV1gp00p72	protein_coding	2021-01-01	c.483A>G	p.Gly161Gly	483/2649	483/2649	161/882				C|upstream_gene_variant|MODIFIER|UL4|gene-HHV1gp00p71|transcript|TRANSCRIPT_gene-HHV1gp00p71|protein_coding||c.-2227A>G|||||2227|	C|upstream_gene_variant|MODIFIER|UL6|gene-HHV1gp00p70|transcript|TRANSCRIPT_gene-HHV1gp00p70|protein_coding||c.-481T>C|||||481|	C|upstream_gene_variant|MODIFIER|UL7|gene-HHV1gp00p69|transcript|TRANSCRIPT_gene-HHV1gp00p69|protein_coding||c.-2486T>C|||||2486|	C|downstream_gene_variant|MODIFIER|UL1|gene-HHV1gp00p75|transcript|TRANSCRIPT_gene-HHV1gp00p75|protein_coding||c.*4638T>C|||||4638|	C|downstream_gene_variant|MODIFIER|UL2|gene-HHV1gp00p74|transcript|TRANSCRIPT_gene-HHV1gp00p74|protein_coding||c.*3761T>C|||||3761|	C|downstream_gene_variant|MODIFIER|UL3|gene-HHV1gp00p73|transcript|TRANSCRIPT_gene-HHV1gp00p73|protein_coding||c.*2985T>C|||||2985|	C|downstream_gene_variant|MODIFIER|UL8|gene-HHV1gp00p67|transcript|TRANSCRIPT_gene-HHV1gp00p67|protein_coding||c.*3575A>G|||||3575|
NC_001806.2	15352	.	T	C	79	PASS	7	2,0,3,2	31	C	synonymous_variant	LOW	UL6		gene-HHV1gp00p70	transcript	TRANSCRIPT_gene-HHV1gp00p70	protein_coding	2021-01-01	c.222T>C	p.Phe74Phe	222/2031	222/2031	74/676				C|upstream_gene_variant|MODIFIER|UL4|gene-HHV1gp00p71|transcript|TRANSCRIPT_gene-HHV1gp00p71|protein_coding||c.-2929A>G|||||2929|	C|upstream_gene_variant|MODIFIER|UL5|gene-HHV1gp00p72|transcript|TRANSCRIPT_gene-HHV1gp00p72|protein_coding||c.-220A>G|||||220|	C|upstream_gene_variant|MODIFIER|UL7|gene-HHV1gp00p69|transcript|TRANSCRIPT_gene-HHV1gp00p69|protein_coding||c.-1784T>C|||||1784|	C|downstream_gene_variant|MODIFIER|UL2|gene-HHV1gp00p74|transcript|TRANSCRIPT_gene-HHV1gp00p74|protein_coding||c.*4463T>C|||||4463|	C|downstream_gene_variant|MODIFIER|UL3|gene-HHV1gp00p73|transcript|TRANSCRIPT_gene-HHV1gp00p73|protein_coding||c.*3687T>C|||||3687|	C|downstream_gene_variant|MODIFIER|UL8|gene-HHV1gp00p67|transcript|TRANSCRIPT_gene-HHV1gp00p67|protein_coding||c.*2873A>G|||||2873|
NC_001806.2	15949	.	C	A	119	PASS	6	0,0,2,2	37	A	synonymous_variant	LOW	UL6		gene-HHV1gp00p70	transcript	TRANSCRIPT_gene-HHV1gp00p70	protein_coding	2021-01-01	c.819C>A	p.Val273Val	819/2031	819/2031	273/676				A|upstream_gene_variant|MODIFIER|UL4|gene-HHV1gp00p71|transcript|TRANSCRIPT_gene-HHV1gp00p71|protein_coding||c.-3526G>T|||||3526|	A|upstream_gene_variant|MODIFIER|UL5|gene-HHV1gp00p72|transcript|TRANSCRIPT_gene-HHV1gp00p72|protein_coding||c.-817G>T|||||817|	A|upstream_gene_variant|MODIFIER|UL7|gene-HHV1gp00p69|transcript|TRANSCRIPT_gene-HHV1gp00p69|protein_coding||c.-1187C>A|||||1187|	A|downstream_gene_variant|MODIFIER|UL3|gene-HHV1gp00p73|transcript|TRANSCRIPT_gene-HHV1gp00p73|protein_coding||c.*4284C>A|||||4284|	A|downstream_gene_variant|MODIFIER|UL8|gene-HHV1gp00p67|transcript|TRANSCRIPT_gene-HHV1gp00p67|protein_coding||c.*2276G>T|||||2276|	A|downstream_gene_variant|MODIFIER|UL9|gene-HHV1gp00p68|transcript|TRANSCRIPT_gene-HHV1gp00p68|protein_coding||c.*4756G>T|||||4756|
NC_001806.2	16081	.	T	C	120	PASS	5	0,0,2,3	32	C	synonymous_variant	LOW	UL6		gene-HHV1gp00p70	transcript	TRANSCRIPT_gene-HHV1gp00p70	protein_coding	2021-01-01	c.951T>C	p.Gly317Gly	951/2031	951/2031	317/676				C|upstream_gene_variant|MODIFIER|UL4|gene-HHV1gp00p71|transcript|TRANSCRIPT_gene-HHV1gp00p71|protein_coding||c.-3658A>G|||||3658|	C|upstream_gene_variant|MODIFIER|UL5|gene-HHV1gp00p72|transcript|TRANSCRIPT_gene-HHV1gp00p72|protein_coding||c.-949A>G|||||949|	C|upstream_gene_variant|MODIFIER|UL7|gene-HHV1gp00p69|transcript|TRANSCRIPT_gene-HHV1gp00p69|protein_coding||c.-1055T>C|||||1055|	C|downstream_gene_variant|MODIFIER|UL3|gene-HHV1gp00p73|transcript|TRANSCRIPT_gene-HHV1gp00p73|protein_coding||c.*4416T>C|||||4416|	C|downstream_gene_variant|MODIFIER|UL8|gene-HHV1gp00p67|transcript|TRANSCRIPT_gene-HHV1gp00p67|protein_coding||c.*2144A>G|||||2144|	C|downstream_gene_variant|MODIFIER|UL9|gene-HHV1gp00p68|transcript|TRANSCRIPT_gene-HHV1gp00p68|protein_coding||c.*4624A>G|||||4624|
NC_001806.2	16279	.	T	G	92	PASS	4	0,0,1,3	31	G	synonymous_variant	LOW	UL6		gene-HHV1gp00p70	transcript	TRANSCRIPT_gene-HHV1gp00p70	protein_coding	2021-01-01	c.1149T>G	p.Pro383Pro	1149/2031	1149/2031	383/676				G|upstream_gene_variant|MODIFIER|UL4|gene-HHV1gp00p71|transcript|TRANSCRIPT_gene-HHV1gp00p71|protein_coding||c.-3856A>C|||||3856|	G|upstream_gene_variant|MODIFIER|UL5|gene-HHV1gp00p72|transcript|TRANSCRIPT_gene-HHV1gp00p72|protein_coding||c.-1147A>C|||||1147|	G|upstream_gene_variant|MODIFIER|UL7|gene-HHV1gp00p69|transcript|TRANSCRIPT_gene-HHV1gp00p69|protein_coding||c.-857T>G|||||857|	G|downstream_gene_variant|MODIFIER|UL3|gene-HHV1gp00p73|transcript|TRANSCRIPT_gene-HHV1gp00p73|protein_coding||c.*4614T>G|||||4614|	G|downstream_gene_variant|MODIFIER|UL8|gene-HHV1gp00p67|transcript|TRANSCRIPT_gene-HHV1gp00p67|protein_coding||c.*1946A>C|||||1946|	G|downstream_gene_variant|MODIFIER|UL9|gene-HHV1gp00p68|transcript|TRANSCRIPT_gene-HHV1gp00p68|protein_coding||c.*4426A>C|||||4426|
NC_001806.2	16750	.	T	C	281	PASS	12	0,0,6,5	31	C	synonymous_variant	LOW	UL6		gene-HHV1gp00p70	transcript	TRANSCRIPT_gene-HHV1gp00p70	protein_coding	2021-01-01	c.1620T>C	p.Phe540Phe	1620/2031	1620/2031	540/676				C|upstream_gene_variant|MODIFIER|UL4|gene-HHV1gp00p71|transcript|TRANSCRIPT_gene-HHV1gp00p71|protein_coding||c.-4327A>G|||||4327|	C|upstream_gene_variant|MODIFIER|UL5|gene-HHV1gp00p72|transcript|TRANSCRIPT_gene-HHV1gp00p72|protein_coding||c.-1618A>G|||||1618|	C|upstream_gene_variant|MODIFIER|UL7|gene-HHV1gp00p69|transcript|TRANSCRIPT_gene-HHV1gp00p69|protein_coding||c.-386T>C|||||386|	C|downstream_gene_variant|MODIFIER|UL8|gene-HHV1gp00p67|transcript|TRANSCRIPT_gene-HHV1gp00p67|protein_coding||c.*1475A>G|||||1475|	C|downstream_gene_variant|MODIFIER|UL9|gene-HHV1gp00p68|transcript|TRANSCRIPT_gene-HHV1gp00p68|protein_coding||c.*3955A>G|||||3955|
NC_001806.2	17097	.	G	A	226	PASS	8	0,0,4,4	35	A	missense_variant	MODERATE	UL6		gene-HHV1gp00p70	transcript	TRANSCRIPT_gene-HHV1gp00p70	protein_coding	2021-01-01	c.1967G>A	p.Arg656Gln	1967/2031	1967/2031	656/676				A|upstream_gene_variant|MODIFIER|UL4|gene-HHV1gp00p71|transcript|TRANSCRIPT_gene-HHV1gp00p71|protein_coding||c.-4674C>T|||||4674|	A|upstream_gene_variant|MODIFIER|UL5|gene-HHV1gp00p72|transcript|TRANSCRIPT_gene-HHV1gp00p72|protein_coding||c.-1965C>T|||||1965|	A|upstream_gene_variant|MODIFIER|UL7|gene-HHV1gp00p69|transcript|TRANSCRIPT_gene-HHV1gp00p69|protein_coding||c.-39G>A|||||39|	A|downstream_gene_variant|MODIFIER|UL8|gene-HHV1gp00p67|transcript|TRANSCRIPT_gene-HHV1gp00p67|protein_coding||c.*1128C>T|||||1128|	A|downstream_gene_variant|MODIFIER|UL9|gene-HHV1gp00p68|transcript|TRANSCRIPT_gene-HHV1gp00p68|protein_coding||c.*3608C>T|||||3608|
NC_001806.2	17691	.	C	A	297	PASS	12	0,0,3,7	33	A	missense_variant	MODERATE	UL7		gene-HHV1gp00p69	transcript	TRANSCRIPT_gene-HHV1gp00p69	protein_coding	2021-01-01	c.556C>A	p.Leu186Ile	556/891	556/891	186/296				A|upstream_gene_variant|MODIFIER|UL5|gene-HHV1gp00p72|transcript|TRANSCRIPT_gene-HHV1gp00p72|protein_coding||c.-2559G>T|||||2559|	A|downstream_gene_variant|MODIFIER|UL6|gene-HHV1gp00p70|transcript|TRANSCRIPT_gene-HHV1gp00p70|protein_coding||c.*530C>A|||||530|	A|downstream_gene_variant|MODIFIER|UL8|gene-HHV1gp00p67|transcript|TRANSCRIPT_gene-HHV1gp00p67|protein_coding||c.*534G>T|||||534|	A|downstream_gene_variant|MODIFIER|UL9|gene-HHV1gp00p68|transcript|TRANSCRIPT_gene-HHV1gp00p68|protein_coding||c.*3014G>T|||||3014|
NC_001806.2	18071	.	G	A	205	PASS	8	0,0,3,5	34	A	upstream_gene_variant	MODIFIER	UL5		gene-HHV1gp00p72	transcript	TRANSCRIPT_gene-HHV1gp00p72	protein_coding		c.-2939C>T					2939			A|downstream_gene_variant|MODIFIER|UL6|gene-HHV1gp00p70|transcript|TRANSCRIPT_gene-HHV1gp00p70|protein_coding||c.*910G>A|||||910|	A|downstream_gene_variant|MODIFIER|UL7|gene-HHV1gp00p69|transcript|TRANSCRIPT_gene-HHV1gp00p69|protein_coding||c.*45G>A|||||45|	A|downstream_gene_variant|MODIFIER|UL8|gene-HHV1gp00p67|transcript|TRANSCRIPT_gene-HHV1gp00p67|protein_coding||c.*154C>T|||||154|	A|downstream_gene_variant|MODIFIER|UL9|gene-HHV1gp00p68|transcript|TRANSCRIPT_gene-HHV1gp00p68|protein_coding||c.*2634C>T|||||2634|	A|intergenic_region|MODIFIER|UL7-UL8|gene-HHV1gp00p69-gene-HHV1gp00p67|intergenic_region|gene-HHV1gp00p69-gene-HHV1gp00p67|||n.18071G>A||||||
NC_001806.2	18251	.	C	T	225	PASS	10	0,0,4,5	31	T	missense_variant	MODERATE	UL8		gene-HHV1gp00p67	transcript	TRANSCRIPT_gene-HHV1gp00p67	protein_coding	2021-01-01	c.2227G>A	p.Asp743Asn	2227/2253	2227/2253	743/750				T|upstream_gene_variant|MODIFIER|UL5|gene-HHV1gp00p72|transcript|TRANSCRIPT_gene-HHV1gp00p72|protein_coding||c.-3119G>A|||||3119|	T|upstream_gene_variant|MODIFIER|UL10|gene-HHV1gp00p66|transcript|TRANSCRIPT_gene-HHV1gp00p66|protein_coding||c.-4954C>T|||||4954|	T|downstream_gene_variant|MODIFIER|UL6|gene-HHV1gp00p70|transcript|TRANSCRIPT_gene-HHV1gp00p70|protein_coding||c.*1090C>T|||||1090|	T|downstream_gene_variant|MODIFIER|UL7|gene-HHV1gp00p69|transcript|TRANSCRIPT_gene-HHV1gp00p69|protein_coding||c.*225C>T|||||225|	T|downstream_gene_variant|MODIFIER|UL9|gene-HHV1gp00p68|transcript|TRANSCRIPT_gene-HHV1gp00p68|protein_coding||c.*2454G>A|||||2454|
NC_001806.2	18578	.	A	C	133	PASS	5	0,0,3,2	32	C	missense_variant	MODERATE	UL8		gene-HHV1gp00p67	transcript	TRANSCRIPT_gene-HHV1gp00p67	protein_coding	2021-01-01	c.1900T>G	p.Leu634Val	1900/2253	1900/2253	634/750				C|upstream_gene_variant|MODIFIER|UL5|gene-HHV1gp00p72|transcript|TRANSCRIPT_gene-HHV1gp00p72|protein_coding||c.-3446T>G|||||3446|	C|upstream_gene_variant|MODIFIER|UL10|gene-HHV1gp00p66|transcript|TRANSCRIPT_gene-HHV1gp00p66|protein_coding||c.-4627A>C|||||4627|	C|downstream_gene_variant|MODIFIER|UL6|gene-HHV1gp00p70|transcript|TRANSCRIPT_gene-HHV1gp00p70|protein_coding||c.*1417A>C|||||1417|	C|downstream_gene_variant|MODIFIER|UL7|gene-HHV1gp00p69|transcript|TRANSCRIPT_gene-HHV1gp00p69|protein_coding||c.*552A>C|||||552|	C|downstream_gene_variant|MODIFIER|UL9|gene-HHV1gp00p68|transcript|TRANSCRIPT_gene-HHV1gp00p68|protein_coding||c.*2127T>G|||||2127|
NC_001806.2	19079	.	T	C	180	PASS	6	0,0,4,2	35	C	missense_variant	MODERATE	UL8		gene-HHV1gp00p67	transcript	TRANSCRIPT_gene-HHV1gp00p67	protein_coding	2021-01-01	c.1399A>G	p.Asn467Asp	1399/2253	1399/2253	467/750				C|upstream_gene_variant|MODIFIER|UL5|gene-HHV1gp00p72|transcript|TRANSCRIPT_gene-HHV1gp00p72|protein_coding||c.-3947A>G|||||3947|	C|upstream_gene_variant|MODIFIER|UL10|gene-HHV1gp00p66|transcript|TRANSCRIPT_gene-HHV1gp00p66|protein_coding||c.-4126T>C|||||4126|	C|downstream_gene_variant|MODIFIER|UL6|gene-HHV1gp00p70|transcript|TRANSCRIPT_gene-HHV1gp00p70|protein_coding||c.*1918T>C|||||1918|	C|downstream_gene_variant|MODIFIER|UL7|gene-HHV1gp00p69|transcript|TRANSCRIPT_gene-HHV1gp00p69|protein_coding||c.*1053T>C|||||1053|	C|downstream_gene_variant|MODIFIER|UL9|gene-HHV1gp00p68|transcript|TRANSCRIPT_gene-HHV1gp00p68|protein_coding||c.*1626A>G|||||1626|
NC_001806.2	19274	.	G	A	3.52524	PASS	4	1,0,0,2	33	A	missense_variant	MODERATE	UL8		gene-HHV1gp00p67	transcript	TRANSCRIPT_gene-HHV1gp00p67	protein_coding	2021-01-01	c.1204C>T	p.Pro402Ser	1204/2253	1204/2253	402/750				A|upstream_gene_variant|MODIFIER|UL5|gene-HHV1gp00p72|transcript|TRANSCRIPT_gene-HHV1gp00p72|protein_coding||c.-4142C>T|||||4142|	A|upstream_gene_variant|MODIFIER|UL10|gene-HHV1gp00p66|transcript|TRANSCRIPT_gene-HHV1gp00p66|protein_coding||c.-3931G>A|||||3931|	A|downstream_gene_variant|MODIFIER|UL6|gene-HHV1gp00p70|transcript|TRANSCRIPT_gene-HHV1gp00p70|protein_coding||c.*2113G>A|||||2113|	A|downstream_gene_variant|MODIFIER|UL7|gene-HHV1gp00p69|transcript|TRANSCRIPT_gene-HHV1gp00p69|protein_coding||c.*1248G>A|||||1248|	A|downstream_gene_variant|MODIFIER|UL9|gene-HHV1gp00p68|transcript|TRANSCRIPT_gene-HHV1gp00p68|protein_coding||c.*1431C>T|||||1431|
NC_001806.2	21028	.	C	T	232	PASS	11	0,0,8,2	31	T	missense_variant	MODERATE	UL9		gene-HHV1gp00p68	transcript	TRANSCRIPT_gene-HHV1gp00p68	protein_coding	2021-01-01	c.2233G>A	p.Ala745Thr	2233/2556	2233/2556	745/851				T|upstream_gene_variant|MODIFIER|UL8|gene-HHV1gp00p67|transcript|TRANSCRIPT_gene-HHV1gp00p67|protein_coding||c.-551G>A|||||551|	T|upstream_gene_variant|MODIFIER|UL10|gene-HHV1gp00p66|transcript|TRANSCRIPT_gene-HHV1gp00p66|protein_coding||c.-2177C>T|||||2177|	T|downstream_gene_variant|MODIFIER|UL6|gene-HHV1gp00p70|transcript|TRANSCRIPT_gene-HHV1gp00p70|protein_coding||c.*3867C>T|||||3867|	T|downstream_gene_variant|MODIFIER|UL7|gene-HHV1gp00p69|transcript|TRANSCRIPT_gene-HHV1gp00p69|protein_coding||c.*3002C>T|||||3002|	T|downstream_gene_variant|MODIFIER|UL11|gene-HHV1gp00p62|transcript|TRANSCRIPT_gene-HHV1gp00p62|protein_coding||c.*3774G>A|||||3774|	T|downstream_gene_variant|MODIFIER|UL12|gene-HHV1gp00p63|transcript|TRANSCRIPT_gene-HHV1gp00p63|protein_coding||c.*3980G>A|||||3980|
NC_001806.2	22649	.	G	T	113	PASS	4	0,0,2,2	37	T	synonymous_variant	LOW	UL9		gene-HHV1gp00p68	transcript	TRANSCRIPT_gene-HHV1gp00p68	protein_coding	2021-01-01	c.612C>A	p.Thr204Thr	612/2556	612/2556	204/851				T|upstream_gene_variant|MODIFIER|UL8|gene-HHV1gp00p67|transcript|TRANSCRIPT_gene-HHV1gp00p67|protein_coding||c.-2172C>A|||||2172|	T|upstream_gene_variant|MODIFIER|UL10|gene-HHV1gp00p66|transcript|TRANSCRIPT_gene-HHV1gp00p66|protein_coding||c.-556G>T|||||556|	T|downstream_gene_variant|MODIFIER|UL7|gene-HHV1gp00p69|transcript|TRANSCRIPT_gene-HHV1gp00p69|protein_coding||c.*4623G>T|||||4623|	T|downstream_gene_variant|MODIFIER|UL11|gene-HHV1gp00p62|transcript|TRANSCRIPT_gene-HHV1gp00p62|protein_coding||c.*2153C>A|||||2153|	T|downstream_gene_variant|MODIFIER|UL12|gene-HHV1gp00p63|transcript|TRANSCRIPT_gene-HHV1gp00p63|protein_coding||c.*2359C>A|||||2359|	T|downstream_gene_variant|MODIFIER|UL13|gene-HHV1gp00p64|transcript|TRANSCRIPT_gene-HHV1gp00p64|protein_coding||c.*4298C>A|||||4298|
NC_001806.2	22700	.	C	T	157	PASS	6	0,0,6,0	37	T	synonymous_variant	LOW	UL9		gene-HHV1gp00p68	transcript	TRANSCRIPT_gene-HHV1gp00p68	protein_coding	2021-01-01	c.561G>A	p.Thr187Thr	561/2556	561/2556	187/851				T|upstream_gene_variant|MODIFIER|UL8|gene-HHV1gp00p67|transcript|TRANSCRIPT_gene-HHV1gp00p67|protein_coding||c.-2223G>A|||||2223|	T|upstream_gene_variant|MODIFIER|UL10|gene-HHV1gp00p66|transcript|TRANSCRIPT_gene-HHV1gp00p66|protein_coding||c.-505C>T|||||505|	T|downstream_gene_variant|MODIFIER|UL7|gene-HHV1gp00p69|transcript|TRANSCRIPT_gene-HHV1gp00p69|protein_coding||c.*4674C>T|||||4674|	T|downstream_gene_variant|MODIFIER|UL11|gene-HHV1gp00p62|transcript|TRANSCRIPT_gene-HHV1gp00p62|protein_coding||c.*2102G>A|||||2102|	T|downstream_gene_variant|MODIFIER|UL12|gene-HHV1gp00p63|transcript|TRANSCRIPT_gene-HHV1gp00p63|protein_coding||c.*2308G>A|||||2308|	T|downstream_gene_variant|MODIFIER|UL13|gene-HHV1gp00p64|transcript|TRANSCRIPT_gene-HHV1gp00p64|protein_coding||c.*4247G>A|||||4247|
NC_001806.2	23504	.	G	A	96	PASS	5	0,0,2,2	34	A	synonymous_variant	LOW	UL10		gene-HHV1gp00p66	transcript	TRANSCRIPT_gene-HHV1gp00p66	protein_coding	2021-01-01	c.300G>A	p.Val100Val	300/1422	300/1422	100/473				A|upstream_gene_variant|MODIFIER|UL8|gene-HHV1gp00p67|transcript|TRANSCRIPT_gene-HHV1gp00p67|protein_coding||c.-3027C>T|||||3027|	A|upstream_gene_variant|MODIFIER|UL9|gene-HHV1gp00p68|transcript|TRANSCRIPT_gene-HHV1gp00p68|protein_coding||c.-244C>T|||||244|	A|downstream_gene_variant|MODIFIER|UL11|gene-HHV1gp00p62|transcript|TRANSCRIPT_gene-HHV1gp00p62|protein_coding||c.*1298C>T|||||1298|	A|downstream_gene_variant|MODIFIER|UL12|gene-HHV1gp00p63|transcript|TRANSCRIPT_gene-HHV1gp00p63|protein_coding||c.*1504C>T|||||1504|	A|downstream_gene_variant|MODIFIER|UL13|gene-HHV1gp00p64|transcript|TRANSCRIPT_gene-HHV1gp00p64|protein_coding||c.*3443C>T|||||3443|	A|downstream_gene_variant|MODIFIER|UL14|gene-HHV1gp00p65|transcript|TRANSCRIPT_gene-HHV1gp00p65|protein_coding||c.*4753C>T|||||4753|
NC_001806.2	23518	.	T	C	97	PASS	4	0,0,3,1	31	C	missense_variant	MODERATE	UL10		gene-HHV1gp00p66	transcript	TRANSCRIPT_gene-HHV1gp00p66	protein_coding	2021-01-01	c.314T>C	p.Val105Ala	314/1422	314/1422	105/473				C|upstream_gene_variant|MODIFIER|UL8|gene-HHV1gp00p67|transcript|TRANSCRIPT_gene-HHV1gp00p67|protein_coding||c.-3041A>G|||||3041|	C|upstream_gene_variant|MODIFIER|UL9|gene-HHV1gp00p68|transcript|TRANSCRIPT_gene-HHV1gp00p68|protein_coding||c.-258A>G|||||258|	C|downstream_gene_variant|MODIFIER|UL11|gene-HHV1gp00p62|transcript|TRANSCRIPT_gene-HHV1gp00p62|protein_coding||c.*1284A>G|||||1284|	C|downstream_gene_variant|MODIFIER|UL12|gene-HHV1gp00p63|transcript|TRANSCRIPT_gene-HHV1gp00p63|protein_coding||c.*1490A>G|||||1490|	C|downstream_gene_variant|MODIFIER|UL13|gene-HHV1gp00p64|transcript|TRANSCRIPT_gene-HHV1gp00p64|protein_coding||c.*3429A>G|||||3429|	C|downstream_gene_variant|MODIFIER|UL14|gene-HHV1gp00p65|transcript|TRANSCRIPT_gene-HHV1gp00p65|protein_coding||c.*4739A>G|||||4739|
NC_001806.2	23670	.	T	C	97	PASS	4	0,0,2,2	31	C	synonymous_variant	LOW	UL10		gene-HHV1gp00p66	transcript	TRANSCRIPT_gene-HHV1gp00p66	protein_coding	2021-01-01	c.466T>C	p.Leu156Leu	466/1422	466/1422	156/473				C|upstream_gene_variant|MODIFIER|UL8|gene-HHV1gp00p67|transcript|TRANSCRIPT_gene-HHV1gp00p67|protein_coding||c.-3193A>G|||||3193|	C|upstream_gene_variant|MODIFIER|UL9|gene-HHV1gp00p68|transcript|TRANSCRIPT_gene-HHV1gp00p68|protein_coding||c.-410A>G|||||410|	C|downstream_gene_variant|MODIFIER|UL11|gene-HHV1gp00p62|transcript|TRANSCRIPT_gene-HHV1gp00p62|protein_coding||c.*1132A>G|||||1132|	C|downstream_gene_variant|MODIFIER|UL12|gene-HHV1gp00p63|transcript|TRANSCRIPT_gene-HHV1gp00p63|protein_coding||c.*1338A>G|||||1338|	C|downstream_gene_variant|MODIFIER|UL13|gene-HHV1gp00p64|transcript|TRANSCRIPT_gene-HHV1gp00p64|protein_coding||c.*3277A>G|||||3277|	C|downstream_gene_variant|MODIFIER|UL14|gene-HHV1gp00p65|transcript|TRANSCRIPT_gene-HHV1gp00p65|protein_coding||c.*4587A>G|||||4587|
NC_001806.2	24932	.	C	A	121	PASS	5	0,0,2,3	32	A	missense_variant	MODERATE	UL11		gene-HHV1gp00p62	transcript	TRANSCRIPT_gene-HHV1gp00p62	protein_coding	2021-01-01	c.161G>T	p.Gly54Val	161/291	161/291	54/96				A|upstream_gene_variant|MODIFIER|UL8|gene-HHV1gp00p67|transcript|TRANSCRIPT_gene-HHV1gp00p67|protein_coding||c.-4455G>T|||||4455|	A|upstream_gene_variant|MODIFIER|UL9|gene-HHV1gp00p68|transcript|TRANSCRIPT_gene-HHV1gp00p68|protein_coding||c.-1672G>T|||||1672|	A|upstream_gene_variant|MODIFIER|UL15|gene-HHV1gp00p61|transcript|TRANSCRIPT_gene-HHV1gp00p61|protein_coding||c.-4089C>A|||||4089|	A|downstream_gene_variant|MODIFIER|UL10|gene-HHV1gp00p66|transcript|TRANSCRIPT_gene-HHV1gp00p66|protein_coding||c.*306C>A|||||306|	A|downstream_gene_variant|MODIFIER|UL12|gene-HHV1gp00p63|transcript|TRANSCRIPT_gene-HHV1gp00p63|protein_coding||c.*76G>T|||||76|	A|downstream_gene_variant|MODIFIER|UL13|gene-HHV1gp00p64|transcript|TRANSCRIPT_gene-HHV1gp00p64|protein_coding||c.*2015G>T|||||2015|	A|downstream_gene_variant|MODIFIER|UL14|gene-HHV1gp00p65|transcript|TRANSCRIPT_gene-HHV1gp00p65|protein_coding||c.*3325G>T|||||3325|
NC_001806.2	25116	.	T	C	139	PASS	6	0,0,4,2	33	C	synonymous_variant	LOW	UL12		gene-HHV1gp00p63	transcript	TRANSCRIPT_gene-HHV1gp00p63	protein_coding	2021-01-01	c.1773A>G	p.Ala591Ala	1773/1881	1773/1881	591/626				C|upstream_gene_variant|MODIFIER|UL8|gene-HHV1gp00p67|transcript|TRANSCRIPT_gene-HHV1gp00p67|protein_coding||c.-4639A>G|||||4639|	C|upstream_gene_variant|MODIFIER|UL9|gene-HHV1gp00p68|transcript|TRANSCRIPT_gene-HHV1gp00p68|protein_coding||c.-1856A>G|||||1856|	C|upstream_gene_variant|MODIFIER|UL11|gene-HHV1gp00p62|transcript|TRANSCRIPT_gene-HHV1gp00p62|protein_coding||c.-24A>G|||||24|	C|upstream_gene_variant|MODIFIER|UL15|gene-HHV1gp00p61|transcript|TRANSCRIPT_gene-HHV1gp00p61|protein_coding||c.-3905T>C|||||3905|	C|downstream_gene_variant|MODIFIER|UL10|gene-HHV1gp00p66|transcript|TRANSCRIPT_gene-HHV1gp00p66|protein_coding||c.*490T>C|||||490|	C|downstream_gene_variant|MODIFIER|UL13|gene-HHV1gp00p64|transcript|TRANSCRIPT_gene-HHV1gp00p64|protein_coding||c.*1831A>G|||||1831|	C|downstream_gene_variant|MODIFIER|UL14|gene-HHV1gp00p65|transcript|TRANSCRIPT_gene-HHV1gp00p65|protein_coding||c.*3141A>G|||||3141|
NC_001806.2	26094	.	C	T	214	PASS	10	0,0,9,0	31	T	synonymous_variant	LOW	UL12		gene-HHV1gp00p63	transcript	TRANSCRIPT_gene-HHV1gp00p63	protein_coding	2021-01-01	c.795G>A	p.Arg265Arg	795/1881	795/1881	265/626				T|upstream_gene_variant|MODIFIER|UL9|gene-HHV1gp00p68|transcript|TRANSCRIPT_gene-HHV1gp00p68|protein_coding||c.-2834G>A|||||2834|	T|upstream_gene_variant|MODIFIER|UL11|gene-HHV1gp00p62|transcript|TRANSCRIPT_gene-HHV1gp00p62|protein_coding||c.-1002G>A|||||1002|	T|upstream_gene_variant|MODIFIER|UL15|gene-HHV1gp00p61|transcript|TRANSCRIPT_gene-HHV1gp00p61|protein_coding||c.-2927C>T|||||2927|	T|downstream_gene_variant|MODIFIER|UL10|gene-HHV1gp00p66|transcript|TRANSCRIPT_gene-HHV1gp00p66|protein_coding||c.*1468C>T|||||1468|	T|downstream_gene_variant|MODIFIER|UL13|gene-HHV1gp00p64|transcript|TRANSCRIPT_gene-HHV1gp00p64|protein_coding||c.*853G>A|||||853|	T|downstream_gene_variant|MODIFIER|UL14|gene-HHV1gp00p65|transcript|TRANSCRIPT_gene-HHV1gp00p65|protein_coding||c.*2163G>A|||||2163|	T|downstream_gene_variant|MODIFIER|UL16|gene-HHV1gp00p59|transcript|TRANSCRIPT_gene-HHV1gp00p59|protein_coding||c.*4081G>A|||||4081|
NC_001806.2	27256	.	A	G	226	PASS	11	1,0,7,2	35	G	synonymous_variant	LOW	UL13		gene-HHV1gp00p64	transcript	TRANSCRIPT_gene-HHV1gp00p64	protein_coding	2021-01-01	c.1248T>C	p.Phe416Phe	1248/1557	1248/1557	416/518				G|upstream_gene_variant|MODIFIER|UL9|gene-HHV1gp00p68|transcript|TRANSCRIPT_gene-HHV1gp00p68|protein_coding||c.-3996T>C|||||3996|	G|upstream_gene_variant|MODIFIER|UL11|gene-HHV1gp00p62|transcript|TRANSCRIPT_gene-HHV1gp00p62|protein_coding||c.-2164T>C|||||2164|	G|upstream_gene_variant|MODIFIER|UL12|gene-HHV1gp00p63|transcript|TRANSCRIPT_gene-HHV1gp00p63|protein_coding||c.-368T>C|||||368|	G|upstream_gene_variant|MODIFIER|UL15|gene-HHV1gp00p61|transcript|TRANSCRIPT_gene-HHV1gp00p61|protein_coding||c.-1765A>G|||||1765|	G|downstream_gene_variant|MODIFIER|UL10|gene-HHV1gp00p66|transcript|TRANSCRIPT_gene-HHV1gp00p66|protein_coding||c.*2630A>G|||||2630|	G|downstream_gene_variant|MODIFIER|UL14|gene-HHV1gp00p65|transcript|TRANSCRIPT_gene-HHV1gp00p65|protein_coding||c.*1001T>C|||||1001|	G|downstream_gene_variant|MODIFIER|UL16|gene-HHV1gp00p59|transcript|TRANSCRIPT_gene-HHV1gp00p59|protein_coding||c.*2919T>C|||||2919|	G|downstream_gene_variant|MODIFIER|UL17|gene-HHV1gp00p60|transcript|TRANSCRIPT_gene-HHV1gp00p60|protein_coding||c.*4131T>C|||||4131|
NC_001806.2	27718	.	G	A	110	PASS	6	0,0,0,5	32	A	synonymous_variant	LOW	UL13		gene-HHV1gp00p64	transcript	TRANSCRIPT_gene-HHV1gp00p64	protein_coding	2021-01-01	c.786C>T	p.Arg262Arg	786/1557	786/1557	262/518				A|upstream_gene_variant|MODIFIER|UL9|gene-HHV1gp00p68|transcript|TRANSCRIPT_gene-HHV1gp00p68|protein_coding||c.-4458C>T|||||4458|	A|upstream_gene_variant|MODIFIER|UL11|gene-HHV1gp00p62|transcript|TRANSCRIPT_gene-HHV1gp00p62|protein_coding||c.-2626C>T|||||2626|	A|upstream_gene_variant|MODIFIER|UL12|gene-HHV1gp00p63|transcript|TRANSCRIPT_gene-HHV1gp00p63|protein_coding||c.-830C>T|||||830|	A|upstream_gene_variant|MODIFIER|UL15|gene-HHV1gp00p61|transcript|TRANSCRIPT_gene-HHV1gp00p61|protein_coding||c.-1303G>A|||||1303|	A|downstream_gene_variant|MODIFIER|UL10|gene-HHV1gp00p66|transcript|TRANSCRIPT_gene-HHV1gp00p66|protein_coding||c.*3092G>A|||||3092|	A|downstream_gene_variant|MODIFIER|UL14|gene-HHV1gp00p65|transcript|TRANSCRIPT_gene-HHV1gp00p65|protein_coding||c.*539C>T|||||539|	A|downstream_gene_variant|MODIFIER|UL16|gene-HHV1gp00p59|transcript|TRANSCRIPT_gene-HHV1gp00p59|protein_coding||c.*2457C>T|||||2457|	A|downstream_gene_variant|MODIFIER|UL17|gene-HHV1gp00p60|transcript|TRANSCRIPT_gene-HHV1gp00p60|protein_coding||c.*3669C>T|||||3669|
NC_001806.2	27911	.	A	G	47.2145	PASS	4	0,0,1,1	37	G	missense_variant	MODERATE	UL13		gene-HHV1gp00p64	transcript	TRANSCRIPT_gene-HHV1gp00p64	protein_coding	2021-01-01	c.593T>C	p.Val198Ala	593/1557	593/1557	198/518				G|upstream_gene_variant|MODIFIER|UL9|gene-HHV1gp00p68|transcript|TRANSCRIPT_gene-HHV1gp00p68|protein_coding||c.-4651T>C|||||4651|	G|upstream_gene_variant|MODIFIER|UL11|gene-HHV1gp00p62|transcript|TRANSCRIPT_gene-HHV1gp00p62|protein_coding||c.-2819T>C|||||2819|	G|upstream_gene_variant|MODIFIER|UL12|gene-HHV1gp00p63|transcript|TRANSCRIPT_gene-HHV1gp00p63|protein_coding||c.-1023T>C|||||1023|	G|upstream_gene_variant|MODIFIER|UL15|gene-HHV1gp00p61|transcript|TRANSCRIPT_gene-HHV1gp00p61|protein_coding||c.-1110A>G|||||1110|	G|downstream_gene_variant|MODIFIER|UL10|gene-HHV1gp00p66|transcript|TRANSCRIPT_gene-HHV1gp00p66|protein_coding||c.*3285A>G|||||3285|	G|downstream_gene_variant|MODIFIER|UL14|gene-HHV1gp00p65|transcript|TRANSCRIPT_gene-HHV1gp00p65|protein_coding||c.*346T>C|||||346|	G|downstream_gene_variant|MODIFIER|UL16|gene-HHV1gp00p59|transcript|TRANSCRIPT_gene-HHV1gp00p59|protein_coding||c.*2264T>C|||||2264|	G|downstream_gene_variant|MODIFIER|UL17|gene-HHV1gp00p60|transcript|TRANSCRIPT_gene-HHV1gp00p60|protein_coding||c.*3476T>C|||||3476|
NC_001806.2	28347	.	C	T	98	PASS	4	0,0,1,3	34	T	missense_variant	MODERATE	UL13		gene-HHV1gp00p64	transcript	TRANSCRIPT_gene-HHV1gp00p64	protein_coding	2021-01-01	c.157G>A	p.Asp53Asn	157/1557	157/1557	53/518				T|synonymous_variant|LOW|UL14|gene-HHV1gp00p65|transcript|TRANSCRIPT_gene-HHV1gp00p65|protein_coding|1/1|c.570G>A|p.Arg190Arg|570/660|570/660|190/219||	T|upstream_gene_variant|MODIFIER|UL11|gene-HHV1gp00p62|transcript|TRANSCRIPT_gene-HHV1gp00p62|protein_coding||c.-3255G>A|||||3255|	T|upstream_gene_variant|MODIFIER|UL12|gene-HHV1gp00p63|transcript|TRANSCRIPT_gene-HHV1gp00p63|protein_coding||c.-1459G>A|||||1459|	T|upstream_gene_variant|MODIFIER|UL15|gene-HHV1gp00p61|transcript|TRANSCRIPT_gene-HHV1gp00p61|protein_coding||c.-674C>T|||||674|	T|downstream_gene_variant|MODIFIER|UL10|gene-HHV1gp00p66|transcript|TRANSCRIPT_gene-HHV1gp00p66|protein_coding||c.*3721C>T|||||3721|	T|downstream_gene_variant|MODIFIER|UL16|gene-HHV1gp00p59|transcript|TRANSCRIPT_gene-HHV1gp00p59|protein_coding||c.*1828G>A|||||1828|	T|downstream_gene_variant|MODIFIER|UL17|gene-HHV1gp00p60|transcript|TRANSCRIPT_gene-HHV1gp00p60|protein_coding||c.*3040G>A|||||3040|
NC_001806.2	29125	.	C	A	97	PASS	5	0,0,2,2	31	A	synonymous_variant	LOW	UL15		gene-HHV1gp00p61	transcript	TRANSCRIPT_gene-HHV1gp00p61	protein_coding	2021-02-01	c.105C>A	p.Thr35Thr	105/2208	105/2208	35/735				A|upstream_gene_variant|MODIFIER|UL11|gene-HHV1gp00p62|transcript|TRANSCRIPT_gene-HHV1gp00p62|protein_coding||c.-4033G>T|||||4033|	A|upstream_gene_variant|MODIFIER|UL12|gene-HHV1gp00p63|transcript|TRANSCRIPT_gene-HHV1gp00p63|protein_coding||c.-2237G>T|||||2237|	A|upstream_gene_variant|MODIFIER|UL13|gene-HHV1gp00p64|transcript|TRANSCRIPT_gene-HHV1gp00p64|protein_coding||c.-622G>T|||||622|	A|upstream_gene_variant|MODIFIER|UL14|gene-HHV1gp00p65|transcript|TRANSCRIPT_gene-HHV1gp00p65|protein_coding||c.-209G>T|||||209|	A|downstream_gene_variant|MODIFIER|UL10|gene-HHV1gp00p66|transcript|TRANSCRIPT_gene-HHV1gp00p66|protein_coding||c.*4499C>A|||||4499|	A|downstream_gene_variant|MODIFIER|UL16|gene-HHV1gp00p59|transcript|TRANSCRIPT_gene-HHV1gp00p59|protein_coding||c.*1050G>T|||||1050|	A|downstream_gene_variant|MODIFIER|UL17|gene-HHV1gp00p60|transcript|TRANSCRIPT_gene-HHV1gp00p60|protein_coding||c.*2262G>T|||||2262|
NC_001806.2	29521	.	C	T	189	PASS	7	0,0,5,2	31	T	synonymous_variant	LOW	UL15		gene-HHV1gp00p61	transcript	TRANSCRIPT_gene-HHV1gp00p61	protein_coding	2021-02-01	c.501C>T	p.Leu167Leu	501/2208	501/2208	167/735				T|upstream_gene_variant|MODIFIER|UL11|gene-HHV1gp00p62|transcript|TRANSCRIPT_gene-HHV1gp00p62|protein_coding||c.-4429G>A|||||4429|	T|upstream_gene_variant|MODIFIER|UL12|gene-HHV1gp00p63|transcript|TRANSCRIPT_gene-HHV1gp00p63|protein_coding||c.-2633G>A|||||2633|	T|upstream_gene_variant|MODIFIER|UL13|gene-HHV1gp00p64|transcript|TRANSCRIPT_gene-HHV1gp00p64|protein_coding||c.-1018G>A|||||1018|	T|upstream_gene_variant|MODIFIER|UL14|gene-HHV1gp00p65|transcript|TRANSCRIPT_gene-HHV1gp00p65|protein_coding||c.-605G>A|||||605|	T|downstream_gene_variant|MODIFIER|UL10|gene-HHV1gp00p66|transcript|TRANSCRIPT_gene-HHV1gp00p66|protein_coding||c.*4895C>T|||||4895|	T|downstream_gene_variant|MODIFIER|UL16|gene-HHV1gp00p59|transcript|TRANSCRIPT_gene-HHV1gp00p59|protein_coding||c.*654G>A|||||654|	T|downstream_gene_variant|MODIFIER|UL17|gene-HHV1gp00p60|transcript|TRANSCRIPT_gene-HHV1gp00p60|protein_coding||c.*1866G>A|||||1866|
NC_001806.2	31089	.	G	A	184	PASS	7	0,0,2,5	37	A	synonymous_variant	LOW	UL16		gene-HHV1gp00p59	transcript	TRANSCRIPT_gene-HHV1gp00p59	protein_coding	2021-01-01	c.208C>T	p.Leu70Leu	208/1122	208/1122	70/373				A|upstream_gene_variant|MODIFIER|UL12|gene-HHV1gp00p63|transcript|TRANSCRIPT_gene-HHV1gp00p63|protein_coding||c.-4201C>T|||||4201|	A|upstream_gene_variant|MODIFIER|UL13|gene-HHV1gp00p64|transcript|TRANSCRIPT_gene-HHV1gp00p64|protein_coding||c.-2586C>T|||||2586|	A|upstream_gene_variant|MODIFIER|UL14|gene-HHV1gp00p65|transcript|TRANSCRIPT_gene-HHV1gp00p65|protein_coding||c.-2173C>T|||||2173|	A|downstream_gene_variant|MODIFIER|UL17|gene-HHV1gp00p60|transcript|TRANSCRIPT_gene-HHV1gp00p60|protein_coding||c.*298C>T|||||298|	A|downstream_gene_variant|MODIFIER|UL18|gene-HHV1gp00p58|transcript|TRANSCRIPT_gene-HHV1gp00p58|protein_coding||c.*4007C>T|||||4007|	A|intron_variant|MODIFIER|UL15|gene-HHV1gp00p61|transcript|TRANSCRIPT_gene-HHV1gp00p61|protein_coding|1/1|c.1029+1040G>A||||||
NC_001806.2	31198	.	A	G	58	PASS	4	0,1,1,2	34	G	synonymous_variant	LOW	UL16		gene-HHV1gp00p59	transcript	TRANSCRIPT_gene-HHV1gp00p59	protein_coding	2021-01-01	c.99T>C	p.Asp33Asp	99/1122	99/1122	33/373				G|upstream_gene_variant|MODIFIER|UL12|gene-HHV1gp00p63|transcript|TRANSCRIPT_gene-HHV1gp00p63|protein_coding||c.-4310T>C|||||4310|	G|upstream_gene_variant|MODIFIER|UL13|gene-HHV1gp00p64|transcript|TRANSCRIPT_gene-HHV1gp00p64|protein_coding||c.-2695T>C|||||2695|	G|upstream_gene_variant|MODIFIER|UL14|gene-HHV1gp00p65|transcript|TRANSCRIPT_gene-HHV1gp00p65|protein_coding||c.-2282T>C|||||2282|	G|downstream_gene_variant|MODIFIER|UL17|gene-HHV1gp00p60|transcript|TRANSCRIPT_gene-HHV1gp00p60|protein_coding||c.*189T>C|||||189|	G|downstream_gene_variant|MODIFIER|UL18|gene-HHV1gp00p58|transcript|TRANSCRIPT_gene-HHV1gp00p58|protein_coding||c.*3898T>C|||||3898|	G|intron_variant|MODIFIER|UL15|gene-HHV1gp00p61|transcript|TRANSCRIPT_gene-HHV1gp00p61|protein_coding|1/1|c.1029+1149A>G||||||
NC_001806.2	31396	.	C	A	126	PASS	6	0,0,3,3	31	A	synonymous_variant	LOW	UL17		gene-HHV1gp00p60	transcript	TRANSCRIPT_gene-HHV1gp00p60	protein_coding	2021-01-01	c.2103G>T	p.Arg701Arg	2103/2112	2103/2112	701/703				A|upstream_gene_variant|MODIFIER|UL12|gene-HHV1gp00p63|transcript|TRANSCRIPT_gene-HHV1gp00p63|protein_coding||c.-4508G>T|||||4508|	A|upstream_gene_variant|MODIFIER|UL13|gene-HHV1gp00p64|transcript|TRANSCRIPT_gene-HHV1gp00p64|protein_coding||c.-2893G>T|||||2893|	A|upstream_gene_variant|MODIFIER|UL14|gene-HHV1gp00p65|transcript|TRANSCRIPT_gene-HHV1gp00p65|protein_coding||c.-2480G>T|||||2480|	A|upstream_gene_variant|MODIFIER|UL16|gene-HHV1gp00p59|transcript|TRANSCRIPT_gene-HHV1gp00p59|protein_coding||c.-100G>T|||||100|	A|downstream_gene_variant|MODIFIER|UL18|gene-HHV1gp00p58|transcript|TRANSCRIPT_gene-HHV1gp00p58|protein_coding||c.*3700G>T|||||3700|	A|intron_variant|MODIFIER|UL15|gene-HHV1gp00p61|transcript|TRANSCRIPT_gene-HHV1gp00p61|protein_coding|1/1|c.1029+1347C>A||||||
NC_001806.2	31729	.	G	A	169	PASS	8	0,0,3,5	34	A	synonymous_variant	LOW	UL17		gene-HHV1gp00p60	transcript	TRANSCRIPT_gene-HHV1gp00p60	protein_coding	2021-01-01	c.1770C>T	p.Asp590Asp	1770/2112	1770/2112	590/703				A|upstream_gene_variant|MODIFIER|UL12|gene-HHV1gp00p63|transcript|TRANSCRIPT_gene-HHV1gp00p63|protein_coding||c.-4841C>T|||||4841|	A|upstream_gene_variant|MODIFIER|UL13|gene-HHV1gp00p64|transcript|TRANSCRIPT_gene-HHV1gp00p64|protein_coding||c.-3226C>T|||||3226|	A|upstream_gene_variant|MODIFIER|UL14|gene-HHV1gp00p65|transcript|TRANSCRIPT_gene-HHV1gp00p65|protein_coding||c.-2813C>T|||||2813|	A|upstream_gene_variant|MODIFIER|UL16|gene-HHV1gp00p59|transcript|TRANSCRIPT_gene-HHV1gp00p59|protein_coding||c.-433C>T|||||433|	A|downstream_gene_variant|MODIFIER|UL18|gene-HHV1gp00p58|transcript|TRANSCRIPT_gene-HHV1gp00p58|protein_coding||c.*3367C>T|||||3367|	A|downstream_gene_variant|MODIFIER|UL19|gene-HHV1gp00p56|transcript|TRANSCRIPT_gene-HHV1gp00p56|protein_coding||c.*4676C>T|||||4676|	A|intron_variant|MODIFIER|UL15|gene-HHV1gp00p61|transcript|TRANSCRIPT_gene-HHV1gp00p61|protein_coding|1/1|c.1029+1680G>A||||||
NC_001806.2	31941	.	A	G	139	PASS	6	0,0,3,3	33	G	synonymous_variant	LOW	UL17		gene-HHV1gp00p60	transcript	TRANSCRIPT_gene-HHV1gp00p60	protein_coding	2021-01-01	c.1558T>C	p.Leu520Leu	1558/2112	1558/2112	520/703				G|upstream_gene_variant|MODIFIER|UL13|gene-HHV1gp00p64|transcript|TRANSCRIPT_gene-HHV1gp00p64|protein_coding||c.-3438T>C|||||3438|	G|upstream_gene_variant|MODIFIER|UL14|gene-HHV1gp00p65|transcript|TRANSCRIPT_gene-HHV1gp00p65|protein_coding||c.-3025T>C|||||3025|	G|upstream_gene_variant|MODIFIER|UL16|gene-HHV1gp00p59|transcript|TRANSCRIPT_gene-HHV1gp00p59|protein_coding||c.-645T>C|||||645|	G|downstream_gene_variant|MODIFIER|UL18|gene-HHV1gp00p58|transcript|TRANSCRIPT_gene-HHV1gp00p58|protein_coding||c.*3155T>C|||||3155|	G|downstream_gene_variant|MODIFIER|UL19|gene-HHV1gp00p56|transcript|TRANSCRIPT_gene-HHV1gp00p56|protein_coding||c.*4464T>C|||||4464|	G|intron_variant|MODIFIER|UL15|gene-HHV1gp00p61|transcript|TRANSCRIPT_gene-HHV1gp00p61|protein_coding|1/1|c.1030-1695A>G||||||
NC_001806.2	33187	.	C	T	29.2075	PASS	4	1,1,1,1	37	T	synonymous_variant	LOW	UL17		gene-HHV1gp00p60	transcript	TRANSCRIPT_gene-HHV1gp00p60	protein_coding	2021-01-01	c.312G>A	p.Ala104Ala	312/2112	312/2112	104/703				T|upstream_gene_variant|MODIFIER|UL13|gene-HHV1gp00p64|transcript|TRANSCRIPT_gene-HHV1gp00p64|protein_coding||c.-4684G>A|||||4684|	T|upstream_gene_variant|MODIFIER|UL14|gene-HHV1gp00p65|transcript|TRANSCRIPT_gene-HHV1gp00p65|protein_coding||c.-4271G>A|||||4271|	T|upstream_gene_variant|MODIFIER|UL16|gene-HHV1gp00p59|transcript|TRANSCRIPT_gene-HHV1gp00p59|protein_coding||c.-1891G>A|||||1891|	T|downstream_gene_variant|MODIFIER|UL18|gene-HHV1gp00p58|transcript|TRANSCRIPT_gene-HHV1gp00p58|protein_coding||c.*1909G>A|||||1909|	T|downstream_gene_variant|MODIFIER|UL19|gene-HHV1gp00p56|transcript|TRANSCRIPT_gene-HHV1gp00p56|protein_coding||c.*3218G>A|||||3218|	T|intron_variant|MODIFIER|UL15|gene-HHV1gp00p61|transcript|TRANSCRIPT_gene-HHV1gp00p61|protein_coding|1/1|c.1030-449C>T||||||
NC_001806.2	33633	.	T	C	163	PASS	8	0,1,4,3	31	C	splice_region_variant&intron_variant	LOW	UL15		gene-HHV1gp00p61	transcript	TRANSCRIPT_gene-HHV1gp00p61	protein_coding	2021-01-01	c.1030-3T>C								C|upstream_gene_variant|MODIFIER|UL14|gene-HHV1gp00p65|transcript|TRANSCRIPT_gene-HHV1gp00p65|protein_coding||c.-4717A>G|||||4717|	C|upstream_gene_variant|MODIFIER|UL16|gene-HHV1gp00p59|transcript|TRANSCRIPT_gene-HHV1gp00p59|protein_coding||c.-2337A>G|||||2337|	C|upstream_gene_variant|MODIFIER|UL17|gene-HHV1gp00p60|transcript|TRANSCRIPT_gene-HHV1gp00p60|protein_coding||c.-135A>G|||||135|	C|downstream_gene_variant|MODIFIER|UL18|gene-HHV1gp00p58|transcript|TRANSCRIPT_gene-HHV1gp00p58|protein_coding||c.*1463A>G|||||1463|	C|downstream_gene_variant|MODIFIER|UL19|gene-HHV1gp00p56|transcript|TRANSCRIPT_gene-HHV1gp00p56|protein_coding||c.*2772A>G|||||2772|
NC_001806.2	34214	.	C	T	166	PASS	6	0,0,3,3	33	T	synonymous_variant	LOW	UL15		gene-HHV1gp00p61	transcript	TRANSCRIPT_gene-HHV1gp00p61	protein_coding	2021-02-02	c.1608C>T	p.Phe536Phe	1608/2208	1608/2208	536/735				T|upstream_gene_variant|MODIFIER|UL16|gene-HHV1gp00p59|transcript|TRANSCRIPT_gene-HHV1gp00p59|protein_coding||c.-2918G>A|||||2918|	T|upstream_gene_variant|MODIFIER|UL17|gene-HHV1gp00p60|transcript|TRANSCRIPT_gene-HHV1gp00p60|protein_coding||c.-716G>A|||||716|	T|downstream_gene_variant|MODIFIER|UL18|gene-HHV1gp00p58|transcript|TRANSCRIPT_gene-HHV1gp00p58|protein_coding||c.*882G>A|||||882|	T|downstream_gene_variant|MODIFIER|UL19|gene-HHV1gp00p56|transcript|TRANSCRIPT_gene-HHV1gp00p56|protein_coding||c.*2191G>A|||||2191|
NC_001806.2	34649	.	A	G	221	PASS	8	0,0,0,8	35	G	synonymous_variant	LOW	UL15		gene-HHV1gp00p61	transcript	TRANSCRIPT_gene-HHV1gp00p61	protein_coding	2021-02-02	c.2043A>G	p.Leu681Leu	2043/2208	2043/2208	681/735				G|upstream_gene_variant|MODIFIER|UL16|gene-HHV1gp00p59|transcript|TRANSCRIPT_gene-HHV1gp00p59|protein_coding||c.-3353T>C|||||3353|	G|upstream_gene_variant|MODIFIER|UL17|gene-HHV1gp00p60|transcript|TRANSCRIPT_gene-HHV1gp00p60|protein_coding||c.-1151T>C|||||1151|	G|downstream_gene_variant|MODIFIER|UL18|gene-HHV1gp00p58|transcript|TRANSCRIPT_gene-HHV1gp00p58|protein_coding||c.*447T>C|||||447|	G|downstream_gene_variant|MODIFIER|UL19|gene-HHV1gp00p56|transcript|TRANSCRIPT_gene-HHV1gp00p56|protein_coding||c.*1756T>C|||||1756|
NC_001806.2	34796	.	T	C	168	PASS	7	0,0,3,4	30	C	synonymous_variant	LOW	UL15		gene-HHV1gp00p61	transcript	TRANSCRIPT_gene-HHV1gp00p61	protein_coding	2021-02-02	c.2190T>C	p.Pro730Pro	2190/2208	2190/2208	730/735				C|upstream_gene_variant|MODIFIER|UL16|gene-HHV1gp00p59|transcript|TRANSCRIPT_gene-HHV1gp00p59|protein_coding||c.-3500A>G|||||3500|	C|upstream_gene_variant|MODIFIER|UL17|gene-HHV1gp00p60|transcript|TRANSCRIPT_gene-HHV1gp00p60|protein_coding||c.-1298A>G|||||1298|	C|downstream_gene_variant|MODIFIER|UL18|gene-HHV1gp00p58|transcript|TRANSCRIPT_gene-HHV1gp00p58|protein_coding||c.*300A>G|||||300|	C|downstream_gene_variant|MODIFIER|UL19|gene-HHV1gp00p56|transcript|TRANSCRIPT_gene-HHV1gp00p56|protein_coding||c.*1609A>G|||||1609|
NC_001806.2	34808	.	C	T	164	PASS	7	0,0,2,5	30	T	synonymous_variant	LOW	UL15		gene-HHV1gp00p61	transcript	TRANSCRIPT_gene-HHV1gp00p61	protein_coding	2021-02-02	c.2202C>T	p.Val734Val	2202/2208	2202/2208	734/735				T|upstream_gene_variant|MODIFIER|UL16|gene-HHV1gp00p59|transcript|TRANSCRIPT_gene-HHV1gp00p59|protein_coding||c.-3512G>A|||||3512|	T|upstream_gene_variant|MODIFIER|UL17|gene-HHV1gp00p60|transcript|TRANSCRIPT_gene-HHV1gp00p60|protein_coding||c.-1310G>A|||||1310|	T|downstream_gene_variant|MODIFIER|UL18|gene-HHV1gp00p58|transcript|TRANSCRIPT_gene-HHV1gp00p58|protein_coding||c.*288G>A|||||288|	T|downstream_gene_variant|MODIFIER|UL19|gene-HHV1gp00p56|transcript|TRANSCRIPT_gene-HHV1gp00p56|protein_coding||c.*1597G>A|||||1597|
NC_001806.2	34862	.	T	C	67	PASS	4	0,0,3,0	33	C	upstream_gene_variant	MODIFIER	UL16		gene-HHV1gp00p59	transcript	TRANSCRIPT_gene-HHV1gp00p59	protein_coding		c.-3566A>G					3566			C|upstream_gene_variant|MODIFIER|UL17|gene-HHV1gp00p60|transcript|TRANSCRIPT_gene-HHV1gp00p60|protein_coding||c.-1364A>G|||||1364|	C|downstream_gene_variant|MODIFIER|UL15|gene-HHV1gp00p61|transcript|TRANSCRIPT_gene-HHV1gp00p61|protein_coding||c.*48T>C|||||48|	C|downstream_gene_variant|MODIFIER|UL18|gene-HHV1gp00p58|transcript|TRANSCRIPT_gene-HHV1gp00p58|protein_coding||c.*234A>G|||||234|	C|downstream_gene_variant|MODIFIER|UL19|gene-HHV1gp00p56|transcript|TRANSCRIPT_gene-HHV1gp00p56|protein_coding||c.*1543A>G|||||1543|	C|intergenic_region|MODIFIER|UL15-UL18|gene-HHV1gp00p61-gene-HHV1gp00p58|intergenic_region|gene-HHV1gp00p61-gene-HHV1gp00p58|||n.34862T>C||||||
NC_001806.2	35019	.	A	G	230	PASS	10	0,1,4,5	32	G	upstream_gene_variant	MODIFIER	UL16		gene-HHV1gp00p59	transcript	TRANSCRIPT_gene-HHV1gp00p59	protein_coding		c.-3723T>C					3723			G|upstream_gene_variant|MODIFIER|UL17|gene-HHV1gp00p60|transcript|TRANSCRIPT_gene-HHV1gp00p60|protein_coding||c.-1521T>C|||||1521|	G|downstream_gene_variant|MODIFIER|UL15|gene-HHV1gp00p61|transcript|TRANSCRIPT_gene-HHV1gp00p61|protein_coding||c.*205A>G|||||205|	G|downstream_gene_variant|MODIFIER|UL18|gene-HHV1gp00p58|transcript|TRANSCRIPT_gene-HHV1gp00p58|protein_coding||c.*77T>C|||||77|	G|downstream_gene_variant|MODIFIER|UL19|gene-HHV1gp00p56|transcript|TRANSCRIPT_gene-HHV1gp00p56|protein_coding||c.*1386T>C|||||1386|	G|intergenic_region|MODIFIER|UL15-UL18|gene-HHV1gp00p61-gene-HHV1gp00p58|intergenic_region|gene-HHV1gp00p61-gene-HHV1gp00p58|||n.35019A>G||||||
NC_001806.2	35269	.	T	C	23.6896	PASS	4	0,1,2,1	34	C	missense_variant	MODERATE	UL18		gene-HHV1gp00p58	transcript	TRANSCRIPT_gene-HHV1gp00p58	protein_coding	2021-01-01	c.784A>G	p.Met262Val	784/957	784/957	262/318				C|upstream_gene_variant|MODIFIER|UL16|gene-HHV1gp00p59|transcript|TRANSCRIPT_gene-HHV1gp00p59|protein_coding||c.-3973A>G|||||3973|	C|upstream_gene_variant|MODIFIER|UL17|gene-HHV1gp00p60|transcript|TRANSCRIPT_gene-HHV1gp00p60|protein_coding||c.-1771A>G|||||1771|	C|downstream_gene_variant|MODIFIER|UL15|gene-HHV1gp00p61|transcript|TRANSCRIPT_gene-HHV1gp00p61|protein_coding||c.*455T>C|||||455|	C|downstream_gene_variant|MODIFIER|UL19|gene-HHV1gp00p56|transcript|TRANSCRIPT_gene-HHV1gp00p56|protein_coding||c.*1136A>G|||||1136|
NC_001806.2	35333	.	T	G	107	PASS	6	0,0,3,2	32	G	synonymous_variant	LOW	UL18		gene-HHV1gp00p58	transcript	TRANSCRIPT_gene-HHV1gp00p58	protein_coding	2021-01-01	c.720A>C	p.Leu240Leu	720/957	720/957	240/318				G|upstream_gene_variant|MODIFIER|UL16|gene-HHV1gp00p59|transcript|TRANSCRIPT_gene-HHV1gp00p59|protein_coding||c.-4037A>C|||||4037|	G|upstream_gene_variant|MODIFIER|UL17|gene-HHV1gp00p60|transcript|TRANSCRIPT_gene-HHV1gp00p60|protein_coding||c.-1835A>C|||||1835|	G|downstream_gene_variant|MODIFIER|UL15|gene-HHV1gp00p61|transcript|TRANSCRIPT_gene-HHV1gp00p61|protein_coding||c.*519T>G|||||519|	G|downstream_gene_variant|MODIFIER|UL19|gene-HHV1gp00p56|transcript|TRANSCRIPT_gene-HHV1gp00p56|protein_coding||c.*1072A>C|||||1072|
NC_001806.2	36255	.	G	A	123	PASS	6	0,0,2,3	32	A	upstream_gene_variant	MODIFIER	UL16		gene-HHV1gp00p59	transcript	TRANSCRIPT_gene-HHV1gp00p59	protein_coding		c.-4959C>T					4959			A|upstream_gene_variant|MODIFIER|UL17|gene-HHV1gp00p60|transcript|TRANSCRIPT_gene-HHV1gp00p60|protein_coding||c.-2757C>T|||||2757|	A|upstream_gene_variant|MODIFIER|UL18|gene-HHV1gp00p58|transcript|TRANSCRIPT_gene-HHV1gp00p58|protein_coding||c.-203C>T|||||203|	A|downstream_gene_variant|MODIFIER|UL15|gene-HHV1gp00p61|transcript|TRANSCRIPT_gene-HHV1gp00p61|protein_coding||c.*1441G>A|||||1441|	A|downstream_gene_variant|MODIFIER|UL19|gene-HHV1gp00p56|transcript|TRANSCRIPT_gene-HHV1gp00p56|protein_coding||c.*150C>T|||||150|	A|downstream_gene_variant|MODIFIER|UL20|gene-HHV1gp00p57|transcript|TRANSCRIPT_gene-HHV1gp00p57|protein_coding||c.*4566C>T|||||4566|	A|intergenic_region|MODIFIER|UL18-UL19|gene-HHV1gp00p58-gene-HHV1gp00p56|intergenic_region|gene-HHV1gp00p58-gene-HHV1gp00p56|||n.36255G>A||||||
NC_001806.2	37861	.	G	A	32.199	PASS	4	1,1,1,1	37	A	missense_variant	MODERATE	UL19		gene-HHV1gp00p56	transcript	TRANSCRIPT_gene-HHV1gp00p56	protein_coding	2021-01-01	c.2669C>T	p.Ala890Val	2669/4125	2669/4125	890/1374				A|upstream_gene_variant|MODIFIER|UL17|gene-HHV1gp00p60|transcript|TRANSCRIPT_gene-HHV1gp00p60|protein_coding||c.-4363C>T|||||4363|	A|upstream_gene_variant|MODIFIER|UL18|gene-HHV1gp00p58|transcript|TRANSCRIPT_gene-HHV1gp00p58|protein_coding||c.-1809C>T|||||1809|	A|upstream_gene_variant|MODIFIER|UL21|gene-HHV1gp00p55|transcript|TRANSCRIPT_gene-HHV1gp00p55|protein_coding||c.-4214G>A|||||4214|	A|downstream_gene_variant|MODIFIER|UL15|gene-HHV1gp00p61|transcript|TRANSCRIPT_gene-HHV1gp00p61|protein_coding||c.*3047G>A|||||3047|	A|downstream_gene_variant|MODIFIER|UL20|gene-HHV1gp00p57|transcript|TRANSCRIPT_gene-HHV1gp00p57|protein_coding||c.*2960C>T|||||2960|
NC_001806.2	40422	.	A	G	261	PASS	11	1,0,8,2	34	G	synonymous_variant	LOW	UL19		gene-HHV1gp00p56	transcript	TRANSCRIPT_gene-HHV1gp00p56	protein_coding	2021-01-01	c.108T>C	p.Phe36Phe	108/4125	108/4125	36/1374				G|upstream_gene_variant|MODIFIER|UL18|gene-HHV1gp00p58|transcript|TRANSCRIPT_gene-HHV1gp00p58|protein_coding||c.-4370T>C|||||4370|	G|upstream_gene_variant|MODIFIER|UL21|gene-HHV1gp00p55|transcript|TRANSCRIPT_gene-HHV1gp00p55|protein_coding||c.-1653A>G|||||1653|	G|downstream_gene_variant|MODIFIER|UL20|gene-HHV1gp00p57|transcript|TRANSCRIPT_gene-HHV1gp00p57|protein_coding||c.*399T>C|||||399|	G|downstream_gene_variant|MODIFIER|UL22|gene-HHV1gp00p54|transcript|TRANSCRIPT_gene-HHV1gp00p54|protein_coding||c.*3445T>C|||||3445|
NC_001806.2	40696	.	C	T	67	PASS	4	0,0,1,2	33	T	upstream_gene_variant	MODIFIER	UL18		gene-HHV1gp00p58	transcript	TRANSCRIPT_gene-HHV1gp00p58	protein_coding		c.-4644G>A					4644			T|upstream_gene_variant|MODIFIER|UL19|gene-HHV1gp00p56|transcript|TRANSCRIPT_gene-HHV1gp00p56|protein_coding||c.-167G>A|||||167|	T|upstream_gene_variant|MODIFIER|UL21|gene-HHV1gp00p55|transcript|TRANSCRIPT_gene-HHV1gp00p55|protein_coding||c.-1379C>T|||||1379|	T|downstream_gene_variant|MODIFIER|UL20|gene-HHV1gp00p57|transcript|TRANSCRIPT_gene-HHV1gp00p57|protein_coding||c.*125G>A|||||125|	T|downstream_gene_variant|MODIFIER|UL22|gene-HHV1gp00p54|transcript|TRANSCRIPT_gene-HHV1gp00p54|protein_coding||c.*3171G>A|||||3171|	T|intergenic_region|MODIFIER|UL19-UL20|gene-HHV1gp00p56-gene-HHV1gp00p57|intergenic_region|gene-HHV1gp00p56-gene-HHV1gp00p57|||n.40696C>T||||||
NC_001806.2	41890	.	A	G	214	PASS	7	0,0,4,3	37	G	upstream_gene_variant	MODIFIER	UL19		gene-HHV1gp00p56	transcript	TRANSCRIPT_gene-HHV1gp00p56	protein_coding		c.-1361T>C					1361			G|upstream_gene_variant|MODIFIER|UL20|gene-HHV1gp00p57|transcript|TRANSCRIPT_gene-HHV1gp00p57|protein_coding||c.-401T>C|||||401|	G|upstream_gene_variant|MODIFIER|UL21|gene-HHV1gp00p55|transcript|TRANSCRIPT_gene-HHV1gp00p55|protein_coding||c.-185A>G|||||185|	G|downstream_gene_variant|MODIFIER|UL22|gene-HHV1gp00p54|transcript|TRANSCRIPT_gene-HHV1gp00p54|protein_coding||c.*1977T>C|||||1977|	G|downstream_gene_variant|MODIFIER|UL23|gene-HHV1gp00p53|transcript|TRANSCRIPT_gene-HHV1gp00p53|protein_coding||c.*4783T>C|||||4783|	G|intergenic_region|MODIFIER|UL20-UL21|gene-HHV1gp00p57-gene-HHV1gp00p55|intergenic_region|gene-HHV1gp00p57-gene-HHV1gp00p55|||n.41890A>G||||||
NC_001806.2	42500	.	G	A	213	PASS	10	0,0,5,3	32	A	synonymous_variant	LOW	UL21		gene-HHV1gp00p55	transcript	TRANSCRIPT_gene-HHV1gp00p55	protein_coding	2021-01-01	c.426G>A	p.Gln142Gln	426/1608	426/1608	142/535				A|upstream_gene_variant|MODIFIER|UL19|gene-HHV1gp00p56|transcript|TRANSCRIPT_gene-HHV1gp00p56|protein_coding||c.-1971C>T|||||1971|	A|upstream_gene_variant|MODIFIER|UL20|gene-HHV1gp00p57|transcript|TRANSCRIPT_gene-HHV1gp00p57|protein_coding||c.-1011C>T|||||1011|	A|downstream_gene_variant|MODIFIER|UL22|gene-HHV1gp00p54|transcript|TRANSCRIPT_gene-HHV1gp00p54|protein_coding||c.*1367C>T|||||1367|	A|downstream_gene_variant|MODIFIER|UL23|gene-HHV1gp00p53|transcript|TRANSCRIPT_gene-HHV1gp00p53|protein_coding||c.*4173C>T|||||4173|
NC_001806.2	43118	.	A	G	108	PASS	4	0,0,2,2	34	G	synonymous_variant	LOW	UL21		gene-HHV1gp00p55	transcript	TRANSCRIPT_gene-HHV1gp00p55	protein_coding	2021-01-01	c.1044A>G	p.Leu348Leu	1044/1608	1044/1608	348/535				G|upstream_gene_variant|MODIFIER|UL19|gene-HHV1gp00p56|transcript|TRANSCRIPT_gene-HHV1gp00p56|protein_coding||c.-2589T>C|||||2589|	G|upstream_gene_variant|MODIFIER|UL20|gene-HHV1gp00p57|transcript|TRANSCRIPT_gene-HHV1gp00p57|protein_coding||c.-1629T>C|||||1629|	G|upstream_gene_variant|MODIFIER|UL24|gene-HHV1gp00p52|transcript|TRANSCRIPT_gene-HHV1gp00p52|protein_coding||c.-4620A>G|||||4620|	G|downstream_gene_variant|MODIFIER|UL22|gene-HHV1gp00p54|transcript|TRANSCRIPT_gene-HHV1gp00p54|protein_coding||c.*749T>C|||||749|	G|downstream_gene_variant|MODIFIER|UL23|gene-HHV1gp00p53|transcript|TRANSCRIPT_gene-HHV1gp00p53|protein_coding||c.*3555T>C|||||3555|
NC_001806.2	43502	.	C	A	127	PASS	5	0,0,3,2	37	A	synonymous_variant	LOW	UL21		gene-HHV1gp00p55	transcript	TRANSCRIPT_gene-HHV1gp00p55	protein_coding	2021-01-01	c.1428C>A	p.Ala476Ala	1428/1608	1428/1608	476/535				A|upstream_gene_variant|MODIFIER|UL19|gene-HHV1gp00p56|transcript|TRANSCRIPT_gene-HHV1gp00p56|protein_coding||c.-2973G>T|||||2973|	A|upstream_gene_variant|MODIFIER|UL20|gene-HHV1gp00p57|transcript|TRANSCRIPT_gene-HHV1gp00p57|protein_coding||c.-2013G>T|||||2013|	A|upstream_gene_variant|MODIFIER|UL24|gene-HHV1gp00p52|transcript|TRANSCRIPT_gene-HHV1gp00p52|protein_coding||c.-4236C>A|||||4236|	A|downstream_gene_variant|MODIFIER|UL22|gene-HHV1gp00p54|transcript|TRANSCRIPT_gene-HHV1gp00p54|protein_coding||c.*365G>T|||||365|	A|downstream_gene_variant|MODIFIER|UL23|gene-HHV1gp00p53|transcript|TRANSCRIPT_gene-HHV1gp00p53|protein_coding||c.*3171G>T|||||3171|
NC_001806.2	43662	.	C	A	108	PASS	4	0,0,2,2	34	A	missense_variant	MODERATE	UL21		gene-HHV1gp00p55	transcript	TRANSCRIPT_gene-HHV1gp00p55	protein_coding	2021-01-01	c.1588C>A	p.Gln530Lys	1588/1608	1588/1608	530/535				A|upstream_gene_variant|MODIFIER|UL19|gene-HHV1gp00p56|transcript|TRANSCRIPT_gene-HHV1gp00p56|protein_coding||c.-3133G>T|||||3133|	A|upstream_gene_variant|MODIFIER|UL20|gene-HHV1gp00p57|transcript|TRANSCRIPT_gene-HHV1gp00p57|protein_coding||c.-2173G>T|||||2173|	A|upstream_gene_variant|MODIFIER|UL24|gene-HHV1gp00p52|transcript|TRANSCRIPT_gene-HHV1gp00p52|protein_coding||c.-4076C>A|||||4076|	A|downstream_gene_variant|MODIFIER|UL22|gene-HHV1gp00p54|transcript|TRANSCRIPT_gene-HHV1gp00p54|protein_coding||c.*205G>T|||||205|	A|downstream_gene_variant|MODIFIER|UL23|gene-HHV1gp00p53|transcript|TRANSCRIPT_gene-HHV1gp00p53|protein_coding||c.*3011G>T|||||3011|
NC_001806.2	44083	.	T	C	195	PASS	8	0,0,4,4	31	C	synonymous_variant	LOW	UL22	gH	gene-HHV1gp00p54	transcript	TRANSCRIPT_gene-HHV1gp00p54	protein_coding	2021-01-01	c.2301A>G	p.Pro767Pro	2301/2517	2301/2517	767/838				C|upstream_gene_variant|MODIFIER|UL19|gene-HHV1gp00p56|transcript|TRANSCRIPT_gene-HHV1gp00p56|protein_coding||c.-3554A>G|||||3554|	C|upstream_gene_variant|MODIFIER|UL20|gene-HHV1gp00p57|transcript|TRANSCRIPT_gene-HHV1gp00p57|protein_coding||c.-2594A>G|||||2594|	C|upstream_gene_variant|MODIFIER|UL24|gene-HHV1gp00p52|transcript|TRANSCRIPT_gene-HHV1gp00p52|protein_coding||c.-3655T>C|||||3655|	C|upstream_gene_variant|MODIFIER|UL25|gene-HHV1gp00p51|transcript|TRANSCRIPT_gene-HHV1gp00p51|protein_coding||c.-4731T>C|||||4731|	C|downstream_gene_variant|MODIFIER|UL21|gene-HHV1gp00p55|transcript|TRANSCRIPT_gene-HHV1gp00p55|protein_coding||c.*401T>C|||||401|	C|downstream_gene_variant|MODIFIER|UL23|gene-HHV1gp00p53|transcript|TRANSCRIPT_gene-HHV1gp00p53|protein_coding||c.*2590A>G|||||2590|
NC_001806.2	46519	.	T	C	37.2151	PASS	4	0,0,0,2	37	C	upstream_gene_variant	MODIFIER	UL22	gH	gene-HHV1gp00p54	transcript	TRANSCRIPT_gene-HHV1gp00p54	protein_coding		c.-136A>G					136			C|upstream_gene_variant|MODIFIER|UL24|gene-HHV1gp00p52|transcript|TRANSCRIPT_gene-HHV1gp00p52|protein_coding||c.-1219T>C|||||1219|	C|upstream_gene_variant|MODIFIER|UL25|gene-HHV1gp00p51|transcript|TRANSCRIPT_gene-HHV1gp00p51|protein_coding||c.-2295T>C|||||2295|	C|upstream_gene_variant|MODIFIER|UL26|gene-HHV1gp00p50|transcript|TRANSCRIPT_gene-HHV1gp00p50|protein_coding||c.-4291T>C|||||4291|	C|downstream_gene_variant|MODIFIER|UL21|gene-HHV1gp00p55|transcript|TRANSCRIPT_gene-HHV1gp00p55|protein_coding||c.*2837T>C|||||2837|	C|downstream_gene_variant|MODIFIER|UL23|gene-HHV1gp00p53|transcript|TRANSCRIPT_gene-HHV1gp00p53|protein_coding||c.*154A>G|||||154|	C|intergenic_region|MODIFIER|UL22-UL23|gene-HHV1gp00p54-gene-HHV1gp00p53|intergenic_region|gene-HHV1gp00p54-gene-HHV1gp00p53|||n.46519T>C||||||
NC_001806.2	47011	.	C	T	52	PASS	4	0,0,3,1	31	T	missense_variant	MODERATE	UL23		gene-HHV1gp00p53	transcript	TRANSCRIPT_gene-HHV1gp00p53	protein_coding	2021-01-01	c.793G>A	p.Ala265Thr	793/1131	793/1131	265/376				T|upstream_gene_variant|MODIFIER|UL22|gene-HHV1gp00p54|transcript|TRANSCRIPT_gene-HHV1gp00p54|protein_coding||c.-628G>A|||||628|	T|upstream_gene_variant|MODIFIER|UL24|gene-HHV1gp00p52|transcript|TRANSCRIPT_gene-HHV1gp00p52|protein_coding||c.-727C>T|||||727|	T|upstream_gene_variant|MODIFIER|UL25|gene-HHV1gp00p51|transcript|TRANSCRIPT_gene-HHV1gp00p51|protein_coding||c.-1803C>T|||||1803|	T|upstream_gene_variant|MODIFIER|UL26|gene-HHV1gp00p50|transcript|TRANSCRIPT_gene-HHV1gp00p50|protein_coding||c.-3799C>T|||||3799|	T|upstream_gene_variant|MODIFIER|UL26.5|gene-HHV1gp00p49|transcript|TRANSCRIPT_gene-HHV1gp00p49|protein_coding||c.-4717C>T|||||4717|	T|downstream_gene_variant|MODIFIER|UL21|gene-HHV1gp00p55|transcript|TRANSCRIPT_gene-HHV1gp00p55|protein_coding||c.*3329C>T|||||3329|
NC_001806.2	47087	.	A	G	271	PASS	12	0,0,3,8	31	G	synonymous_variant	LOW	UL23		gene-HHV1gp00p53	transcript	TRANSCRIPT_gene-HHV1gp00p53	protein_coding	2021-01-01	c.717T>C	p.Tyr239Tyr	717/1131	717/1131	239/376				G|upstream_gene_variant|MODIFIER|UL22|gene-HHV1gp00p54|transcript|TRANSCRIPT_gene-HHV1gp00p54|protein_coding||c.-704T>C|||||704|	G|upstream_gene_variant|MODIFIER|UL24|gene-HHV1gp00p52|transcript|TRANSCRIPT_gene-HHV1gp00p52|protein_coding||c.-651A>G|||||651|	G|upstream_gene_variant|MODIFIER|UL25|gene-HHV1gp00p51|transcript|TRANSCRIPT_gene-HHV1gp00p51|protein_coding||c.-1727A>G|||||1727|	G|upstream_gene_variant|MODIFIER|UL26|gene-HHV1gp00p50|transcript|TRANSCRIPT_gene-HHV1gp00p50|protein_coding||c.-3723A>G|||||3723|	G|upstream_gene_variant|MODIFIER|UL26.5|gene-HHV1gp00p49|transcript|TRANSCRIPT_gene-HHV1gp00p49|protein_coding||c.-4641A>G|||||4641|	G|downstream_gene_variant|MODIFIER|UL21|gene-HHV1gp00p55|transcript|TRANSCRIPT_gene-HHV1gp00p55|protein_coding||c.*3405A>G|||||3405|
NC_001806.2	47533	.	A	G	4.94673	PASS	4	1,1,1,1	34	G	synonymous_variant	LOW	UL23		gene-HHV1gp00p53	transcript	TRANSCRIPT_gene-HHV1gp00p53	protein_coding	2021-01-01	c.271T>C	p.Leu91Leu	271/1131	271/1131	91/376				G|upstream_gene_variant|MODIFIER|UL22|gene-HHV1gp00p54|transcript|TRANSCRIPT_gene-HHV1gp00p54|protein_coding||c.-1150T>C|||||1150|	G|upstream_gene_variant|MODIFIER|UL24|gene-HHV1gp00p52|transcript|TRANSCRIPT_gene-HHV1gp00p52|protein_coding||c.-205A>G|||||205|	G|upstream_gene_variant|MODIFIER|UL25|gene-HHV1gp00p51|transcript|TRANSCRIPT_gene-HHV1gp00p51|protein_coding||c.-1281A>G|||||1281|	G|upstream_gene_variant|MODIFIER|UL26|gene-HHV1gp00p50|transcript|TRANSCRIPT_gene-HHV1gp00p50|protein_coding||c.-3277A>G|||||3277|	G|upstream_gene_variant|MODIFIER|UL26.5|gene-HHV1gp00p49|transcript|TRANSCRIPT_gene-HHV1gp00p49|protein_coding||c.-4195A>G|||||4195|	G|downstream_gene_variant|MODIFIER|UL21|gene-HHV1gp00p55|transcript|TRANSCRIPT_gene-HHV1gp00p55|protein_coding||c.*3851A>G|||||3851|
NC_001806.2	49465	.	G	T	108	PASS	4	0,0,3,1	34	T	missense_variant	MODERATE	UL25		gene-HHV1gp00p51	transcript	TRANSCRIPT_gene-HHV1gp00p51	protein_coding	2021-01-01	c.652G>T	p.Ala218Ser	652/1743	652/1743	218/580				T|upstream_gene_variant|MODIFIER|UL22|gene-HHV1gp00p54|transcript|TRANSCRIPT_gene-HHV1gp00p54|protein_coding||c.-3082C>A|||||3082|	T|upstream_gene_variant|MODIFIER|UL23|gene-HHV1gp00p53|transcript|TRANSCRIPT_gene-HHV1gp00p53|protein_coding||c.-1662C>A|||||1662|	T|upstream_gene_variant|MODIFIER|UL26|gene-HHV1gp00p50|transcript|TRANSCRIPT_gene-HHV1gp00p50|protein_coding||c.-1345G>T|||||1345|	T|upstream_gene_variant|MODIFIER|UL26.5|gene-HHV1gp00p49|transcript|TRANSCRIPT_gene-HHV1gp00p49|protein_coding||c.-2263G>T|||||2263|	T|downstream_gene_variant|MODIFIER|UL24|gene-HHV1gp00p52|transcript|TRANSCRIPT_gene-HHV1gp00p52|protein_coding||c.*918G>T|||||918|	T|downstream_gene_variant|MODIFIER|UL27|gene-HHV1gp00p48|transcript|TRANSCRIPT_gene-HHV1gp00p48|protein_coding||c.*3616C>A|||||3616|
NC_001806.2	51892	.	G	A	28.2086	PASS	4	1,1,1,1	37	A	synonymous_variant	LOW	UL26		gene-HHV1gp00p50	transcript	TRANSCRIPT_gene-HHV1gp00p50	protein_coding	2021-01-01	c.1083G>A	p.Val361Val	1083/1908	1083/1908	361/635				A|synonymous_variant|LOW|UL26.5|gene-HHV1gp00p49|transcript|TRANSCRIPT_gene-HHV1gp00p49|protein_coding|1/1|c.165G>A|p.Val55Val|165/990|165/990|55/329||	A|upstream_gene_variant|MODIFIER|UL23|gene-HHV1gp00p53|transcript|TRANSCRIPT_gene-HHV1gp00p53|protein_coding||c.-4089C>T|||||4089|	A|downstream_gene_variant|MODIFIER|UL24|gene-HHV1gp00p52|transcript|TRANSCRIPT_gene-HHV1gp00p52|protein_coding||c.*3345G>A|||||3345|	A|downstream_gene_variant|MODIFIER|UL25|gene-HHV1gp00p51|transcript|TRANSCRIPT_gene-HHV1gp00p51|protein_coding||c.*1336G>A|||||1336|	A|downstream_gene_variant|MODIFIER|UL27|gene-HHV1gp00p48|transcript|TRANSCRIPT_gene-HHV1gp00p48|protein_coding||c.*1189C>T|||||1189|	A|downstream_gene_variant|MODIFIER|UL28|gene-HHV1gp00p47|transcript|TRANSCRIPT_gene-HHV1gp00p47|protein_coding||c.*3911C>T|||||3911|
NC_001806.2	53178	.	C	T	28.2057	PASS	4	0,2,1,1	37	T	missense_variant	MODERATE	UL27	gB	gene-HHV1gp00p48	transcript	TRANSCRIPT_gene-HHV1gp00p48	protein_coding	2021-01-01	c.2618G>A	p.Ser873Asn	2618/2715	2618/2715	873/904				T|downstream_gene_variant|MODIFIER|UL24|gene-HHV1gp00p52|transcript|TRANSCRIPT_gene-HHV1gp00p52|protein_coding||c.*4631C>T|||||4631|	T|downstream_gene_variant|MODIFIER|UL25|gene-HHV1gp00p51|transcript|TRANSCRIPT_gene-HHV1gp00p51|protein_coding||c.*2622C>T|||||2622|	T|downstream_gene_variant|MODIFIER|UL26|gene-HHV1gp00p50|transcript|TRANSCRIPT_gene-HHV1gp00p50|protein_coding||c.*461C>T|||||461|	T|downstream_gene_variant|MODIFIER|UL26.5|gene-HHV1gp00p49|transcript|TRANSCRIPT_gene-HHV1gp00p49|protein_coding||c.*461C>T|||||461|	T|downstream_gene_variant|MODIFIER|UL28|gene-HHV1gp00p47|transcript|TRANSCRIPT_gene-HHV1gp00p47|protein_coding||c.*2625G>A|||||2625|
[truncated: 102 more rows]

## Sheet: BRO001
Data S5C. snpEff results for BRO001
CHROM	POS	ID	REF	ALT	QUAL	FILTER	DP	DP4	MQ	ANN				Alternate Gene ID
[truncated: 245 more rows]
