# Supplementary material for: Ancient herpes simplex 1 genomes reveal recent viral structure in Eurasia
Source: Sci Adv. 2022 Jul 27;8(30):eabo4435. doi: 10.1126/sciadv.abo4435 (PMC9328674; doi:10.1126/sciadv.abo4435)
Supplement: Supplementary file 2 — Data S1 to S10 [file sciadv.abo4435_data_s1_to_s10.zip › sciadv.abo4435_data_s6.xlsx]

## Sheet: Data S6
Data S6. Gene interval coverage and mappability estimates
					JDS005		EDI111		BRO001		RIJ001
START	END	GeneName	GeneID	Mappability (Mean in Interval)	Coverage	Coverage >MQ30	Coverage	Coverage >MQ30	Coverage	Coverage >MQ30	Coverage	Coverage >MQ30
1	7569	LAT	gene-HHV1gp00s01	0.185714	0.937773	0	0.776589	0	0.793368	0	0.514809	0
513	1540	RL1	gene-HHV1gp00p77	0.216667	0.898833	0	0.837549	0	0.343385	0	0.457655	0
2087	5699	RL2	gene-HHV1gp00p76	0.38	0.964572	0	0.802934	0	0.842236	0	0.59663	0
9338	10949	UL1	gene-HHV1gp00p75	1	1	1	0.98263	0.947271	0.858561	0.805211	0.512759	0.428196
9885	10949	UL2	gene-HHV1gp00p74	1	1	1	0.974648	0.9277	0.81784	0.737089	0.512759	0.428196
10991	11721	UL3	gene-HHV1gp00p73	1	1	1	0.963064	0.939809	0.943912	0.943912	0.545828	0.545828
11754	12423	UL4	gene-HHV1gp00p71	1	1	1	0.879104	0.832836	0.985075	0.985075	0.735063	0.725445
11754	15132	UL5	gene-HHV1gp00p72	1	1	1	0.940811	0.923942	0.952353	0.948801	0.719402	0.689745
15131	18041	UL6	gene-HHV1gp00p70	1	1	1	0.927173	0.866369	0.89282	0.866369	0.679882	0.648017
17136	18041	UL7	gene-HHV1gp00p69	1	1	1	0.900662	0.859823	0.874172	0.83223	0.656402	0.618223
18211	20477	UL8	gene-HHV1gp00p67	1	1	1	0.947067	0.906925	0.783855	0.74592	0.52912	0.492717
18211	23260	UL9	gene-HHV1gp00p68	1	0.998416	0.993861	0.931485	0.893663	0.847327	0.828515	0.56728	0.528709
23205	24649	UL10	gene-HHV1gp00p66	1	1	0.974394	0.938408	0.892734	0.801384	0.801384	0.600809	0.565891
24801	25092	UL11	gene-HHV1gp00p62	1	0.866438	0.794521	0.989726	0.989726	0.921233	0.859589	0.677413	0.653471
24801	26888	UL12	gene-HHV1gp00p63	1	0.971743	0.943008	0.936303	0.868774	0.914751	0.866379	0.677413	0.653471
24801	28503	UL13	gene-HHV1gp00p64	1	0.984067	0.967864	0.940859	0.875776	0.941669	0.914394	0.677413	0.653471
24801	28916	UL14	gene-HHV1gp00p65	1	0.985666	0.971088	0.946793	0.885811	0.947522	0.922983	0.677413	0.653471
29021	34826	UL15	gene-HHV1gp00p61	1	1	0.979159	0.914571	0.892869	0.88598	0.875818	0.636802	0.623853
30174	31296	UL16	gene-HHV1gp00p59	1	1	1	0.81033	0.786287	0.77293	0.772039	0.636802	0.623853
30174	33498	UL17	gene-HHV1gp00p60	1	1	0.978947	0.873083	0.841504	0.83188	0.820451	0.636802	0.623853
35024	36052	UL18	gene-HHV1gp00p58	1	0.971817	0.964043	0.900875	0.869776	0.98931	0.98931	0.49609	0.424969
35024	40529	UL19	gene-HHV1gp00p56	1	0.994733	0.989284	0.940974	0.909735	0.897748	0.879768	0.49609	0.424969
35024	41489	UL20	gene-HHV1gp00p57	1	0.994896	0.990257	0.93288	0.904423	0.907671	0.887411	0.49609	0.424969
42075	43696	UL21	gene-HHV1gp00p55	1	1	1	0.942663	0.916769	0.915536	0.905672	0.583231	0.519112
43866	46383	UL22	gene-HHV1gp00p54	1	1	1	0.95552	0.943209	0.902701	0.889992	0.660445	0.610008
46609	47803	UL23	gene-HHV1gp00p53	1	1	0.968201	0.941423	0.837657	0.954812	0.870293	0.643725	0.580987
47738	52772	UL24	gene-HHV1gp00p52	1	0.992453	0.978352	0.936445	0.877259	0.860973	0.786693	0.563756	0.513135
48814	52772	UL25	gene-HHV1gp00p51	1	0.993433	0.977267	0.924981	0.855267	0.863097	0.791614	0.527917	0.48305
50810	52772	UL26	gene-HHV1gp00p50	1	1	0.972491	0.901172	0.805909	0.816098	0.732043	0.527917	0.48305
51728	52772	UL26.5	gene-HHV1gp00p49	1	1	0.976077	0.899521	0.74067	0.826794	0.713876	0.527917	0.48305
53059	55795	UL27	gene-HHV1gp00p48	1	0.998539	0.960541	0.959445	0.9346	0.834856	0.828279	0.609581	0.558174
53059	58160	UL28	gene-HHV1gp00p47	1	0.999216	0.978832	0.949628	0.925911	0.80635	0.799686	0.609581	0.558174
58410	62054	UL29	gene-HHV1gp00p46	1	1	0.984088	0.968724	0.942387	0.846365	0.832373	0.609602	0.475446
62807	66553	UL30	gene-HHV1gp00p45	1	1	0.998933	0.951428	0.938618	0.866293	0.840139	0.640934	0.593653
66377	67379	UL31	gene-HHV1gp00p43	1	1	0.996012	0.926221	0.926221	0.992024	0.992024	0.640934	0.593653
66377	69162	UL32	gene-HHV1gp00p44	1	1	0.998564	0.926059	0.920675	0.947954	0.947954	0.620213	0.569048
69161	70943	UL33	gene-HHV1gp00p42	1	1	1	0.916433	0.879417	0.87493	0.869882	0.567994	0.519896
69633	70943	UL34	gene-HHV1gp00p41	1	1	1	0.897025	0.848208	0.926773	0.919909	0.559791	0.510375
70566	70943	UL35	gene-HHV1gp00p40	1	1	1	0.92328	0.92328	1	1	0.559791	0.510375
70983	80468	UL36	gene-HHV1gp00p39	0.141786	0.988193	0.964896	0.902804	0.846405	0.734135	0.696922	0.573055	0.503373
80712	84084	UL37	gene-HHV1gp00p38	1	1	0.999111	0.916098	0.908983	0.899792	0.880818	0.550252	0.545508
84531	86021	UL38	gene-HHV1gp00p37	1	0.997988	0.997988	0.916834	0.846412	0.800134	0.771294	0.344735	0.333333
86443	90987	UL39	gene-HHV1gp00p36	1	1	0.979978	0.943014	0.90099	0.893509	0.892629	0.697568	0.62961
89925	90987	UL40	gene-HHV1gp00p35	1	1	0.970837	0.940734	0.906867	0.860771	0.860771	0.697568	0.62961
91115	92636	UL41	gene-HHV1gp00p34	1	1	0.984888	0.955979	0.939553	0.946124	0.946124	0.744415	0.724704
93112	94637	UL42	gene-HHV1gp00p33	1	1	1	0.937746	0.92464	0.857143	0.849935	0.444954	0.395806
94799	96068	UL43	gene-HHV1gp00p32	1	0.924409	0.876378	0.879528	0.79685	0.796063	0.711811	0.470866	0.337008
96312	98669	UL44	gene-HHV1gp00p31	1	1	1	0.92324	0.898643	0.872349	0.84648	0.58451	0.536347
98033	98669	UL45	gene-HHV1gp00p30	1	1	1	0.970173	0.960754	0.88383	0.88383	0.58451	0.536347
98727	100953	UL46	gene-HHV1gp00p29	1	1	0.996408	0.903907	0.871576	0.882802	0.882802	0.518611	0.481893
98727	103117	UL47	gene-HHV1gp00p28	1	1	0.980414	0.914142	0.855614	0.774767	0.757686	0.518611	0.481893
103538	105080	UL48	gene-HHV1gp00p27	1	0.992871	0.917045	0.942968	0.89501	0.912508	0.912508	0.567077	0.546338
105463	106392	UL49	gene-HHV1gp00p25	1	1	0.978495	0.974194	0.974194	0.853764	0.835484	0.623264	0.583867
105463	106994	UL49A	gene-HHV1gp00p26	1	1	0.986945	0.955614	0.942559	0.875326	0.85248	0.623264	0.583867
107011	108158	UL50	gene-HHV1gp00p24	1	0.986063	0.936411	0.932056	0.910279	0.908537	0.896341	0.634146	0.594948
108277	109012	UL51	gene-HHV1gp00p23	1	1	0.993206	0.947011	0.898098	0.853261	0.853261	0.713315	0.705163
109049	113449	UL52	gene-HHV1gp00p22	1	0.997046	0.986821	0.960918	0.944785	0.871166	0.860941	0.657897	0.626939
112180	113449	UL53	gene-HHV1gp00p21	1	1	0.989764	0.938583	0.912598	0.985039	0.985039	0.657897	0.626939
113735	115283	UL54	gene-HHV1gp00p20	1	1	0.908973	0.863783	0.791478	0.580374	0.580374	0.389929	0.35765
115497	116104	UL55	gene-HHV1gp00p19	1	0.972039	0.972039	0.949013	0.922697	0.991776	0.981908	0.726974	0.71875
116197	116926	UL56	gene-HHV1gp00p18	1	1	1	0.865753	0.79863	0.757534	0.735616	0.839726	0.750685
118777	127151	LAT	gene-HHV1gp00s02	0.25817	0.880597	0	0.770627	0	0.707463	0	0.497173	0
120675	124287	RL2	gene-HHV1gp00p17	0.38	0.950734	0	0.834487	0	0.774979	0	0.580391	0
124834	125861	RL1	gene-HHV1gp00p16	0.216667	0.890078	0	0.885214	0	0.319066	0	0.434385	0
127173	131460	RS1	gene-HHV1gp00p15	0.5	0.988806	0	0.869869	0	0.444496	0	0.309468	0
132101	133963	US1	gene-HHV1gp00p14	0.215625	0.968867	0.723564	0.865808	0.604938	0.566291	0.469136	0.435319	0.264627
134026	135336	US2	gene-HHV1gp00p13	1	0.970252	0.902365	0.90923	0.858124	0.994661	0.950419	0.768064	0.687847
134937	137534	US3	gene-HHV1gp00p12	1	0.951886	0.900308	0.886836	0.831409	0.923018	0.843341	0.820075	0.745312
136705	137534	US4	gene-HHV1gp00p11	1	0.861446	0.727711	0.874699	0.796385	0.83494	0.616868	0.852156	0.785779
137599	141052	US5	gene-HHV1gp00p10	1	0.962652	0.954256	0.881587	0.776491	0.881876	0.849739	0.509099	0.387555
138313	141052	US6	gene-HHV1gp00p09	1	0.958394	0.94781	0.860949	0.772628	0.871898	0.831387	0.509099	0.387555
139670	141052	US7	gene-HHV1gp00p08	1	0.91757	0.903109	0.821403	0.705712	0.817064	0.75705	0.509099	0.387555
141143	143697	US8	gene-HHV1gp00p07	1	0.999217	0.999217	0.9409	0.882192	0.785127	0.780039	0.700711	0.665325
142748	143697	US8A	gene-HHV1gp00p06	1	1	1	0.981053	0.961053	0.785263	0.771579	0.700711	0.665325
143223	143697	US9	gene-HHV1gp00p05	1	1	1	1	0.993684	0.88	0.852632	0.700711	0.665325
144124	145198	US10	gene-HHV1gp00p02	0.666667	0.932093	0.893023	0.849302	0.775814	0.872558	0.773023	0.759777	0.590104
144124	145495	US11	gene-HHV1gp00p03	0.666667	0.946793	0.916181	0.848396	0.76895	0.838921	0.751458	0.759777	0.590104
144124	146096	US12	gene-HHV1gp00p04	0.289167	0.935631	0.678155	0.824126	0.572732	0.728839	0.567157	0.759777	0.590104
146737	151023	RS1	gene-HHV1gp00p01	0.5	0.985538	0	0.857943	0	0.445766	0	0.349195	0
