# Supplementary material for: Ancient herpes simplex 1 genomes reveal recent viral structure in Eurasia
Source: Sci Adv. 2022 Jul 27;8(30):eabo4435. doi: 10.1126/sciadv.abo4435 (PMC9328674; doi:10.1126/sciadv.abo4435)
Supplement: Supplementary file 2 — Data S1 to S10 [file sciadv.abo4435_data_s1_to_s10.zip › sciadv.abo4435_data_s7.xlsx]

## Sheet: Data S7
Data S7. List of comparative HSV genomes. HSV-1 assemblies considered in this analysis following an initial download from NCBI virus. Notes provide justifications for initial exclusions. 'Global_Dataset' refers to those samples taken forward for first exploration, 'Focused_Dataset' to those used in population genetic and phylogenetics analysis, 'Dating_Dataset' those considered in phylogenetic ti…
Accession	Name	Length	Geo_Location	Country	Continent	Collection_Date	PhyloGroup	Type	Core_SNP_count	Global_Dataset	Focused_Dataset	Dating_Dataset	Dating_Node	Notes
BRO001	BRO001	NA	Nevolino	Russia	Europe	1350-1450		Ancient	275	Y	Y	Y	Y
CS176883	WO2005092374	152261		Missing	Missing	Missing		Modern						Duplicate (strain17)
EDI111	EDI111	NA	Cambridge	England	Europe	253 - 530		Ancient	185	Y	Y	Y	Y
FJ593289		165101		Missing	Missing	Missing		Modern						Transgenic
FV537006		152261		Missing	Missing	Missing		Modern						Poor annotation
FV537007		152261		Missing	Missing	Missing		Modern						Poor annotation
FV537008		152261		Missing	Missing	Missing		Modern						Poor annotation
FV537009		152261		Missing	Missing	Missing		Modern						Poor annotation
GU734771	F	152151	Chicago	USA	America	Missing	1	Modern	399	Y	Y
GU734772	H129	152066	San Francisco	USA	America	Missing	1	Modern	384	Y	Y
HM585496	E06	150666	Nairobi	Kenya	Africa	1981-1984	3	Modern	583	Y	Y	Y
HM585497	E07	150570	Nairobi	Kenya	Africa	1981-1984	3	Modern	525	Y	Y	Y
HM585498	E08	150595	Nairobi	Kenya	Africa	1981-1984	3	Modern	475	Y	Y	Y
HM585499	E10	150585	Nairobi	Kenya	Africa	1981-1984	3	Modern	582	Y	Y	Y
HM585500	E11	150580	Nairobi	Kenya	Africa	1981-1984	3	Modern	582	Y	Y	Y
HM585501	E12	150665	Nairobi	Kenya	Africa	1981-1984	3	Modern	477	Y	Y	Y
HM585502	E13	150717	Nairobi	Kenya	Africa	1981-1984	3	Modern	449	Y	Y	Y
HM585503	E15	150695	Nairobi	Kenya	Africa	1981-1984	3	Modern	582	Y	Y	Y
HM585504	E22	150589	Nairobi	Kenya	Africa	1981-1984	3	Modern	770	Y	Y	Y
HM585505	E23	150709	Nairobi	Kenya	Africa	1981-1984	3	Modern	581	Y	Y	Y
HM585506	E25	150701	Nairobi	Kenya	Africa	1981-1984	3	Modern	587	Y	Y	Y
HM585507	E35	149445	Nairobi	Kenya	Africa	1981-1984	3	Modern	569	Y	Y	Y
HM585508	CR38	151427	Shenyang	China	Asia	1981-1984	2	Modern	393	Y	Y	Y	Y
HM585509	E03	150850	Nairobi	Kenya	Africa	1981-1984	3	Modern	803	Y	Y	Y
HM585510	E14	150663	Nairobi	Kenya	Africa	1981-1984	3	Modern	464	Y	Y	Y
HM585511	E19	151077	Nairobi	Kenya	Africa	1981-1984	3	Modern	445	Y	Y	Y
HM585512	S23	149410	Sapporro	Japan	Asia	1980-1983	2	Modern	469	Y	Y	Y	Y
HM585513	S25	150817	Sapporo	Japan	Asia	1980-1983	2	Modern	468	Y	Y	Y	Y
HM585514	R11	150701	Seoul	South Korea	Asia	1980-1988	2	Modern	428	Y	Y	Y	Y
HM585515	R62	150593	Seoul	South Korea	Asia	1980-1988	2	Modern	466	Y	Y	Y	Y
JDS005	JDS005	NA	Cambridge	England	Europe	500-575		Ancient	286	Y	Y	Y	Y
JN400093	134	152104	Seattle	USA	America	Pre1989	1	Modern	401	Y	Y	Y	Y
JN420337	TFT401	151912	Seattle	USA	America	Pre1989	1	Modern	385	Y	Y	Y	Y
JN420338	CJ311	151909	Seattle	USA	America	Pre1989	1	Modern	337	Y	Y	Y	Y
JN420339	CJ360	151912	Seattle	USA	America	Pre1989	1	Modern	398	Y	Y	Y	Y
JN420340	CJ394	151921	Seattle	USA	America	Pre1989	1	Modern	366	Y	Y	Y	Y
JN420341	CJ970	151984	Seattle	USA	America	Pre1989	1	Modern	395	Y	Y	Y	Y
JN420342	OD4	152011	Seattle	USA	America	Pre1989	1	Modern	388	Y	Y	Y	Y
JN555585		152222	United Kingdom: Regional Virus Laboratory, Ruchill Hospital, Glasgow	UK	Europe	Prior_to_1972		Modern						Duplicate
JQ673480		152011		Missing	Missing	Missing		Modern						Duplicate
JQ730035		151135	USA	USA	America	2012-03-01		Modern						Duplicate
JQ780693		151024		Missing	Missing	Missing		Modern						Duplicate
JX142173	McKrae	152201	Gainesville	USA	America	1965		Modern	308	Y
KF498959	RE	151255	New Orleans	USA	America	1967	2	Modern	453	Y	Y	Y	Y
KJ847330	HSV-1/0116209	151024	Pune	India	CentSAsia	2011	2	Modern	396	Y	Y	Y	Y
KM222720	MacIntyre	151868	Berkeley	USA	America	1951	1	Modern						Listed as unverified
KM222721		150147	USA	USA	America	2010		Modern						Duplicate
KM222722		150970	USA	USA	America	2010		Modern						Duplicate
KM222723		150585	USA	USA	America	2010		Modern						Duplicate
KM222726	H166	152409	USA	USA	America	1980	1	Modern	395	Y	Y	Y	Y
KM222727	H166syn	152262	USA	USA	America	1980	2	Modern	435	Y	Y	Y	Y
KR011274		152236		Missing	Missing	Missing		Modern						Recombinant
KR011275		151677		Missing	Missing	Missing		Modern						Recombinant
KR011276		152311		Missing	Missing	Missing		Modern						Recombinant
KR011277		152216		Missing	Missing	Missing		Modern						Recombinant
KR011278		152171		Missing	Missing	Missing		Modern						Recombinant
KR011279		152003		Missing	Missing	Missing		Modern						Recombinant
KR011280		152166		Missing	Missing	Missing		Modern						Recombinant
KR011281		152277		Missing	Missing	Missing		Modern						Recombinant
KR011282		151930		Missing	Missing	Missing		Modern						Recombinant
KR011283		152175		Missing	Missing	Missing		Modern						Recombinant
KR011284		152185		Missing	Missing	Missing		Modern						Recombinant
KR011285		152196		Missing	Missing	Missing		Modern						Recombinant
KR011286		151944		Missing	Missing	Missing		Modern						Recombinant
KR011287		151918		Missing	Missing	Missing		Modern						Recombinant
KR011288		152075		Missing	Missing	Missing		Modern						Recombinant
KR011289		152159		Missing	Missing	Missing		Modern						Recombinant
KR011290		151973		Missing	Missing	Missing		Modern						Recombinant
KR011291		152067		Missing	Missing	Missing		Modern						Recombinant
KR011292		152187		Missing	Missing	Missing		Modern						Recombinant
KR011293		151973		Missing	Missing	Missing		Modern						Recombinant
KR011294		151718		Missing	Missing	Missing		Modern						Recombinant
KR011295		152123		Missing	Missing	Missing		Modern						Recombinant
KR011296		152226		Missing	Missing	Missing		Modern						Recombinant
KR011297		152061		Missing	Missing	Missing		Modern						Recombinant
KR011298		152239		Missing	Missing	Missing		Modern						Recombinant
KR011299		152322		Missing	Missing	Missing		Modern						Recombinant
KR011300		152248		Missing	Missing	Missing		Modern						Recombinant
KR011301		152332		Missing	Missing	Missing		Modern						Recombinant
KR011302		152219		Missing	Missing	Missing		Modern						Recombinant
KR011303		152237		Missing	Missing	Missing		Modern						Recombinant
KR011304		151883		Missing	Missing	Missing		Modern						Recombinant
KR011305		152207		Missing	Missing	Missing		Modern						Recombinant
KR011306		152312		Missing	Missing	Missing		Modern						Recombinant
KR011307		152147		Missing	Missing	Missing		Modern						Recombinant
KR011308		152206		Missing	Missing	Missing		Modern						Recombinant
KR011309		152173		Missing	Missing	Missing		Modern						Recombinant
KR011310		152078		Missing	Missing	Missing		Modern						Recombinant
KR011311		152271		Missing	Missing	Missing		Modern						Recombinant
KR011312		152158		Missing	Missing	Missing		Modern						Recombinant
KR052507		152233		Missing	Missing	Missing		Modern						Recombinant
KR052508		151912		Missing	Missing	Missing		Modern						Recombinant
KT780616	L2	151998	Moscow	Russia	Europe	1956	2	Modern						Culture artefact
KT887224	KOS1,1	151794	USA	USA	America	1964		Modern						KOS substrain
KT899744	KOS	151974	Houston	USA	America	1964	2	Modern	421	Y	Y	Y	Y
KU310657		150376	USA	USA	America	2015-01-01		Modern						Monkey strain
KU310659		157800	USA	USA	America	2015-01-01		Modern						Monkey strain
KU310661		152992	USA	USA	America	2015-01-01		Modern						Monkey strain
KX265022		152243		Missing	Missing	Missing		Modern						Recombinant
KX265023		152238		Missing	Missing	Missing		Modern						Recombinant
KX265024		152313		Missing	Missing	Missing		Modern						Recombinant
KX265025		152258		Missing	Missing	Missing		Modern						Recombinant
KX265026		152204		Missing	Missing	Missing		Modern						Recombinant
KX265027		152192		Missing	Missing	Missing		Modern						Recombinant
KX265028		152223		Missing	Missing	Missing		Modern						Recombinant
KX265029		152255		Missing	Missing	Missing		Modern						Recombinant
KX265030		152000		Missing	Missing	Missing		Modern						Recombinant
KX265031		152195		Missing	Missing	Missing		Modern						Recombinant
KX265032		152237		Missing	Missing	Missing		Modern						Recombinant
KX265033		152233		Missing	Missing	Missing		Modern						Recombinant
KX265034		152100		Missing	Missing	Missing		Modern						Recombinant
KX265035		152267		Missing	Missing	Missing		Modern						Recombinant
KX265036		152223		Missing	Missing	Missing		Modern						Recombinant
KX265037		152163		Missing	Missing	Missing		Modern						Recombinant
KX265038		152167		Missing	Missing	Missing		Modern						Recombinant
KX265039		152227		Missing	Missing	Missing		Modern						Recombinant
KX265040		152233		Missing	Missing	Missing		Modern						Recombinant
KX265041		152234		Missing	Missing	Missing		Modern						Recombinant
KX265042		152191		Missing	Missing	Missing		Modern						Recombinant
KX265043		152184		Missing	Missing	Missing		Modern						Recombinant
KX265044		152291		Missing	Missing	Missing		Modern						Recombinant
KX265045		152177		Missing	Missing	Missing		Modern						Recombinant
KX265046		152244		Missing	Missing	Missing		Modern						Recombinant
KX424525	Zw6	152090	China	China	Asia	2013		Modern	392	Y	Y	Y	Y
KX946970		151334		Missing	Missing	Missing		Modern						Passaged
KY922718	HSV-R-13	151636	Cincinnati	USA	America	1995		Modern		Y
KY922719		151765	Cinicinnati	Missing	Missing	Missing		Modern						Replicate
LP124485		152222	Missing	Missing	Missing	Missing		Modern						Replicate
LP124486		152011		Missing	Missing	Missing		Modern						Replicate
LP124487		152151		Missing	Missing	Missing		Modern						Replicate
LT576866	p2A	140006	UK	UK	Europe	Missing		Modern						Duplicate
LT576867	p17	140963	UK	UK	Europe	Missing		Modern						Duplicate
LT594105	172_2010	151217	Jena	Germany	Europe	2010	1	Modern	366	Y	Y	Y	Y
LT594106	2158_2007	150670	Jena	Germany	Europe	2007	1	Modern	349	Y	Y	Y	Y
LT594107	3083_2008	151283	Jena	Germany	Europe	2008	2	Modern	379	Y	Y	Y	Y
LT594108	1319_2005	151216	Germany	Germany	Europe	2005	2	Modern	429	Y	Y	Y	Y
LT594109	270_2007	150791	Manebach	Germany	Europe	2007	1	Modern	360	Y	Y	Y	Y
LT594110	66_2007	150842	Jena	Germany	Europe	2007	2	Modern	390	Y	Y	Y	Y
LT594111	1394_2005	151304	Jena	Germany	Europe	2005	1	Modern	412	Y	Y	Y	Y
LT594112	369_2007	150927	Germany	Germany	Europe	2007	1	Modern	343	Y	Y	Y	Y
LT594192	160_1982	150711	Erfurt	Germany	Europe	1982	1	Modern	379	Y	Y	Y	Y
LT594457	132_1998	150378	Gelsenkirchen	Germany	Europe	1998	1	Modern	376	Y	Y	Y	Y
LT608134	p5A	142390	UK	UK	Europe	Missing		Modern						Duplicate
MG646679	NIV_1722974	149779	India	India	CentSAsia	2017-07-24		Modern	371	Y	Y	Y	Y
MG708284		151596		Missing	Missing	Missing		Modern						Serially sampled
MG708285		152517		Missing	Missing	Missing		Modern						Serially sampled
MG708286		153858		Missing	Missing	Missing		Modern						Serially sampled
MG708287		152589		Missing	Missing	Missing		Modern						Serially sampled
MG708288		152069		Missing	Missing	Missing		Modern						Serially sampled
MG708289		153536		Missing	Missing	Missing		Modern						Serially sampled
MG708290		151303		Missing	Missing	Missing		Modern						Serially sampled
MG708291		151437		Missing	Missing	Missing		Modern						Serially sampled
MG708292		151186		Missing	Missing	Missing		Modern						Serially sampled
MG999838	2011-31164	152505	USA	USA	America	2011		Modern		Y
MG999839	2009-39273	152277	USA	USA	America	2009		Modern		Y
MG999840	2006-57630	152172	USA	USA	America	2006		Modern		Y
MG999841	2009-29964	152204	USA	USA	America	2009		Modern		Y
MG999842	27_2006-50140	151413	USA	USA	America	2006		Modern		Y
MG999843	2011-12714	151440	USA	USA	America	2011		Modern		Y
MG999844	2011-12717	151874	USA	USA	America	2011		Modern		Y
MG999845	2009-25575	149530	USA	USA	America	2009		Modern		Y
MG999846	1995-75216	152019	USA	USA	America	1995		Modern		Y
MG999847	2007-1997	151851	USA	USA	America	2007		Modern		Y
MG999848	1998-4895	151890	USA	USA	America	1998		Modern		Y
MG999849	1997-5801	152494	USA	USA	America	1997		Modern		Y
MG999850	2010-25244	151292	USA	USA	America	2010		Modern		Y
MG999851	2000-24198	152887	USA	USA	America	2000		Modern		Y
MG999852	2011-12715	151547	USA	USA	America	2011		Modern		Y
MG999853	2010-28683	151997	USA	USA	America	2010		Modern		Y
MG999854	2010-21371	151378	USA	USA	America	2010		Modern		Y
MG999855	1996-13975	151847	USA	USA	America	1996		Modern		Y
MG999856	2011-16318	151468	USA	USA	America	2011		Modern		Y
MG999857	2009-19950	151248	USA	USA	America	2009		Modern		Y
MG999858	2011-21041	151634	USA	USA	America	2011		Modern		Y
MG999859	2011-15240	151779	USA	USA	America	2011		Modern		Y
MG999860	25_2006-37406	151224	USA	USA	America	2006		Modern		Y
MG999861	1998-7487	159355	USA	USA	America	1998		Modern		Y
MG999862	1995-63175	151979	USA	USA	America	1995		Modern		Y
MG999863	2011-31213	151319	USA	USA	America	2011		Modern		Y
MG999864	2012-35807	151134	USA	USA	America	2012		Modern		Y
MG999865	2009-25772	152056	USA	USA	America	2009		Modern		Y
MG999866	2005-589	152306	USA	USA	America	2005		Modern		Y
MG999867	2011-12719	152226	USA	USA	America	2011		Modern		Y
MG999868	1996-27502	151584	USA	USA	America	1996		Modern		Y
MG999869	2011-5409	152300	USA	USA	America	2011		Modern		Y
MG999870	2010-32082	152330	USA	USA	America	2010		Modern		Y
MG999871	2009-25015	152044	USA	USA	America	2009		Modern		Y
MG999872	2003-15756	151906	USA	USA	America	2003		Modern		Y
MG999873	28_2010-32106	151621	USA	USA	America	2010		Modern		Y
MG999874	29_2011-12691	151456	USA	USA	America	2011		Modern		Y
MG999875	2009-20371	152027	USA	USA	America	2009		Modern		Y
MG999876	2011-5438	152084	USA	USA	America	2011		Modern		Y
MG999877	2004-63623	151478	USA	USA	America	2004		Modern		Y
MG999878	1998-6343	152399	USA	USA	America	1998		Modern		Y
MG999879	2011-17275	152105	USA	USA	America	2011		Modern		Y
MG999880	2007-16426	152064	USA	USA	America	2007		Modern		Y
MG999881	2007-16123	151941	USA	USA	America	2007		Modern		Y
MG999882	2011-13906	151463	USA	USA	America	2011		Modern		Y
MG999883	2007-12932	152309	USA	USA	America	2007		Modern		Y
MG999884	2006-57683	152037	USA	USA	America	2006		Modern		Y
MG999885	2007-21335	151509	USA	USA	America	2007		Modern		Y
MG999886	2016-1040	151811	USA	USA	America	2016		Modern		Y
MG999887	2006-50683	151853	USA	USA	America	2006		Modern		Y
MG999888	2010-28641	151306	USA	USA	America	2010		Modern		Y
MG999889	2011-12742	152574	USA	USA	America	2011		Modern		Y
MG999890	2009-39486	150763	USA	USA	America	2009		Modern		Y
MG999891	2015-30637	151648	USA	USA	America	2015		Modern		Y
MG999892	2011-12689	151982	USA	USA	America	2011		Modern		Y
MG999893	2011-12741	151926	USA	USA	America	2011		Modern		Y
MG999894	2014-32338	152314	USA	USA	America	2014		Modern		Y
MG999895	2007-03494_S436_L001	151285	USA	USA	America	2007		Modern		Y
MG999896	2011-17239	152272	USA	USA	America	2011		Modern		Y
MG999897	2011-1026	152278	USA	USA	America	2011		Modern		Y
MG999898	2011-3153	151583	USA	USA	America	2011		Modern		Y
MG999899	2009-29406	151398	USA	USA	America	2009		Modern		Y
MH102298	HSV-v29_side16_day1	151108	USA	USA	America	1980-1988		Modern		Y
MH160358		152344		Missing	Missing	Missing		Modern						Culture duplicate
MH160359	HSV1-ORIGINAL-H3	151445	USA	USA	America	2017		Modern		Y
MH160360		152151		Missing	Missing	Missing		Modern						Culture duplicate
MH160361	HSV1-ORIGINAL-G7	151911	USA	USA	America	2017		Modern		Y
MH160362		152020		Missing	Missing	Missing		Modern						Culture duplicate
MH160363	HSV1-ORIGINAL-H7	151485	USA	USA	America	2017		Modern		Y
MH160364	HSV1-ORIGINAL-H8	151933	USA	USA	America	2017		Modern		Y
MH160365		152258		Missing	Missing	Missing		Modern						Culture duplicate
MH160366	HSV1-ORIGINAL-I7	151640	USA	USA	America	2017		Modern		Y
MH160367	HSV1-ORIGINAL-H1	150678	USA	USA	America	2017		Modern		Y
MH160368		152169		Missing	Missing	Missing		Modern						Culture duplicate
MH160369		152365		Missing	Missing	Missing		Modern						Culture duplicate
MH160370	HSV1-ORIGINAL-I2	151342	USA	USA	America	2017		Modern		Y
MH160371	HSV1-ORIGINAL-I6	150918	USA	USA	America	2017		Modern		Y
MH160372		151714		Missing	Missing	Missing		Modern						Culture duplicate
MH160373	HSV1-ORIGINAL-H5	151263	USA	USA	America	2017		Modern		Y
MH160374	HSV1-ORIGINAL-H4	151103	USA	USA	America	2017		Modern		Y
MH160375		151472		Missing	Missing	Missing		Modern						Culture duplicate
MH160376		151660		Missing	Missing	Missing		Modern						Culture duplicate
MH160377	HSV1-ORIGINAL-H2	151222	USA	USA	America	2017		Modern		Y
MH160378	HSV1-ORIGINAL-H9	151387	USA	USA	America	2017		Modern		Y
MH160379	HSV1-ORIGINAL-G9	152038	USA	USA	America	2017		Modern		Y
MH160380		152106		Missing	Missing	Missing		Modern						Culture duplicate
MH160381		152088		Missing	Missing	Missing		Modern						Culture duplicate
MH160382		151710		Missing	Missing	Missing		Modern						Culture duplicate
MH160383	HSV1-ORIGINAL-G8	151411	USA	USA	America	2017		Modern		Y
MH160384	HSV1-ORIGINAL-I5	151907	USA	USA	America	2017		Modern		Y
MH160385		152270		Missing	Missing	Missing		Modern						Culture duplicate
MH160386		151895		Missing	Missing	Missing		Modern						Culture duplicate
MH160387		151766		Missing	Missing	Missing		Modern						Culture duplicate
MH160388	HSV1-ORIGINAL-G10	152076	USA	USA	America	2017		Modern		Y
MH160389		151592		Missing	Missing	Missing		Modern						Culture duplicate
MH160390	HSV1-ORIGINAL-G6	151970	USA	USA	America	2017		Modern		Y
MH160391		152090		Missing	Missing	Missing		Modern						Culture duplicate
MH813981	2018-6594	151365	USA	USA	America	Missing		Modern		Y
MH813982	2018-6594	151364	USA	USA	America	Missing		Modern		Y
MH813984	2018-5972	151344	USA	USA	America	Missing		Modern		Y
MH813985	2018-5970	151061	USA	USA	America	Missing		Modern		Y
MH813986	2018-5973	152280	USA	USA	America	Missing		Modern		Y
MH813987	2018-5969	151075	USA	USA	America	Missing		Modern		Y
MH813988	2018-5971	151195	USA	USA	America	Missing		Modern		Y
MH813989	2018-5968	150937	USA	USA	America	Missing		Modern		Y
MH813990	2018-5966	150324	USA	USA	America	Missing		Modern		Y
MH813991	2018-5974	151803	USA	USA	America	Missing		Modern		Y
MH813992	2018-6317	151152	USA	USA	America	Missing		Modern		Y
MH813993	2018-5965	151116	USA	USA	America	Missing		Modern		Y
MH813994	2018-5967	150708	USA	USA	America	Missing		Modern		Y
MH925774	2018-6057	151227	USA	USA	America	Missing		Modern		Y
MH999838	K47	154207	Japan	Japan	Asia	Missing		Modern	399	Y	Y
MH999839	K86	151610	Japan	Japan	Asia	Missing		Modern	460	Y	Y
MH999840	Ty25	151249	Japan	Japan	Asia	Missing		Modern	454	Y	Y
MH999841	Ty148	153234	Japan	Japan	Asia	Missing		Modern	397	Y	Y
MH999842	HSV-H12113	152599	Finland	Finland	Europe	Missing		Modern	368	Y	Y
MH999843	HSV-H1211	153975	Finland	Finland	Europe	Missing		Modern	418	Y	Y
MH999844	HSV-H12114	151678	Finland	Finland	Europe	Missing		Modern	421	Y	Y
MH999845	HSV-H12117	156077	Finland	Finland	Europe	Missing		Modern	403	Y	Y
MH999846	HSV-H1215	151140	Finland	Finland	Europe	Missing		Modern	350	Y	Y
MH999847	HSV-H12118	151809	Finland	Finland	Europe	Missing		Modern	419	Y	Y
MH999848	HSV-H1311	151461	Finland	Finland	Europe	Missing		Modern	382	Y	Y
MH999849	HSV-H1312	155011	Finland	Finland	Europe	Missing		Modern	384	Y	Y
MH999850	HSV-H15119	155156	Finland	Finland	Europe	Missing		Modern	400	Y	Y
MH999851	HSV-H1412	152094	Finland	Finland	Europe	Missing		Modern	369	Y	Y
MK952183		150399		Missing	Missing	Missing		Modern						Replicate
MK952184		151693		Missing	Missing	Missing		Modern						Replicate
MK952185	Mother_viremic_blood_HSV_1	152676	USA	USA	America	Missing		Modern		Y
MN136523		152476	USA	USA	America	1951		Modern						Passaged
MN136524		152361	USA	USA	America	1965		Modern						Passaged
MN159376		152233		Missing	Missing	Missing		Modern						Lab stock
MN159377		152245		Missing	Missing	Missing		Modern						Lab stock
MN159378		152288		Missing	Missing	Missing		Modern						Lab stock
MN159379		152244		Missing	Missing	Missing		Modern						Lab stock
MN159380		152333		Missing	Missing	Missing		Modern						Lab stock
MN159381		152392		Missing	Missing	Missing		Modern						Lab stock
MN159382		152298		Missing	Missing	Missing		Modern						Lab stock
MN159383		151223		Missing	Missing	Missing		Modern						Lab stock
MN401201		150268	USA	USA	America	2018		Modern						Serially sampled
MN401202	Sample1_DOCK8	151621	Seattle	USA	America	2015		Modern		Y
MN401203		151952	USA	USA	America	2015		Modern						Serially sampled
MN401204		152200	USA	USA	America	2015		Modern						Serially sampled
MN401205		151522	USA	USA	America	2016		Modern						Serially sampled
MN401206		153248	USA	USA	America	2017		Modern						Serially sampled
MN401207		151600	USA	USA	America	2017		Modern						Serially sampled
MN401208		152683	USA	USA	America	2018		Modern						Serially sampled
MN925871	UNVERIFIED: Human alphaherpesvirus 1 strain Sample4_DOCK8, complete genome	150853	USA	USA	America	2015		Modern						Listed as unverified
NC_001806	Strain17	152222	Glasgow	Scotland	Europe		1	Modern		Y	Y
X14112		152261		Missing	Missing	Missing		Modern						Duplicate
