# Supplementary material for: Ancient herpes simplex 1 genomes reveal recent viral structure in Eurasia
Source: Sci Adv. 2022 Jul 27;8(30):eabo4435. doi: 10.1126/sciadv.abo4435 (PMC9328674; doi:10.1126/sciadv.abo4435)
Supplement: Supplementary file 2 — Data S1 to S10 [file sciadv.abo4435_data_s1_to_s10.zip › sciadv.abo4435_data_s8.xlsx]

## Sheet: Run_1_11_2021.3s
Data S8. Recombination breakpoints and associated significance assessed following 3Seq analysis applied to the core genome alignment.
P_ACCNUM	Q_ACCNUM	C_ACCNUM	m	n	k	p	HS?	log(p)	DS(p)	DS(p)	min_rec_length	breakpoints
MH999846	JN420338	Reference	188	221	140	0	0	-32.1327	0	1.84e-27	18256	23670-23811;141070-141130;23670-23811;141171-141577
HM585498	HM585510	BRO001	256	246	88	0	0	-13.5192	0	7.56e-09	40474	17628-18024;72139-72523;16189-17416;72139-72523;15757-16085;72139-72523;17628-18024;72608-73255;16189-17416;72608-73255;15757-16085;72608-73255
KT899744	JN420341	EDI111	357	418	150	0	0	-13.5706	0	6.72e-09	17060	23414-23503;140589-140636
JN400093	JN420341	GU734771	354	350	125	0	0	-18.4784	0	8.31e-14	49013	21128-21493;70528-70616
LT594110	MH999843	GU734772	342	476	240	0	0	-26.1709	0	1.69e-21	45136	0-9597;54767-54994;0-9597;55553-55601
HM585504	HM585505	HM585496	212	642	612	0	1	-111.291	0	1.28e-106	33460	0-9333;90978-95753
HM585500	MH999840	HM585497	696	423	71	0	1	-16.7805	0	4.14e-12	16336	104277-104404;136343-136678;103920-104222;136343-136678
HM585511	HM585505	HM585498	833	117	83	0	1	-57.9955	0	2.53e-53	9861	23988-24187;34052-34165
HM585504	HM585507	HM585499	194	655	631	0	1	-107.779	0	4.16e-103	11954	0-9333;132815-132878
HM585504	HM585507	HM585500	194	655	631	0	1	-107.779	0	4.16e-103	11954	0-9333;132815-132878
HM585503	LT594112	HM585501	438	542	240	0	1	-27.1457	0	1.79e-22	25516	27946-28004;133836-133884;27911-27926;133836-133884;26568-26624;133836-133884;25949-26511;133836-133884;25431-25505;133836-133884;27946-28004;134952-135079;27911-27926;134952-135079;26568-26624;134952-135079;25949-26511;134952-135079;25431-25505;134952-135079;27946-28004;135378-135407;27911-27926;135378-135407;26568-26624;135378-135407;25949-26511;135378-135407;25431-25505;135378-135407
HM585511	KF498959	HM585502	465	317	78	0	0	-18.0981	0	1.99e-13	28608	96488-96533;141092-141482;96357-96377;141092-141482
HM585510	HM585499	HM585503	175	812	777	0	1	-93.8475	0	3.55e-89	11949	0-9361;132831-132878
HM585509	HM585506	HM585504	501	704	445	0	1	-75.5271	0	7.43e-71	39099	89461-89910;145352-152222
HM585510	HM585500	HM585505	171	815	778	0	1	-89.9746	0	2.65e-85	11936	0-9361;132831-132878
HM585504	HM585505	HM585506	201	653	630	0	1	-112.07	0	2.13e-107	11943	0-9333;95836-96387;0-9333;115572-116332;0-9333;132815-132878
HM585510	HM585499	HM585507	174	800	766	0	1	-93.7519	0	4.43e-89	11950	0-9361;132831-132878
LT594108	LT594112	HM585508	329	360	207	0	0	-43.6493	0	5.6e-39	33326	24548-24565;110510-111289
HM585504	HM585502	HM585509	734	381	50	0	1	-13.4315	0	9.26e-09	20319	94038-94085;114416-114457
HM585507	MH999844	HM585510	419	528	238	0	1	-26.397	0	1e-21	21331	19041-19184;133097-133159;19041-19184;133201-133246
HM585498	HM585502	HM585511	534	93	41	0	1	-24.9558	0	2.77e-20	7177	26859-26874;34052-35040;25521-25667;34052-35040
LT594108	LT594112	HM585512	414	271	71	0	0	-17.8828	0	3.27e-13	24614	94593-94700;134958-135079
LT594108	LT594112	HM585513	417	270	71	0	0	-18.2087	0	1.55e-13	24612	94593-94700;134958-135079
MH999842	LT594112	HM585514	330	286	101	0	0	-19.2958	0	1.26e-14	44072	43710-43747;134958-135079
LT594108	LT594112	HM585515	416	271	71	0	0	-18.0146	0	2.42e-13	24614	94593-94700;134958-135079
MH999842	LT594192	JDS005	286	226	105	0	0	-28.8803	0	3.29e-24	26705	68800-68973;96392-96680;68800-68973;98496-98625
GU734771	LT594108	JN400093	323	437	216	0	0	-24.2503	0	1.4e-19	27079	25263-25400;132615-132745;23988-24073;132615-132745
Reference	KX424525	JN420337	399	317	96	0	0	-19.2862	0	1.29e-14	15741	109690-109911;141171-141867;109435-109679;141171-141867
Reference	MH999846	JN420338	221	385	294	0	0	-43.6493	0	5.6e-39	39668	36984-37115;132615-132745;36268-36494;132615-132745
LT594105	MH999845	JN420339	302	423	215	0	0	-23.3325	0	1.16e-18	26992	17171-17423;108894-109543;17171-17423;109690-109758;17171-17423;109972-110025;17171-17423;110397-110508
LT594192	MH999842	JN420340	298	239	118	0	0	-33.6285	0	5.88e-29	52615	26859-27345;93962-94460;26757-26818;93962-94460
GU734771	HM585502	JN420341	437	293	67	0	0	-15.2752	0	1.33e-10	48773	60772-61011;110254-110796
MH999846	LT594109	JN420342	275	368	211	0	0	-33.4435	0	9e-29	58415	58125-58178;117032-117068
JN420339	KX424525	KF498959	370	359	130	0	0	-20.452	0	8.83e-16	52380	57342-57361;140739-140750;57342-57361;140844-141042
MH999842	JN420338	KJ847330	388	245	120	0	0	-42.885	0	3.26e-38	42042	73966-74084;116168-116394;73966-74084;117069-117070;73966-74084;132615-132745;73966-74084;132828-132849
MH999839	JN420341	KM222726	374	519	230	0	1	-17.4524	0	8.82e-13	14146	21326-21343;142137-142205;21128-21280;142137-142205;21024-21121;142137-142205;20927-20965;142137-142205;20509-20854;142137-142205
JN420342	LT594112	KM222727	293	356	165	0	0	-21.425	0	9.39e-17	26116	29521-29657;135113-135117;25431-25539;135113-135117
MH999842	LT594192	KT899744	358	182	134	0	0	#NAME?	0	0	27002	68800-68973;96392-96680;68800-68973;98496-98625
LT594108	LT594112	KX424525	360	331	167	0	0	-41.0786	0	2.09e-36	41412	32496-32877;110510-111289
GU734772	MH999844	LT594105	403	274	91	0	0	-24.6596	0	5.47e-20	54493	55561-55596;136307-136972
KX424525	JN420341	LT594106	338	503	245	0	1	-18.6866	0	5.14e-14	14580	23414-23503;144785-145001;23239-23341;144785-145001
MH999842	LT594192	LT594107	343	192	128	0	0	-43.511	0	7.71e-39	26976	68800-68973;96392-96680;68800-68973;98496-98625
MG646679	JN400093	LT594108	337	289	129	0	0	-30.9888	0	2.56e-26	48880	26429-26600;97573-97912
MH999849	JN420342	LT594109	303	335	174	0	0	-33.1461	0	1.79e-28	37522	23218-23326;105778-106080
MH999842	JN420338	LT594110	281	346	218	0	0	-43.3911	0	1.02e-38	34422	37866-38225;137569-137744;36268-37087;137569-137744
LT594108	MH999847	LT594111	363	458	202	0	0	-21.6888	0	5.12e-17	21790	9721-9730;108137-108144
JN420340	HM585508	LT594112	329	429	250	0	0	-42.8491	0	3.54e-38	33181	24368-24445;110749-111289
JN420340	KT899744	LT594192	365	452	265	0	0	-43.335	0	1.16e-38	53427	27239-28014;93912-94109
JN420340	MH999841	LT594457	466	304	87	0	0	-23.2582	0	1.38e-18	50229	23988-24133;74747-74783
JN420342	LT594112	MG646679	279	374	232	0	0	-42.7395	0	4.55e-38	28646	25431-25539;116977-117068
JN420342	LT594112	MH999838	296	355	165	0	0	-22.2543	0	1.39e-17	26185	29521-29657;135113-135117;25431-25539;135113-135117
LT594108	LT594112	MH999839	418	271	71	0	0	-18.1458	0	1.79e-13	24626	94593-94700;134958-135079
LT594108	LT594112	MH999840	411	271	71	0	0	-17.6841	0	5.17e-13	24625	94593-94700;134958-135079
JN420342	LT594112	MH999841	296	355	163	0	0	-21.5048	0	7.82e-17	26153	29521-29657;135113-135117;25431-25539;135113-135117
KT899744	MH999850	MH999842	554	250	127	0	1	-56.7682	0	4.26e-52	24676	72927-73310;98025-98625
GU734772	KM222726	MH999843	416	246	63	0	0	-18.0009	0	2.49e-13	49890	52978-53079;138199-138847
MH999845	KM222726	MH999844	397	346	105	0	0	-17.6365	0	5.77e-13	42481	79443-79463;137569-137751;79443-79463;137791-137799;79443-79463;138229-138847
MH999842	MH999849	MH999845	102	260	232	0	0	-43.5747	0	6.66e-39	11139	12334-12559;135813-137174
JDS005	JN420338	MH999846	257	267	170	0	0	#NAME?	0	0	48110	46027-46518;132615-132745
LT594111	LT594110	MH999847	464	362	101	0	0	-20.0625	0	2.16e-15	19238	109435-109911;145225-145296;108349-108483;145225-145296;108211-108248;145225-145296;108137-108196;145225-145296;109435-109911;145529-145586;108349-108483;145529-145586;108211-108248;145529-145586;108137-108196;145529-145586
JN420342	JN420338	MH999848	301	442	270	0	0	-41.194	0	1.6e-36	38232	36255-36266;134175-134313
LT594109	LT594192	MH999849	235	321	233	0	0	-44.3763	0	1.05e-39	45815	20581-21027;94461-95034
LT594109	MG646679	MH999850	479	223	79	0	0	-33.4142	0	9.63e-29	25268	35468-36207;61512-61724
Reference	JN420338	MH999851	227	345	225	0	0	-37.278	0	1.32e-32	22565	26680-29124;138511-139105;26680-29124;139701-139916;26680-29124;140006-140099;26680-29124;140323-140457
