# Supplementary material for: Ancient herpes simplex 1 genomes reveal recent viral structure in Eurasia
Source: Sci Adv. 2022 Jul 27;8(30):eabo4435. doi: 10.1126/sciadv.abo4435 (PMC9328674; doi:10.1126/sciadv.abo4435)
Supplement: Supplementary file 2 — Data S1 to S10 [file sciadv.abo4435_data_s1_to_s10.zip › sciadv.abo4435_data_s9.xlsx]

## Sheet: Radiocarbon summary
Data S9. Radiocarbon dating information and archaeological dates.
Sample ID	Laboratory	14C Lab ID	Material	Pretreament	Yield	Graphite [mg]	C:N	δ13C	δ15N	Conventional 14C age (years BP)	Calibrated Age Cal CE (68.3%)	Calibrated Age Cal CE (95.4%)	Archaeological Dating*
JDS005	Not radiocarbon dated	n/a	n/a	n/a	n/a	n/a	n/a						1350 - 1450 CE
EDI111	14CHRONO Centre, Archaeology & Palaeoecology Building, Queen's University Belfast, Belfast, UK	UBA-44319	Tooth root	Collagen	7.8	1.2	3.13	-20.4	10.8	1520 ± 27	545 - 590 CE	437 - 636 CE
BRO001	Poznan Radiocarbon Laboratory, ul. Rubież 46, 61-612 Poznań, Poland	Poz-98180	Tooth							1680 ± 35	265 - 416 CE	253 - 530 CE
RIJ001	Not radiocarbon dated												17th Century
Note: All dates were calibrated using CALIBREV8.2 and IntCal20 (Reimer et al. 2020). The C:N ratio and the amount of collagen extracted (%Coll, >30 kDa fraction) are reported. 1) This standard deviation (error) includes a lab error multiplier. 2) 1 sigma = square root of (sample std. dev.^2 + curve std. dev.^2), 2 sigma = 2 x square root of (sample std. dev.^2 + curve std. dev.^2) where ^2 = quan…
